# Supplementary material for: Longitudinal plasma proteomics reveals biomarkers of alveolar-capillary barrier disruption in critically ill COVID-19 patients
Source: Nat Commun. 2024 Jan 25;15:744. doi: 10.1038/s41467-024-44986-w (PMC10811341; doi:10.1038/s41467-024-44986-w)
Supplement: Supplementary file 4 — Supplementary Datasets 1–15 [file 41467_2024_44986_MOESM4_ESM.xlsx]

## Sheet: Summary of content
Supplementary data (SD) contents:
Protein and clinical data
SD1. Protein content, full protein names and associated gene and Uniprot identifiers
Differential expression analyses:
SD2. Differential effects of critical disease at baseline, results from linear mixed models
SD3. Differential effects of critical disease at follow-up, results from linear mixed models
SD4. Differential effects of time*critical disease, results from linear mixed models
SD5. Association of protein expression with time to death/intubation, results from Cox proportional hazards regression
SD6. Differental effect of imatinib treatment at baseline, results from linear mixed models
SD7. Differential effects of time*imatinib treatment, results from linear mixed models
SD8. Differential effects of imatinib on the hamster transcriptome, results from negative binomial generalized log-linear models
Pathway analyses
SD9. Enriched terms for critical disease at baseline, results from pathway analysis
SD10. Enriched terms for critical disease at follow-up, results from pathway analysis
SD11. Enriched terms for time* critical disease, results from pathway analysis
SD12. Enriched terms for time to death/intubation, results from pathway analysis
SD13. Enriched terms for time*imatinib treatment, results from pathway analysis
SD14. Enriched terms for transcriptome analysis in Syrian hamster lungs, results from pathway analysis
SD15. Differential effects of fatal COVID-19 on the transcriptome across various cells of human lungs

## Sheet: SD1
Number	SeqID	Human.Target.or.Analyte	UniProt ID	GeneID	Type
1	18395-5	[Protein ADP-ribosylarginine] hydrolase	P54922	ADPRH	Protein
2	5227-60	[Pyruvate dehydrogenase (acetyl-transferring)] kinase isozyme 1, mitochondrial	Q15118	PDK1	Protein
3	12651-21	[Pyruvate dehydrogenase (acetyl-transferring)] kinase isozyme 2, mitochondrial	Q15119	PDK2	Protein
4	22005-8	[Pyruvate dehydrogenase [acetyl-transferring]]-phosphatase 1, mitochondrial	Q9P0J1	PDP1	Protein
5	12457-10	1,2-dihydroxy-3-keto-5-methylthiopentene dioxygenase	Q9BV57	ADI1	Protein
6	17150-8	10 kDa heat shock protein, mitochondrial	P61604	HSPE1	Protein
7	16882-27	14 kDa phosphohistidine phosphatase	Q9NRX4	PHPT1	Protein
8	12414-31	14-3-3 protein beta/alpha	P31946	YWHAB	Protein
9	14156-33	14-3-3 protein beta/alpha	P31946	YWHAB	Protein
10	14157-21	14-3-3 protein epsilon	P62258	YWHAE	Protein
11	22049-24	14-3-3 protein eta	Q04917	YWHAH	Protein
12	4707-50	14-3-3 protein eta	Q04917	YWHAH	Protein
13	4179-57	14-3-3 protein gamma	P61981	YWHAG	Protein
14	8901-40	14-3-3 protein gamma	P61981	YWHAG	Protein
15	4829-43	14-3-3 protein sigma	P31947	SFN	Protein
16	7625-27	14-3-3 protein theta	P27348	YWHAQ	Protein
17	5858-6	14-3-3 protein zeta/delta	P63104	YWHAZ	Protein
18	20087-3	15 kDa selenoprotein	O60613	SELENOF	Protein
19	4995-16	15-hydroxyprostaglandin dehydrogenase [NAD(+)]	P15428	HPGD	Protein
20	13972-4	17-beta-hydroxysteroid dehydrogenase 14	Q9BPX1	HSD17B14	Protein
21	23393-56	1-acylglycerol-3-phosphate O-acyltransferase ABHD5	Q8WTS1	ABHD5	Protein
22	11354-21	1-phosphatidylinositol 4,5-bisphosphate phosphodiesterase beta-1	Q9NQ66	PLCB1	Protein
23	25949-3	1-phosphatidylinositol 4,5-bisphosphate phosphodiesterase delta-3	Q8N3E9	PLCD3	Protein
24	4563-61	1-phosphatidylinositol 4,5-bisphosphate phosphodiesterase gamma-1	P19174	PLCG1	Protein
25	10070-22	1-phosphatidylinositol 4,5-bisphosphate phosphodiesterase gamma-2	P16885	PLCG2	Protein
26	24909-40	1-phosphatidylinositol-4,5-bisphosphate phosphodiesterase delta-1	P51178	PLCD1	Protein
27	23670-11	2-(3-amino-3-carboxypropyl)histidine synthase subunit 2	Q9BQC3	DPH2	Protein
28	6609-22	2',3'-cyclic-nucleotide 3'-phosphodiesterase	P09543	CNP	Protein
29	12687-2	2,4-dienoyl-CoA reductase, mitochondrial	Q16698	DECR1	Protein
30	10361-25	2'-5'-oligoadenylate synthase 1	P00973	OAS1	Protein
31	25941-4	2'-5'-oligoadenylate synthetase like protein	Q15646	OASL	Protein
32	23665-35	26S protease regulatory subunit 6A	P17980	PSMC3	Protein
33	25456-73	26S protease regulatory subunit 8	P62195	PSMC5	Protein
34	18385-4	26S proteasome non-ATPase regulatory subunit 10	O75832	PSMD10	Protein
35	13572-43	26S proteasome non-ATPase regulatory subunit 11	O00231	PSMD11	Protein
36	13568-30	26S proteasome non-ATPase regulatory subunit 4	P55036	PSMD4	Protein
37	10716-35	26S proteasome non-ATPase regulatory subunit 5	Q16401	PSMD5	Protein
38	23672-10	26S proteasome non-ATPase regulatory subunit 6	Q15008	PSMD6	Protein
39	3898-5	26S proteasome non-ATPase regulatory subunit 7	P51665	PSMD7	Protein
40	13931-22	26S proteasome non-ATPase regulatory subunit 9	O00233	PSMD9	Protein
41	19240-265	28 kDa heat- and acid-stable phosphoprotein	Q13442	PDAP1	Protein
42	22845-3	28S ribosomal protein S14, mitochondrial	O60783	MRPS14	Protein
43	17785-11	2'-deoxynucleoside 5'-phosphate N-hydrolase 1	O43598	DNPH1	Protein
44	23645-49	2-hydroxyacyl-CoA lyase 1	Q9UJ83	HACL1	Protein
45	22112-30	2-methoxy-6-polyprenyl-1,4-benzoquinol methylase, mitochondrial	Q5HYK3	COQ5	Protein
46	6079-59	2-phosphoxylose phosphatase 1	Q8TE99	PXYLP1	Protein
47	17814-8	3'(2'),5'-bisphosphate nucleotidase 1	O95861	BPNT1	Protein
48	20433-19	39S ribosomal protein L1, mitochondrial	Q9BYD6	MRPL1	Protein
49	22554-101	39S ribosomal protein L10, mitochondrial	Q7Z7H8	MRPL10	Protein
50	23278-13	39S ribosomal protein L12, mitochondrial	P52815	MRPL12	Protein
51	8021-59	39S ribosomal protein L14, mitochondrial	Q6P1L8	MRPL14	Protein
52	19132-1	39S ribosomal protein L2, mitochondrial	Q5T653	MRPL2	Protein
53	8942-2	39S ribosomal protein L21, mitochondrial	Q7Z2W9	MRPL21	Protein
54	21123-1	39S ribosomal protein L28, mitochondrial	Q13084	MRPL28	Protein
55	7982-10	39S ribosomal protein L32, mitochondrial	Q9BYC8	MRPL32	Protein
56	13453-2	39S ribosomal protein L33, mitochondrial	O75394	MRPL33	Protein
57	6933-20	39S ribosomal protein L34, mitochondrial	Q9BQ48	MRPL34	Protein
58	25486-38	39S ribosomal protein L38, mitochondrial	Q96DV4	MRPL38	Protein
59	22557-68	39S ribosomal protein L50, mitochondrial	Q8N5N7	MRPL50	Protein
60	7123-25	39S ribosomal protein L52, mitochondrial	Q86TS9	MRPL52	Protein
61	11135-5	39S ribosomal protein L55, mitochondrial	Q7Z7F7	MRPL55	Protein
62	23271-20	3-beta-hydroxysteroid-Delta(8),Delta(7)-isomerase	Q15125	EBP	Protein
63	5230-99	3-hydroxy-3-methylglutaryl-coenzyme A reductase	P04035	HMGCR	Protein
64	4217-49	3-hydroxyacyl-CoA dehydrogenase type-2	Q99714	HSD17B10	Protein
65	5861-78	3-hydroxyanthranilate 3,4-dioxygenase	P46952	HAAO	Protein
66	17329-2	3-hydroxybutyrate dehydrogenase type 2	Q9BUT1	BDH2	Protein
67	4693-72	3-hydroxyisobutyrate dehydrogenase, mitochondrial	P31937	HIBADH	Protein
68	12396-19	3-hydroxyisobutyryl-CoA hydrolase, mitochondrial	Q6NVY1	HIBCH	Protein
69	17782-23	3-ketoacyl-CoA thiolase, peroxisomal	P09110	ACAA1	Protein
70	19483-16	3-ketodihydrosphingosine reductase	Q06136	KDSR	Protein
71	8272-22	3-keto-steroid reductase:Cytoplasmic domain	P56937	HSD17B7	Protein
72	9929-16	3-keto-steroid reductase:Extracellular domain (partial)	P56937	HSD17B7	Protein
73	12686-15	3-mercaptopyruvate sulfurtransferase	P25325	MPST	Protein
74	18398-1	3-oxo-5-beta-steroid 4-dehydrogenase	P51857	AKR1D1	Protein
75	18271-43	3-oxoacyl-[acyl-carrier-protein] synthase, mitochondrial	Q9NWU1	OXSM	Protein
76	4460-8	3-phosphoinositide-dependent protein kinase 1	O15530	PDPK1	Protein
77	13011-20	40S ribosomal protein S10	P46783	RPS10	Protein
78	21829-8	40S ribosomal protein S12	P25398	RPS12	Protein
79	20964-13	40S ribosomal protein S14	P62263	RPS14	Protein
80	19166-15	40S ribosomal protein S19	P39019	RPS19	Protein
81	21643-8	40S ribosomal protein S20	P60866	RPS20	Protein
82	23243-120	40S ribosomal protein S25	P62851	RPS25	Protein
83	5026-66	40S ribosomal protein S3	P23396	RPS3	Protein
84	5484-63	40S ribosomal protein S3a	P61247	RPS3A	Protein
85	9758-17	40S ribosomal protein S4, X isoform	P62701	RPS4X	Protein
86	19195-85	40S ribosomal protein S5	P46782	RPS5	Protein
87	3864-5	40S ribosomal protein S7	P62081	RPS7	Protein
88	19623-26	40S ribosomal protein SA	P08865	RPSA	Protein
89	10430-31	4F2 cell-surface antigen heavy chain:Cytoplasmic domain	P08195	SLC3A2	Protein
90	7056-16	4F2 cell-surface antigen heavy chain:Extracellular domain	P08195	SLC3A2	Protein
91	10024-44	4-hydroxy-2-oxoglutarate aldolase, mitochondrial	Q86XE5	HOGA1	Protein
92	17509-6	4-hydroxyphenylpyruvate dioxygenase	P32754	HPD	Protein
93	12560-9	5'(3')-deoxyribonucleotidase, cytosolic type	Q8TCD5	NT5C	Protein
94	17856-23	5'(3')-deoxyribonucleotidase, mitochondrial	Q9NPB1	NT5M	Protein
95	21499-17	5-demethoxyubiquinone hydroxylase, mitochondrial	Q99807	COQ7	Protein
96	14107-1	5-formyltetrahydrofolate cyclo-ligase	P49914	MTHFS	Protein
97	13556-28	5-hydroxytryptamine receptor 2A	P28223	HTR2A	Protein
98	13561-5	5-hydroxytryptamine receptor 6	P50406	HTR6	Protein
99	13547-5	5-hydroxytryptamine receptor 7	P34969	HTR7	Protein
100	25880-14	5-Lipoxygenase	P09917	ALOX5	Protein
101	15452-5	5'-Nucleotidase	P21589	NT5E	Protein
102	6993-8	5'-Nucleotidase	P21589	NT5E	Protein
103	25438-288	5'-nucleotidase domain-containing protein 1	Q5TFE4	NT5DC1	Protein
104	9126-171	5'-nucleotidase domain-containing protein 3	Q86UY8	NT5DC3	Protein
105	2682-68	60 kDa heat shock protein, mitochondrial	P10809	HSPD1	Protein
106	10949-59	60S acidic ribosomal protein P2	P05387	RPLP2	Protein
107	21286-29	60S ribosomal protein L11	P62913	RPL11	Protein
108	19183-164	60S ribosomal protein L12	P30050	RPL12	Protein
109	21583-14	60S ribosomal protein L26-like 1	Q9UNX3	RPL26L1	Protein
110	12478-15	60S ribosomal protein L30	P62888	RPL30	Protein
111	22553-4	60S ribosomal protein L38	P63173	RPL38	Protein
112	20999-12	60S ribosomal protein L5	P46777	RPL5	Protein
113	12564-9	60S ribosome subunit biogenesis protein NIP7 homolog	Q9Y221	NIP7	Protein
114	22141-59	6-phosphofructo-2-kinase/fructose-2,6-bisphosphatase 1	P16118	PFKFB1	Protein
115	12456-5	6-phosphofructo-2-kinase/fructose-2,6-bisphosphatase 3	Q16875	PFKFB3	Protein
116	25041-11	6-phosphofructo-2-kinase/fructose-2,6-bisphosphatase 4	Q16877	PFKFB4	Protein
117	4187-49	6-phosphogluconate dehydrogenase, decarboxylating	P52209	PGD	Protein
118	17799-9	6-phosphogluconolactonase	O95336	PGLS	Protein
119	12014-19	6-pyruvoyl tetrahydrobiopterin synthase	Q03393	PTS	Protein
120	19206-20	7,8-dihydro-8-oxoguanine triphosphatase	P36639	NUDT1	Protein
121	11370-20	72 kDa inositol polyphosphate 5-phosphatase	Q9NRR6	INPP5E	Protein
122	4160-49	72 kDa type IV collagenase	P08253	MMP2	Protein
123	16588-10	78 kDa glucose-regulated protein	P11021	HSPA5	Protein
124	19135-5	7-methylguanosine phosphate-specific 5'-nucleotidase	Q969T7	NT5C3B	Protein
125	3174-2	A disintegrin and metalloproteinase with thrombospondin motifs 1	Q9UHI8	ADAMTS1	Protein
126	3175-51	A disintegrin and metalloproteinase with thrombospondin motifs 13	Q76LX8	ADAMTS13	Protein
127	4533-76	A disintegrin and metalloproteinase with thrombospondin motifs 15	Q8TE58	ADAMTS15	Protein
128	8845-2	A disintegrin and metalloproteinase with thrombospondin motifs 3	O15072	ADAMTS3	Protein
129	2809-25	A disintegrin and metalloproteinase with thrombospondin motifs 4	O75173	ADAMTS4	Protein
130	3168-8	A disintegrin and metalloproteinase with thrombospondin motifs 5	Q9UNA0	ADAMTS5	Protein
131	6441-62	A disintegrin and metalloproteinase with thrombospondin motifs 6	Q9UKP5	ADAMTS6	Protein
132	9794-17	AarF domain-containing protein kinase 4	Q96D53	COQ8B	Protein
133	3342-76	Abelson tyrosine-protein kinase 2	P42684	ABL2	Protein
134	5261-13	Abelson tyrosine-protein kinase 2	P42684	ABL2	Protein
135	23553-1	ABI gene family member 3	Q9P2A4	ABI3	Protein
136	25889-108	Absent in melanoma 2	O14862	AIM2	Protein
137	21515-61	Acetoacetyl-CoA synthetase	Q86V21	AACS	Protein
138	10980-11	Acetylcholinesterase	P22303	ACHE	Protein
139	15553-22	Acetylcholinesterase	P22303	ACHE	Protein
140	17341-89	Acetyl-CoA acetyltransferase, cytosolic	Q9BWD1	ACAT2	Protein
141	19197-95	Acetyl-CoA acetyltransferase, mitochondrial	P24752	ACAT1	Protein
142	25094-9	Acetyl-coenzyme A synthetase, cytoplasmic	Q9NR19	ACSS2	Protein
143	5748-20	Acid ceramidase	Q13510	ASAH1	Protein
144	14086-11	Acid sphingomyelinase-like phosphodiesterase 3a	Q92484	SMPDL3A	Protein
145	4771-10	Acid sphingomyelinase-like phosphodiesterase 3a	Q92484	SMPDL3A	Protein
146	19169-88	Acidic fibroblast growth factor intracellular-binding protein	O43427	FIBP	Protein
147	13073-14	Acidic leucine-rich nuclear phosphoprotein 32 family member A	P39687	ANP32A	Protein
148	4194-26	Acidic leucine-rich nuclear phosphoprotein 32 family member B	Q92688	ANP32B	Protein
149	22398-5	Acidic leucine-rich nuclear phosphoprotein 32 family member C	O43423	ANP32C	Protein
150	16591-71	Acidic mammalian chitinase	Q9BZP6	CHIA	Protein
151	6951-26	Acid-sensing ion channel 4	Q96FT7	ASIC4	Protein
152	10507-166	Acrosomal protein SP-10	P26436	ACRV1	Protein
153	15301-24	Acrosomal protein SP-10	P26436	ACRV1	Protein
154	9889-42	Actin filament-associated protein 1-like 1	Q8TED9	AFAP1L1	Protein
155	24445-38	Actin filament-associated protein 1-like 2	Q8N4X5	AFAP1L2	Protein
156	13578-98	Actin-binding LIM protein 3	O94929	ABLIM3	Protein
157	12689-56	Actin-related protein 2/3 complex subunit 1B	O15143	ARPC1B	Protein
158	23376-56	Actin-related protein 2/3 complex subunit 2	O15144	ARPC2	Protein
159	13573-5	Actin-related protein 2/3 complex subunit 3	O15145	ARPC3	Protein
160	18419-20	Actin-related protein 2/3 complex subunit 5	O15511	ARPC5	Protein
161	3758-63	Activated Protein C	P04070	PROC	Protein
162	3758-68	Activated Protein C	P04070	PROC	Protein
163	19236-24	Activated RNA polymerase II transcriptional coactivator p15	P53999	SUB1	Protein
164	10647-18	Activating signal cointegrator 1 complex subunit 1	Q8N9N2	ASCC1	Protein
165	24476-18	Activating signal cointegrator 1 complex subunit 2	Q9H1I8	ASCC2	Protein
166	11633-89	Activator of 90 kDa heat shock protein ATPase homolog 1	O95433	AHSA1	Protein
167	8008-28	Activator of apoptosis harakiri	O00198	HRK	Protein
168	21958-4	Active breakpoint cluster region-related protein	Q12979	ABR	Protein
169	19622-7	Activin A	P08476	INHBA	Protein
170	2748-3	Activin A	P08476	INHBA	Protein
171	16746-12	Activin B	P09529	INHBB	Protein
172	2806-49	Activin receptor type-1B	P36896	ACVR1B	Protein
173	19208-8	Activin receptor type-2A	P27037	ACVR2A	Protein
174	9412-52	Activin receptor type-2B	Q13705	ACVR2B	Protein
175	21703-31	Activin RIA	Q04771	ACVR1	Protein
176	21343-3	Activity-regulated cytoskeleton-associated protein	Q7LC44	ARC	Protein
177	17466-72	Acyl-CoA synthetase family member 2, mitochondrial	Q96CM8	ACSF2	Protein
178	23692-19	Acyl-CoA synthetase short-chain family member 3, mitochondrial	Q9H6R3	ACSS3	Protein
179	24686-19	Acyl-CoA-binding domain-containing protein 4	Q8NC06	ACBD4	Protein
180	10075-75	Acyl-CoA-binding domain-containing protein 6	Q9BR61	ACBD6	Protein
181	19341-36	Acyl-CoA-binding domain-containing protein 6	Q9BR61	ACBD6	Protein
182	13563-259	Acyl-CoA-binding domain-containing protein 7	Q8N6N7	ACBD7	Protein
183	16919-1	Acyl-CoA-binding protein	P07108	DBI	Protein
184	23601-43	Acyl-coenzyme A thioesterase 12	Q8WYK0	ACOT12	Protein
185	17675-17	Acyl-coenzyme A thioesterase 13	Q9NPJ3	ACOT13	Protein
186	17400-71	Acyl-coenzyme A thioesterase 8	O14734	ACOT8	Protein
187	23298-148	Acyl-coenzyme A thioesterase THEM4	Q5T1C6	THEM4	Protein
188	20370-6	Acylphosphatase-1	P07311	ACYP1	Protein
189	12812-25	Acylphosphatase-2	P14621	ACYP2	Protein
190	17819-30	Acylpyruvase FAHD1, mitochondrial	Q6P587	FAHD1	Protein
191	21681-10	ADAM 28	Q9UKQ2	ADAM28	Protein
192	21440-9	ADAM 8	P78325	ADAM8	Protein
193	9115-78	ADAM DEC1	O15204	ADAMDEC1	Protein
194	16890-37	ADAMTS-like protein 1	Q8N6G6	ADAMTSL1	Protein
195	6575-79	ADAMTS-like protein 1	Q8N6G6	ADAMTSL1	Protein
196	6379-62	ADAMTS-like protein 2	Q86TH1	ADAMTSL2	Protein
197	4976-57	Adapter molecule crk	P46108	CRK	Protein
198	20915-68	Adaptin ear-binding coat-associated protein 2	Q9NVZ3	NECAP2	Protein
199	10030-8	Adenine DNA glycosylase	Q9UIF7	MUTYH	Protein
200	10088-37	Adenine phosphoribosyltransferase	P07741	APRT	Protein
201	19751-21	Adenosine deaminase	P00813	ADA	Protein
202	6077-63	Adenosine deaminase CECR1	Q9NZK5	ADA2	Protein
203	19207-119	Adenosine kinase	P55263	ADK	Protein
204	21393-62	Adenosylhomocysteinase	P23526	AHCY	Protein
205	12652-37	Adenosylhomocysteinase 2	O43865	AHCYL1	Protein
206	11368-32	Adenylate kinase 2, mitochondrial	P54819	AK2	Protein
207	17432-25	Adenylate kinase 4, mitochondrial	P27144	AK4	Protein
208	5012-67	Adenylate kinase isoenzyme 1	P00568	AK1	Protein
209	13613-23	Adenylate kinase isoenzyme 5	Q9Y6K8	AK5	Protein
210	5023-23	Adenylosuccinate lyase	P30566	ADSL	Protein
211	13998-26	Adenylosuccinate synthetase isozyme 1	Q8N142	ADSS1	Protein
212	12644-63	Adenylosuccinate synthetase isozyme 2	P30520	ADSS2	Protein
213	12034-28	Adenylyl cyclase-associated protein 1	Q01518	CAP1	Protein
214	14229-5	Adenylyltransferase and sulfurtransferase MOCS3	O95396	MOCS3	Protein
215	22588-35	Adhesion G protein-coupled receptor B2	O60241	ADGRB2	Protein
216	15365-41	Adhesion G protein-coupled receptor B3	O60242	ADGRB3	Protein
217	4546-27	Adhesion G protein-coupled receptor E2	Q9UHX3	ADGRE2	Protein
218	6409-57	Adhesion G protein-coupled receptor F5	Q8IZF2	ADGRF5	Protein
219	21546-20	Adhesion G-protein coupled receptor D1	Q6QNK2	ADGRD1	Protein
220	11243-90	Adhesion G-protein coupled receptor F1	Q5T601	ADGRF1	Protein
221	21697-57	Adhesion G-protein coupled receptor F2	Q8IZF7	ADGRF2	Protein
222	18893-26	Adhesion G-protein coupled receptor G1	Q9Y653	ADGRG1	Protein
223	4551-72	Adhesion G-protein coupled receptor G5	Q8IZF4	ADGRG5	Protein
224	10605-22	Adipocyte plasma membrane-associated protein	Q9HDC9	APMAP	Protein
225	3554-24	Adiponectin	Q15848	ADIPOQ	Protein
226	8100-15	ADM2	Q7Z4H4	ADM2	Protein
227	6221-1	ADP-dependent glucokinase	Q9BRR6	ADPGK	Protein
228	9482-110	ADP-ribose pyrophosphatase, mitochondrial	Q9BW91	NUDT9	Protein
229	11513-92	ADP-ribosyl cyclase/cyclic ADP-ribose hydrolase 1	P28907	CD38	Protein
230	7174-15	ADP-ribosyl cyclase/cyclic ADP-ribose hydrolase 1	P28907	CD38	Protein
231	4535-50	ADP-ribosyl cyclase/cyclic ADP-ribose hydrolase 2	Q10588	BST1	Protein
232	19239-5	ADP-ribosylation factor 1	P84077	ARF1	Protein
233	12578-13	ADP-ribosylation factor 3	P61204	ARF3	Protein
234	18408-26	ADP-ribosylation factor 4	P18085	ARF4	Protein
235	18409-61	ADP-ribosylation factor 5	P84085	ARF5	Protein
236	12425-104	ADP-ribosylation factor 6	P62330	ARF6	Protein
237	11556-19	ADP-ribosylation factor GTPase-activating protein 1	Q8N6T3	ARFGAP1	Protein
238	11664-32	ADP-ribosylation factor GTPase-activating protein 2	Q8N6H7	ARFGAP2	Protein
239	13594-158	ADP-ribosylation factor-binding protein GGA1	Q9UJY5	GGA1	Protein
240	11683-19	ADP-ribosylation factor-binding protein GGA3	Q9NZ52	GGA3	Protein
241	12392-30	ADP-ribosylation factor-like protein 1	P40616	ARL1	Protein
242	12433-8	ADP-ribosylation factor-like protein 11	Q969Q4	ARL11	Protein
243	18410-26	ADP-ribosylation factor-like protein 14	Q8N4G2	ARL14	Protein
244	18411-83	ADP-ribosylation factor-like protein 15	Q9NXU5	ARL15	Protein
245	12587-65	ADP-ribosylation factor-like protein 2	P36404	ARL2	Protein
246	18407-36	ADP-ribosylation factor-like protein 2-binding protein	Q9Y2Y0	ARL2BP	Protein
247	12571-14	ADP-ribosylation factor-like protein 3	P36405	ARL3	Protein
248	18413-24	ADP-ribosylation factor-like protein 4D	P49703	ARL4D	Protein
249	18414-26	ADP-ribosylation factor-like protein 5A	Q9Y689	ARL5A	Protein
250	17404-5	ADP-ribosylation factor-like protein 5B	Q96KC2	ARL5B	Protein
251	18415-16	ADP-ribosylation factor-like protein 6	Q9H0F7	ARL6	Protein
252	24699-20	ADP-ribosylation factor-like protein 6-interacting protein 1	Q15041	ARL6IP1	Protein
253	23281-29	ADP-ribosylation factor-like protein 8A	Q96BM9	ARL8A	Protein
254	8569-147	ADP-ribosylation factor-like protein 8B	Q9NVJ2	ARL8B	Protein
255	18416-3	ADP-ribosylation factor-like protein 9	Q6T311	ARL9	Protein
256	17761-2	ADP-sugar pyrophosphatase	Q9UKK9	NUDT5	Protein
257	11231-12	Adrenodoxin-like protein, mitochondrial	Q6P4F2	FDX2	Protein
258	14115-34	Adrenomedullin	P35318	ADM	Protein
259	7922-5	Adrenomedullin	P35318	ADM	Protein
260	12684-5	Adseverin	Q9Y6U3	SCIN	Protein
261	4125-52	Advanced glycosylation end product-specific receptor, soluble	Q15109	AGER	Protein
262	18196-8	Afamin	P43652	AFM	Protein
263	4763-31	Afamin	P43652	AFM	Protein
264	4188-1	Aflatoxin B1 aldehyde reductase member 2	O43488	AKR7A2	Protein
265	18173-11	Aflatoxin B1 aldehyde reductase member 3	O95154	AKR7A3	Protein
266	3280-49	Aggrecan core protein	P16112	ACAN	Protein
267	2813-11	Agouti-related protein	O00253	AGRP	Protein
268	5676-54	Agouti-signaling protein	P42127	ASIP	Protein
269	15483-377	Agrin	O00468	AGRN	Protein
270	3839-60	AH receptor-interacting protein	O00170	AIP	Protein
271	18399-1	A-kinase anchor protein 7 isoforms alpha and beta	O43687	AKAP7	Protein
272	23280-9	Akirin-2	Q53H80	AKIRIN2	Protein
273	16015-19	Alanine aminotransferase 1	P24298	GPT	Protein
274	3709-4	Alanine aminotransferase 1	P24298	GPT	Protein
275	21339-19	Alanine aminotransferase 2	Q8TD30	GPT2	Protein
276	12340-17	Alanine--tRNA ligase, cytoplasmic	P49588	AARS1	Protein
277	21535-5	Alanyl-tRNA editing protein Aarsd1	Q9BTE6	AARSD1	Protein
278	4192-10	Alcohol dehydrogenase [NADP(+)]	P14550	AKR1A1	Protein
279	17396-23	Alcohol dehydrogenase 1A	P07327	ADH1A	Protein
280	9834-62	§	§1	§1	§1
281	15525-294	Alcohol dehydrogenase 1C	P00326	ADH1C	Protein
282	8325-37	Alcohol dehydrogenase 4	P08319	ADH4	Protein
283	18206-18	Alcohol dehydrogenase 6	P28332	ADH6	Protein
284	11377-19	Alcohol dehydrogenase class 4 mu/sigma chain	P40394	ADH7	Protein
285	11369-23	Alcohol dehydrogenase class-3	P11766	ADH5	Protein
286	9835-16	Aldehyde dehydrogenase family 1 member A3	P47895	ALDH1A3	Protein
287	12940-35	Aldehyde dehydrogenase family 3 member B1	P43353	ALDH3B1	Protein
288	22057-9	Aldehyde dehydrogenase X, mitochondrial	P30837	ALDH1B1	Protein
289	11480-1	Aldehyde dehydrogenase, dimeric NADP-preferring	P30838	ALDH3A1	Protein
290	18381-16	Aldehyde dehydrogenase, mitochondrial	P05091	ALDH2	Protein
291	16081-38	Aldo-keto reductase family 1 member B10	O60218	AKR1B10	Protein
292	12618-50	Aldo-keto reductase family 1 member C1	Q04828	AKR1C1	Protein
293	21271-53	Aldo-keto reductase family 1 member C2	P52895	AKR1C2	Protein
294	17377-1	Aldo-keto reductase family 1 member C3	P42330	AKR1C3	Protein
295	18397-5	Aldo-keto reductase family 1 member C4	P17516	AKR1C4	Protein
296	16606-85	Aldose reductase	P15121	AKR1B1	Protein
297	9854-36	Aldose reductase	P15121	AKR1B1	Protein
298	6284-7	ALK and LTK ligand 2	Q6UX46	ALKAL2	Protein
299	8249-124	ALK tyrosine kinase receptor	Q9UM73	ALK	Protein
300	7813-6	Alkaline phosphatase, placental type	P05187	ALPP	Protein
301	6706-18	Alkaline phosphatase, placental-like	P10696	ALPG	Protein
302	6715-63	Alkaline phosphatase, placental-like	P10696	ALPG	Protein
303	16926-44	Alkaline phosphatase, tissue-nonspecific isozyme	P05186	ALPL	Protein
304	11173-29	Allergin-1	Q7Z6M3	MILR1	Protein
305	2849-49	Allograft inflammatory factor 1	P55008	AIF1	Protein
306	18871-24	Allograft inflammatory factor 1-like	Q9BQI0	AIF1L	Protein
307	11926-23	Alpha- and gamma-adaptin-binding protein p34	Q6PD74	AAGAB	Protein
308	21716-29	Alpha-(1,3)-fucosyltransferase	Q11130	FUT7	Protein
309	7156-2	Alpha-(1,3)-fucosyltransferase 10	Q6P4F1	FUT10	Protein
310	21720-13	Alpha-(1,3)-fucosyltransferase 11	Q495W5	FUT11	Protein
311	4549-78	Alpha-(1,3)-fucosyltransferase 5	Q11128	FUT5	Protein
312	6991-24	Alpha-(1,3)-fucosyltransferase 9	Q9Y231	FUT9	Protein
313	8244-16	Alpha-(1,6)-fucosyltransferase	Q9BYC5	FUT8	Protein
314	10571-14	Alpha-1,3-mannosyl-glycoprotein 2-beta-N-acetylglucosaminyltransferase	P26572	MGAT1	Protein
315	9392-43	Alpha-1,3-mannosyl-glycoprotein 4-beta-N-acetylglucosaminyltransferase A	Q9UM21	MGAT4A	Protein
316	7141-21	Alpha-1,3-mannosyl-glycoprotein 4-beta-N-acetylglucosaminyltransferase B	Q9UQ53	MGAT4B	Protein
317	7208-60	Alpha-1,3-mannosyl-glycoprotein 4-beta-N-acetylglucosaminyltransferase C	Q9UBM8	MGAT4C	Protein
318	23654-6	Alpha-1,3-mannosyltransferase ALG2	Q9H553	ALG2	Protein
319	10835-25	Alpha-1,4-N-acetylglucosaminyltransferase	Q9UNA3	A4GNT	Protein
320	6909-40	Alpha-1,6-mannosyl-glycoprotein 2-beta-N-acetylglucosaminyltransferase	Q10469	MGAT2	Protein
321	21768-9	Alpha-1,6-mannosylglycoprotein 6-beta-N-acetylglucosaminyltransferase A	Q09328	MGAT5	Protein
322	21813-171	Alpha-1,6-mannosylglycoprotein 6-beta-N-acetylglucosaminyltransferase A	Q09328	MGAT5	Protein
323	2879-9	Alpha-1-antichymotrypsin	P01011	SERPINA3	Protein
324	4153-11	Alpha-1-antichymotrypsin complex	P01011	SERPINA3	Protein
325	3580-25	Alpha-1-antitrypsin	P01009	SERPINA1	Protein
326	16561-9	Alpha-1B-glycoprotein	P04217	A1BG	Protein
327	15453-3	Alpha-1-microglobulin	P02760	AMBP	Protein
328	19274-80	Alpha-1-syntrophin	Q13424	SNTA1	Protein
329	22946-55	Alpha-1-syntrophin	Q13424	SNTA1	Protein
330	7920-30	Alpha-2,8-sialyltransferase 8B	Q92186	ST8SIA2	Protein
331	6930-95	Alpha-2,8-sialyltransferase 8F	P61647	ST8SIA6	Protein
332	3024-18	Alpha-2-antiplasmin	P08697	SERPINF2	Protein
333	10966-1	Alpha-2-HS-glycoprotein	P02765	AHSG	Protein
334	3581-53	Alpha-2-HS-glycoprotein	P02765	AHSG	Protein
335	3708-62	Alpha-2-macroglobulin	P01023	A2M	Protein
336	3640-14	alpha-2-macroglobulin receptor-associated protein	P30533	LRPAP1	Protein
337	15482-12	Alpha-2-macroglobulin-like protein 1	A8K2U0	A2ML1	Protein
338	9843-5	Alpha-actinin-1	P12814	ACTN1	Protein
339	9844-138	Alpha-actinin-2	P35609	ACTN2	Protein
340	25057-2	Alpha-actinin-4	O43707	ACTN4	Protein
341	21498-3	Alpha-aminoadipic semialdehyde dehydrogenase	P49419	ALDH7A1	Protein
342	7918-114	Alpha-amylase 1	P04745	AMY1A	Protein
343	10439-57	Alpha-amylase 2B	P19961	AMY2B	Protein
344	15556-49	Alpha-amylase 2B	P19961	AMY2B	Protein
345	10087-10	Alpha-crystallin A chain	P02489	CRYAA	Protein
346	17734-13	Alpha-endosulfine	O43768	ENSA	Protein
347	11105-171	Alpha-enolase	P06733	ENO1	Protein
348	5792-8	alpha-Fetoprotein	P02771	AFP	Protein
349	15588-17	Alpha-galactosidase A	P06280	GLA	Protein
350	9025-5	Alpha-hemoglobin-stabilizing protein	Q9NZD4	AHSP	Protein
351	11436-6	Alpha-internexin	Q16352	INA	Protein
352	18401-18	Alpha-ketoglutarate-dependent dioxygenase alkB homolog 3	Q96Q83	ALKBH3	Protein
353	21384-2	Alpha-L-fucoside fucohydrolase	P04066	FUCA1	Protein
354	3169-70	Alpha-L-iduronidase	P35475	IDUA	Protein
355	7867-154	Alpha-N-acetylgalactosaminide alpha-2,6-sialyltransferase 1	Q9NSC7	ST6GALNAC1	Protein
356	7823-22	Alpha-N-acetylgalactosaminide alpha-2,6-sialyltransferase 2	Q9UJ37	ST6GALNAC2	Protein
357	10626-116	Alpha-N-acetylgalactosaminide alpha-2,6-sialyltransferase 3	Q8NDV1	ST6GALNAC3	Protein
358	10705-14	Alpha-N-acetylgalactosaminide alpha-2,6-sialyltransferase 3	Q8NDV1	ST6GALNAC3	Protein
359	7927-16	Alpha-N-acetylgalactosaminide alpha-2,6-sialyltransferase 5	Q9BVH7	ST6GALNAC5	Protein
360	7228-2	Alpha-N-acetylgalactosaminide alpha-2,6-sialyltransferase 6	Q969X2	ST6GALNAC6	Protein
361	15509-2	Alpha-N-acetylglucosaminidase	P54802	NAGLU	Protein
362	21508-7	Alpha-N-acetylneuraminide alpha-2,8-sialyltransferase	Q92185	ST8SIA1	Protein
363	21663-149	Alpha-N-acetylneuraminide alpha-2,8-sialyltransferase	Q92185	ST8SIA1	Protein
364	21726-73	Alpha-N-acetyl-neuraminyl-2,3-beta-galactosyl-1,3-N-acetyl-galactosaminide alpha-2,6-sialyltransferase	Q9H4F1	ST6GALNAC4	Protein
365	13434-172	Alpha-parvin	Q9NVD7	PARVA	Protein
366	4292-5	Alpha-soluble NSF attachment protein	P54920	NAPA	Protein
367	8458-111	Alpha-synuclein	P37840	SNCA	Protein
368	8458-16	Alpha-synuclein	P37840	SNCA	Protein
369	15698-6	Alpha-taxilin	P40222	TXLNA	Protein
370	9065-28	Alpha-taxilin	P40222	TXLNA	Protein
371	24687-18	Alpha-tocopherol transfer protein-like	Q9BTX7	TTPAL	Protein
372	15486-126	Amiloride-sensitive amine oxidase [copper-containing]	P19801	AOC1	Protein
373	6209-2	Amiloride-sensitive amine oxidase [copper-containing]	P19801	AOC1	Protein
374	3343-1	Aminoacylase-1	Q03154	ACY1	Protein
375	21240-6	Aminomethyltransferase, mitochondrial	P48728	AMT	Protein
376	12386-11	Aminopeptidase B	Q9H4A4	RNPEP	Protein
377	15457-14	Aminopeptidase N	P15144	ANPEP	Protein
378	18396-10	Amino-terminal enhancer of split	Q08117	TLE5	Protein
379	18402-1	AMMECR1-like protein	Q6DCA0	AMMECR1L	Protein
380	18403-25	AMP deaminase 2	Q01433	AMPD2	Protein
381	5183-53	AMP Kinase (alpha1beta1gamma1)	Q13131|Q9Y478|P54619	PRKAA1|PRKAB1|PRKAG1	Protein
382	5245-40	AMP Kinase (alpha2beta2gamma1)	P54646|O43741|P54619	PRKAA2|PRKAB2|PRKAG1	Protein
383	24908-19	Amphiphysin	P49418	AMPH	Protein
384	2970-60	Amphiregulin	P15514	AREG	Protein
385	9979-13	Amphoterin-induced protein 1:Cytoplasmic domain	Q86WK6	AMIGO1	Protein
386	20120-101	Amphoterin-induced protein 1:Extracellular domain	Q86WK6	AMIGO1	Protein
387	14134-49	Amphoterin-induced protein 2	Q86SJ2	AMIGO2	Protein
388	6914-15	Amphoterin-induced protein 2	Q86SJ2	AMIGO2	Protein
389	12401-3	AMSH-like protease	Q96FJ0	STAMBPL1	Protein
390	12822-34	Amyloid beta A4 precursor protein-binding family B member 1:Phosphotyrosine Interaction Domain 1	O00213	APBB1	Protein
391	14206-28	Amyloid beta A4 precursor protein-binding family B member 1:Phosphotyrosine Interaction Domain 2	O00213	APBB1	Protein
392	21949-4	Amyloid beta A4 precursor protein-binding family B member 1-interacting protein	Q7Z5R6	APBB1IP	Protein
393	12753-6	Amyloid beta A4 precursor protein-binding family B member 2:Phosphotyrosine Interaction Domain 1	Q92870	APBB2	Protein
394	12761-12	Amyloid beta A4 precursor protein-binding family B member 2:Phosphotyrosine Interaction Domain 2	Q92870	APBB2	Protein
395	12784-10	Amyloid beta A4 precursor protein-binding family B member 3:Phosphotyrosine Interaction Domain 1,Isoform II	O95704	APBB3	Protein
396	13589-10	Amyloid beta A4 precursor protein-binding family B member 3:Phosphotyrosine Interaction Domain 2, Isoform IV	O95704	APBB3	Protein
397	3171-57	Amyloid beta A4 protein	P05067	APP	Protein
398	7210-25	Amyloid-like protein 1	P51693	APLP1	Protein
399	10627-87	Amyloid-like protein 2	Q06481	APLP2	Protein
400	7915-31	Amyloid-like protein 2	Q06481	APLP2	Protein
401	19173-5	AN1-type zinc finger protein 1	Q8TCF1	ZFAND1	Protein
402	23319-6	AN1-type zinc finger protein 2B	Q8WV99	ZFAND2B	Protein
403	21875-31	AN1-type zinc finger protein 3	Q9H8U3	ZFAND3	Protein
404	18317-111	AN1-type zinc finger protein 5	O76080	ZFAND5	Protein
405	12345-4	Anaphase-promoting complex subunit 10	Q9UM13	ANAPC10	Protein
406	11690-47	Anaphase-promoting complex subunit 7	Q9UJX3	ANAPC7	Protein
407	8051-10	Angiogenic factor with G patch and FHA domains 1	Q8N302	AGGF1	Protein
408	4874-3	Angiogenin	P03950	ANG	Protein
409	25296-3	Angiomotin	Q4VCS5	AMOT	Protein
410	2811-27	Angiopoietin-1	Q15389	ANGPT1	Protein
411	3773-15	Angiopoietin-1 receptor, soluble	Q02763	TEK	Protein
412	13660-76	Angiopoietin-2	O15123	ANGPT2	Protein
413	2602-2	Angiopoietin-2	O15123	ANGPT2	Protein
414	2500-2	Angiopoietin-4	Q9Y264	ANGPT4	Protein
415	7183-102	Angiopoietin-like protein 8	Q6UXH0	ANGPTL8	Protein
416	11142-11	Angiopoietin-related protein 1:C-Term, Fibrinogen domian	O95841	ANGPTL1	Protein
417	9092-33	Angiopoietin-related protein 1:N-term	O95841	ANGPTL1	Protein
418	10382-1	Angiopoietin-related protein 3	Q9Y5C1	ANGPTL3	Protein
419	10391-1	Angiopoietin-related protein 3	Q9Y5C1	ANGPTL3	Protein
420	3796-79	Angiopoietin-related protein 4	Q9BY76	ANGPTL4	Protein
421	6371-50	Angiopoietin-related protein 7	O43827	ANGPTL7	Protein
422	3710-49	Angiostatin	P00747	PLG	Protein
423	10714-7	Angiotensin-converting enzyme	P12821	ACE	Protein
424	2805-6	Angiotensin-converting enzyme 2	Q9BYF1	ACE2	Protein
425	3484-60	Angiotensinogen	P01019	AGT	Protein
426	13979-3	Anion exchange transporter	Q8TE54	SLC26A7	Protein
427	25437-18	Ankyrin repeat and MYND domain-containing protein 2	Q8IV38	ANKMY2	Protein
428	25261-42	Ankyrin repeat and SAM domain-containing protein 3	Q6ZW76	ANKS3	Protein
429	21234-7	Ankyrin repeat and SOCS box protein 13	Q8WXK3	ASB13	Protein
430	22071-38	Ankyrin repeat and SOCS box protein 8	Q9H765	ASB8	Protein
431	19601-15	Ankyrin repeat and SOCS box protein 9	Q96DX5	ASB9	Protein
432	10398-110	Ankyrin repeat domain-containing protein 1	Q15327	ANKRD1	Protein
433	15361-37	Ankyrin repeat domain-containing protein 1	Q15327	ANKRD1	Protein
434	24720-10	Ankyrin repeat domain-containing protein 16	Q6P6B7	ANKRD16	Protein
435	25274-2	Ankyrin repeat domain-containing protein 2	Q9GZV1	ANKRD2	Protein
436	12445-50	Ankyrin repeat domain-containing protein 27	Q96NW4	ANKRD27	Protein
437	23367-8	Ankyrin repeat domain-containing protein 40	Q6AI12	ANKRD40	Protein
438	23413-38	Ankyrin repeat domain-containing protein 45	Q5TZF3	ANKRD45	Protein
439	7851-30	Ankyrin repeat domain-containing protein 46	Q86W74	ANKRD46	Protein
440	18404-22	Ankyrin repeat domain-containing protein 54	Q6NXT1	ANKRD54	Protein
441	23424-4	Ankyrin repeat domain-containing protein 63	C9JTQ0	None	Protein
442	21590-9	Ankyrin repeat family A protein 2	Q9H9E1	ANKRA2	Protein
443	7624-19	Ankyrin-2	Q01484	ANK2	Protein
444	4960-72	Annexin A1	P04083	ANXA1	Protein
445	13605-16	Annexin A10	Q9UJ72	ANXA10	Protein
446	17513-11	Annexin A11	P50995	ANXA11	Protein
447	17835-28	Annexin A13	P27216	ANXA13	Protein
448	13700-10	Annexin A2	P07355	ANXA2	Protein
449	4961-17	Annexin A2	P07355	ANXA2	Protein
450	17163-117	Annexin A3	P12429	ANXA3	Protein
451	17164-15	Annexin A4	P09525	ANXA4	Protein
452	14158-17	Annexin A5	P08758	ANXA5	Protein
453	5335-73	Annexin A6	P08133	ANXA6	Protein
454	14203-3	Annexin A7	P20073	ANXA7	Protein
455	18244-1	Annexin A7	P20073	ANXA7	Protein
456	18290-6	Annexin A8	P13928	ANXA8	Protein
457	13588-11	Annexin A9	O76027	ANXA9	Protein
458	6603-18	Anosmin-1	P23352	ANOS1	Protein
459	4959-2	Anterior gradient protein 2 homolog	O95994	AGR2	Protein
460	17342-13	Anterior gradient protein 3	Q8TD06	AGR3	Protein
461	5668-49	Anterior gradient protein 3	Q8TD06	AGR3	Protein
462	10464-6	Anthrax toxin receptor 1	Q9H6X2	ANTXR1	Protein
463	15559-5	Anthrax toxin receptor 2	P58335	ANTXR2	Protein
464	15481-45	Antibacterial protein LL-37	P49913	CAMP	Protein
465	8749-194	Antigen-presenting glycoprotein CD1d	P15813	CD1D	Protein
466	4413-3	Antileukoproteinase	P03973	SLPI	Protein
467	3344-60	Antithrombin-III	P01008	SERPINC1	Protein
468	25282-6	Antizyme inhibitor 1	O14977	AZIN1	Protein
469	24954-83	AP-1 complex subunit beta-1	Q10567	AP1B1	Protein
470	12714-38	AP-1 complex subunit gamma-like 2	O75843	AP1G2	Protein
471	18405-117	AP-1 complex subunit sigma-2	P56377	AP1S2	Protein
472	20445-29	AP-1 complex-associated regulatory protein	Q63HQ0	AP1AR	Protein
473	13621-31	AP-2 complex subunit alpha-2	O94973	AP2A2	Protein
474	24938-7	AP-2 complex subunit beta-1	P63010	AP2B1	Protein
475	7947-19	AP-4 complex accessory subunit tepsin	Q96N21	TEPSIN	Protein
476	10076-1	AP-4 complex subunit mu-1	O00189	AP4M1	Protein
477	6622-90	Apelin	Q9ULZ1	APLN	Protein
478	12423-38	APOBEC1 complementation factor	Q9NQ94	A1CF	Protein
479	2750-3	Apolipoprotein A-I	P02647	APOA1	Protein
480	7127-3	Apolipoprotein A-II	P02652	APOA2	Protein
481	17685-9	Apolipoprotein A-IV	P06727	APOA4	Protein
482	11318-20	Apolipoprotein A-V	Q6Q788	APOA5	Protein
483	15363-32	Apolipoprotein A-V	Q6Q788	APOA5	Protein
484	2797-56	Apolipoprotein B	P04114	APOB	Protein
485	15364-101	Apolipoprotein C-I	P02654	APOC1	Protein
486	6350-43	Apolipoprotein C-II	P02655	APOC2	Protein
487	6461-54	Apolipoprotein C-III	P02656	APOC3	Protein
488	4712-28	Apolipoprotein D	P05090	APOD	Protein
489	8262-20	Apolipoprotein D	P05090	APOD	Protein
490	2418-55	Apolipoprotein E	P02649	APOE	Protein
491	5312-49	Apolipoprotein E (isoform E2)	P02649	APOE	Protein
492	2937-10	Apolipoprotein E (isoform E3)	P02649	APOE	Protein
493	2938-55	Apolipoprotein E (isoform E4)	P02649	APOE	Protein
494	12370-30	Apolipoprotein F	Q13790	APOF	Protein
495	11510-31	Apolipoprotein L1	O14791	APOL1	Protein
496	11510-51	Apolipoprotein L1	O14791	APOL1	Protein
497	9506-10	Apolipoprotein L1	O14791	APOL1	Protein
498	16823-75	Apolipoprotein L3	O95236	APOL3	Protein
499	10445-20	Apolipoprotein M	O95445	APOM	Protein
500	14125-5	Apolipoprotein M	O95445	APOM	Protein
501	23566-6	Apolipoprotein-L2	Q9BQE5	APOL2	Protein
502	25238-6	Apoptosis facilitator Bcl-2-like protein 14	Q9BZR8	BCL2L14	Protein
503	3412-7	Apoptosis regulator Bcl-2	P10415	BCL2	Protein
504	24671-15	Apoptosis-associated speck-like protein containing a CARD	Q9ULZ3	PYCARD	Protein
505	9522-3	Apoptosis-inducing factor 1, mitochondrial	O95831	AIFM1	Protein
506	13583-19	Apoptotic protease-activating factor 1	O14727	APAF1	Protein
507	6518-85	Appetite-regulating hormone	Q9UBU3	GHRL	Protein
508	8447-11	Appetite-regulating hormone	Q9UBU3	GHRL	Protein
509	17736-105	Aprataxin	Q7Z2E3	APTX	Protein
510	11363-58	Aquaporin-4	P55087	AQP4	Protein
511	12422-143	Arachidonate 15-lipoxygenase B	O15296	ALOX15B	Protein
512	13488-3	Arfaptin-1	P53367	ARFIP1	Protein
513	12630-8	Arfaptin-2	P53365	ARFIP2	Protein
514	11681-8	Arf-GAP domain and FG repeat-containing protein 1	P52594	AGFG1	Protein
515	23597-11	Arf-GAP domain and FG repeat-containing protein 2	O95081	AGFG2	Protein
516	12343-14	Arf-GAP with coiled-coil, ANK repeat and PH domain-containing protein 2	Q15057	ACAP2	Protein
517	14291-53	Arf-GAP with GTPase, ANK repeat and PH domain-containing protein 2	Q99490	AGAP2	Protein
518	13960-15	Arf-GAP with GTPase, ANK repeat and PH domain-containing protein 3	Q96P47	AGAP3	Protein
519	13518-5	Arf-GAP with SH3 domain, ANK repeat and PH domain-containing protein 2	O43150	ASAP2	Protein
520	24455-2	Arf-GAP with SH3 domain, ANK repeat and PH domain-containing protein 3	Q8TDY4	ASAP3	Protein
521	5867-60	Arginase-1	P05089	ARG1	Protein
522	17752-24	Arginase-2, mitochondrial	P78540	ARG2	Protein
523	9050-170	Arginine/serine-rich protein 1	Q9BUV0	RSRP1	Protein
524	22509-9	Arginine-hydroxylase NDUFAF5, mitochondrial	Q5TEU4	NDUFAF5	Protein
525	11241-8	Argininosuccinate lyase	P04424	ASL	Protein
526	25108-6	Arginyl-tRNA--protein transferase 1	O95260	ATE1	Protein
527	9107-59	Armadillo repeat-containing protein 10	Q8N2F6	ARMC10	Protein
528	24963-1	Armadillo repeat-containing protein 3	Q5W041	ARMC3	Protein
529	9945-8	Armadillo repeat-containing protein 5:Armadillo Repeat Domain 2	Q96C12	ARMC5	Protein
530	8785-1	Armadillo repeat-containing protein 5:Armadillo Repeat Domain 5	Q96C12	ARMC5	Protein
531	25247-12	Armadillo repeat-containing protein 8	Q8IUR7	ARMC8	Protein
532	3538-26	Aromatic-L-amino-acid decarboxylase	P20711	DDC	Protein
533	12352-70	Arrestin domain-containing protein 3	Q96B67	ARRDC3	Protein
534	23342-4	Arrestin domain-containing protein 5	A6NEK1	ARRDC5	Protein
535	18417-3	Arsenite methyltransferase	Q9HBK9	AS3MT	Protein
536	2939-10	Artemin	Q5T4W7	ARTN	Protein
537	21951-32	Aryl hydrocarbon receptor nuclear translocator	P27540	ARNT	Protein
538	12632-14	Arylamine N-acetyltransferase 1	P18440	NAT1	Protein
539	23646-5	Aryl-hydrocarbon-interacting protein-like 1	Q9NZN9	AIPL1	Protein
540	3583-54	Arylsulfatase A	P15289	ARSA	Protein
541	8790-6	Arylsulfatase A	P15289	ARSA	Protein
542	3172-28	Arylsulfatase B	P15848	ARSB	Protein
543	8269-327	Arylsulfatase K	Q6UWY0	ARSK	Protein
544	5452-71	Asialoglycoprotein receptor 1	P07306	ASGR1	Protein
545	9474-22	Asialoglycoprotein receptor 2	P07307	ASGR2	Protein
546	23694-3	Asparagine synthetase	P08243	ASNS	Protein
547	21383-37	Asparaginyl-tRNA synthetase, cytoplasmic	O43776	NARS1	Protein
548	4912-17	Aspartate aminotransferase, cytoplasmic	P17174	GOT1	Protein
549	18233-10	Aspartate aminotransferase, mitochondrial	P00505	GOT2	Protein
550	23903-3	Aspartate aminotransferase, mitochondrial	P00505	GOT2	Protein
551	12675-14	Aspartate--tRNA ligase, cytoplasmic	P14868	DARS1	Protein
552	12395-86	Aspartate--tRNA ligase, mitochondrial	Q6PI48	DARS2	Protein
553	18187-16	Aspartoacylase	P45381	ASPA	Protein
554	21781-9	Aspartoacylase-2	Q96HD9	ACY3	Protein
555	25037-4	Aspartyl aminopeptidase	Q9ULA0	DNPEP	Protein
556	6998-106	Aspartyl/asparaginyl beta-hydroxylase	Q12797	ASPH	Protein
557	6451-64	Asporin	Q9BXN1	ASPN	Protein
558	7993-23	Astacin-like metalloendopeptidase	Q6HA08	ASTL	Protein
559	18833-76	Astrocytic phosphoprotein PEA-15	Q15121	PEA15	Protein
560	25481-66	Ataxin-10	Q9UBB4	ATXN10	Protein
561	22074-35	Ataxin-2-binding protein 1	Q9NWB1	RBFOX1	Protein
562	16825-20	Ataxin-3	P54252	ATXN3	Protein
563	21544-4	Atlastin-3	Q6DD88	ATL3	Protein
564	22073-47	ATP synthase B chain, mitochondrial	P24539	ATP5PB	Protein
565	23226-42	ATP synthase B chain, mitochondrial	P24539	ATP5PB	Protein
566	4965-27	ATP synthase subunit beta, mitochondrial	P06576	ATP5F1B	Protein
567	11539-4	ATP synthase subunit f, mitochondrial	P56134	ATP5MF	Protein
568	9202-309	ATP synthase subunit O, mitochondrial	P48047	ATP5PO	Protein
569	7788-1	ATP synthase-coupling factor 6, mitochondrial	P18859	ATP5PF	Protein
570	13620-10	ATPase ASNA1	O43681	GET3	Protein
571	6625-31	ATPase family AAA domain-containing protein 1	Q8NBU5	ATAD1	Protein
572	13043-157	ATPase family AAA domain-containing protein 2	Q6PL18	ATAD2	Protein
573	19755-38	ATPase inhibitor, mitochondrial	Q9UII2	ATP5IF1	Protein
574	12528-40	ATPase WRNIP1	Q96S55	WRNIP1	Protein
575	25886-11	ATP-binding cassette sub-family D member 4	O14678	ABCD4	Protein
576	23700-42	ATP-binding cassette sub-family F member 3	Q9NUQ8	ABCF3	Protein
577	12700-9	ATP-citrate synthase	P53396	ACLY	Protein
578	17384-110	ATP-dependent 6-phosphofructokinase, muscle type	P08237	PFKM	Protein
579	17196-5	ATP-dependent Clp protease proteolytic subunit, mitochondrial	Q16740	CLPP	Protein
580	11431-235	ATP-dependent DNA helicase Q1	P46063	RECQL	Protein
581	10527-22	ATP-dependent RNA helicase A	Q08211	DHX9	Protein
582	25092-32	ATP-dependent RNA helicase DDX1	Q92499	DDX1	Protein
583	18813-15	ATP-dependent RNA helicase DDX19A	Q9NUU7	DDX19A	Protein
584	5460-60	ATP-dependent RNA helicase DDX19B	Q9UMR2	DDX19B	Protein
585	13984-23	ATP-dependent RNA helicase DDX25	Q9UHL0	DDX25	Protein
586	11601-26	ATP-dependent RNA helicase DHX8	Q14562	DHX8	Protein
587	11190-129	ATP-dependent zinc metalloprotease YME1L1	Q96TA2	YME1L1	Protein
588	5443-62	Atrial natriuretic factor	P01160	NPPA	Protein
589	9898-161	AT-rich interactive domain-containing protein 1A	O14497	ARID1A	Protein
590	3875-62	AT-rich interactive domain-containing protein 3A	Q99856	ARID3A	Protein
591	25484-120	AT-rich interactive domain-containing protein 3C	A6NKF2	ARID3C	Protein
592	15499-11	Attractin	O75882	ATRN	Protein
593	6362-6	Augurin	Q9H1Z8	ECRG4	Protein
594	3091-70	Aurora kinase A	O14965	AURKA	Protein
595	3346-72	Aurora kinase B	Q96GD4	AURKB	Protein
596	12597-68	Autophagy protein 5	Q9H1Y0	ATG5	Protein
597	17347-80	Axin interactor, dorsalization-associated protein	Q96BJ3	AIDA	Protein
598	12925-105	Axin-2	Q9Y2T1	AXIN2	Protein
599	8429-16	Axin-2	Q9Y2T1	AXIN2	Protein
600	20437-9	Axonemal dynein light intermediate polypeptide 1	O14645	DNALI1	Protein
601	14713-46	Azurocidin	P20160	AZU1	Protein
602	2751-16	Azurocidin	P20160	AZU1	Protein
603	16308-14	B- and T-lymphocyte attenuator	Q7Z6A9	BTLA	Protein
604	6294-11	B melanoma antigen 2	Q86Y30	BAGE2	Protein
605	6442-6	B melanoma antigen 3	Q86Y29	BAGE3	Protein
606	21356-6	B9 domain-containing protein 2	Q9BPU9	B9D2	Protein
607	4126-22	Bactericidal permeability-increasing protein	P17213	BPI	Protein
608	10046-55	Baculoviral IAP repeat-containing protein 2	Q13490	BIRC2	Protein
609	21464-2	Baculoviral IAP repeat-containing protein 2	Q13490	BIRC2	Protein
610	4973-18	Baculoviral IAP repeat-containing protein 3	Q13489	BIRC3	Protein
611	3472-40	Baculoviral IAP repeat-containing protein 5	O15392	BIRC5	Protein
612	15412-40	Baculoviral IAP repeat-containing protein 7	Q96CA5	BIRC7	Protein
613	15504-39	Baculoviral IAP repeat-containing protein 7 Isoform beta	Q96CA5	BIRC7	Protein
614	17195-43	BAG family molecular chaperone regulator 1	Q99933	BAG1	Protein
615	19228-11	BAG family molecular chaperone regulator 2	O95816	BAG2	Protein
616	10078-5	BAG family molecular chaperone regulator 3	O95817	BAG3	Protein
617	12844-10	BAG family molecular chaperone regulator 4	O95429	BAG4	Protein
618	12743-18	BAG family molecular chaperone regulator 5	Q9UL15	BAG5	Protein
619	13993-20	Band 4.1-like protein 1	Q9H4G0	EPB41L1	Protein
620	2816-50	Basal Cell Adhesion Molecule	P50895	BCAM	Protein
621	15626-223	Basement membrane-specific heparan sulfate proteoglycan core protein	P98160	HSPG2	Protein
622	23659-2	Basic leucine zipper and W2 domain-containing protein 2	Q9Y6E2	BZW2	Protein
623	19227-18	Basic leucine zipper transcriptional factor ATF-like	Q16520	BATF	Protein
624	8858-21	Basic leucine zipper transcriptional factor ATF-like 3	Q9NR55	BATF3	Protein
625	3585-54	Basigin	P35613	BSG	Protein
626	15674-3	B-cell antigen receptor complex-associated protein alpha chain	P11912	CD79A	Protein
627	7796-10	B-cell antigen receptor complex-associated protein alpha chain	P11912	CD79A	Protein
628	6351-55	B-cell antigen receptor complex-associated protein beta chain	P40259	CD79B	Protein
629	21331-19	B-cell CLL/lymphoma 7 protein family member A	Q4VC05	BCL7A	Protein
630	7009-6	B-cell differentiation antigen CD72	P21854	CD72	Protein
631	7009-8	B-cell differentiation antigen CD72	P21854	CD72	Protein
632	19225-11	B-cell linker protein	Q8WV28	BLNK	Protein
633	13111-79	B-cell lymphoma 6 protein	P41182	BCL6	Protein
634	13640-5	B-cell lymphoma 6 protein	P41182	BCL6	Protein
635	8768-4	B-cell lymphoma/leukemia 10	O95999	BCL10	Protein
636	24486-1	B-cell lymphoma/leukemia 11A	Q9H165	BCL11A	Protein
637	2891-1	B-cell receptor CD22	P20273	CD22	Protein
638	11570-94	B-cell receptor-associated protein 29	Q9UHQ4	BCAP29	Protein
639	24485-32	B-cell receptor-associated protein 31	P51572	BCAP31	Protein
640	7045-4	BCL2/adenovirus E1B 19 kDa protein-interacting protein 3	Q12983	BNIP3	Protein
641	7835-2	BCL2/adenovirus E1B 19 kDa protein-interacting protein 3-like	O60238	BNIP3L	Protein
642	5870-23	Bcl2-associated agonist of cell death	Q92934	BAD	Protein
643	4423-77	Bcl-2-like protein 1	Q07817	BCL2L1	Protein
644	7249-307	Bcl-2-like protein 10	Q9HD36	BCL2L10	Protein
645	7249-37	Bcl-2-like protein 10	Q9HD36	BCL2L10	Protein
646	17451-13	Bcl-2-like protein 11	O43521	BCL2L11	Protein
647	13097-11	Bcl-2-like protein 2	Q92843	BCL2L2	Protein
648	7134-14	Bcl-2-like protein 2	Q92843	BCL2L2	Protein
649	21528-12	Bcl-2-modifying factor	Q96LC9	BMF	Protein
650	3413-50	Bcl-2-related protein A1	Q16548	BCL2A1	Protein
651	4866-59	BDNF/NT-3 growth factors receptor	Q16620	NTRK2	Protein
652	10010-10	Beclin-1	Q14457	BECN1	Protein
653	13032-1	Beclin-1	Q14457	BECN1	Protein
654	20993-13	BEN domain-containing protein 6	Q5SZJ8	BEND6	Protein
655	21232-39	Benign Prostate specific Antigen	P07288	KLK3	Protein
656	10959-125	BET1-like protein	Q9NYM9	BET1L	Protein
657	7016-12	Beta-1,3-galactosyl-O-glycosyl-glycoprotein beta-1,6-N-acetylglucosaminyltransferase	Q02742	GCNT1	Protein
658	10842-7	Beta-1,3-galactosyl-O-glycosyl-glycoprotein beta-1,6-N-acetylglucosaminyltransferase 4	Q9P109	GCNT4	Protein
659	10854-15	Beta-1,3-galactosyl-O-glycosyl-glycoprotein beta-1,6-N-acetylglucosaminyltransferase 4	Q9P109	GCNT4	Protein
660	9541-15	Beta-1,3-galactosyltransferase 1	Q9Y5Z6	B3GALT1	Protein
661	11638-42	Beta-1,3-galactosyltransferase 2	O43825	B3GALT2	Protein
662	20593-10	Beta-1,3-galactosyltransferase 5	Q9Y2C3	B3GALT5	Protein
663	7981-230	Beta-1,3-galactosyltransferase 6	Q96L58	B3GALT6	Protein
664	5727-35	Beta-1,3-glucosyltransferase	Q6Y288	B3GLCT	Protein
665	5605-77	Beta-1,3-N-acetylglucosaminyltransferase manic fringe	O00587	MFNG	Protein
666	7203-125	Beta-1,3-N-acetylglucosaminyltransferase radical fringe	Q9Y644	RFNG	Protein
667	8976-13	Beta-1,4 N-acetylgalactosaminyltransferase 1	Q00973	B4GALNT1	Protein
668	13381-49	Beta-1,4-galactosyltransferase 1	P15291	B4GALT1	Protein
669	9595-11	Beta-1,4-galactosyltransferase 2	O60909	B4GALT2	Protein
670	6921-24	Beta-1,4-galactosyltransferase 3	O60512	B4GALT3	Protein
671	10425-3	Beta-1,4-galactosyltransferase 5	O43286	B4GALT5	Protein
672	10832-24	Beta-1,4-galactosyltransferase 6	Q9UBX8	B4GALT6	Protein
673	7806-33	Beta-1,4-galactosyltransferase 7	Q9UBV7	B4GALT7	Protein
674	21771-47	Beta-1,4-mannosyl-glycoprotein 4-beta-N-acetylglucosaminyltransferase	Q09327	MGAT3	Protein
675	9078-207	Beta-1-syntrophin	Q13884	SNTB1	Protein
676	8288-27	Beta-2-glycoprotein 1	P02749	APOH	Protein
677	10574-10	Beta-2-microglobulin	P61769	B2M	Protein
678	3485-28	Beta-2-microglobulin	P61769	B2M	Protein
679	24468-36	Beta-adducin	P35612	ADD2	Protein
680	3347-9	beta-adrenergic receptor kinase 1	P25098	GRK2	Protein
681	5456-59	Beta-Ala-His dipeptidase	Q96KN2	CNDP1	Protein
682	7870-8	Beta-Ala-His dipeptidase	Q96KN2	CNDP1	Protein
683	12643-4	Beta-arrestin-1	P49407	ARRB1	Protein
684	16587-1	Beta-casein	P05814	CSN2	Protein
685	21600-10	Beta-catenin-interacting protein 1	Q9NSA3	CTNNBIP1	Protein
686	13088-397	Betacellulin	P35070	BTC	Protein
687	9242-11	Betacellulin	P35070	BTC	Protein
688	23354-12	Beta-crystallin A2	P53672	CRYBA2	Protein
689	17751-68	Beta-crystallin B1	P53674	CRYBB1	Protein
690	10000-28	Beta-crystallin B2	P43320	CRYBB2	Protein
691	23262-11	Beta-crystallin B3	P26998	CRYBB3	Protein
692	19311-15	Beta-crystallin S	P22914	CRYGS	Protein
693	6629-3	Beta-defensin 1	P60022	DEFB1	Protein
694	5679-16	Beta-defensin 103	P81534	DEFB103A	Protein
695	5763-67	Beta-defensin 104	Q8WTQ1	DEFB104A	Protein
696	5664-57	Beta-defensin 106	Q8N104	DEFB106A	Protein
697	6399-52	Beta-defensin 107	Q8IZN7	DEFB107A	Protein
698	5611-56	Beta-defensin 108B	Q8NET1	DEFB108B	Protein
699	8340-9	Beta-defensin 110	Q30KQ9	DEFB110	Protein
700	5689-1	Beta-defensin 112	Q30KQ8	DEFB112	Protein
701	13374-4	Beta-defensin 113	Q30KQ7	DEFB113	Protein
702	8391-12	Beta-defensin 115	Q30KQ5	DEFB115	Protein
703	11144-10	Beta-defensin 116	Q30KQ4	DEFB116	Protein
704	9306-7	Beta-defensin 118	Q96PH6	DEFB118	Protein
705	8315-5	Beta-defensin 119	Q8N690	DEFB119	Protein
706	5765-53	Beta-defensin 121	Q5J5C9	DEFB121	Protein
707	9486-13	Beta-defensin 125	Q8N687	DEFB125	Protein
708	20543-19	Beta-defensin 127	Q9H1M4	DEFB127	Protein
709	6360-7	Beta-defensin 128	Q7Z7B8	DEFB128	Protein
710	8347-222	Beta-defensin 129	Q9H1M3	DEFB129	Protein
711	9022-49	Beta-defensin 132	Q7Z7B7	DEFB132	Protein
712	6411-58	Beta-defensin 135	Q30KP9	DEFB135	Protein
713	9332-6	Beta-defensin 136	Q30KP8	DEFB136	Protein
714	13397-88	Beta-defensin 4A	O15263	DEFB4A	Protein
715	23176-17	Beta-dystroglycan	Q14118	DAG1	Protein
716	2558-51	Beta-endorphin	P01189	POMC	Protein
717	16616-137	Beta-enolase	P13929	ENO3	Protein
718	10554-23	Beta-galactosidase	P16278	GLB1	Protein
719	6035-2	Beta-galactoside alpha-2,6-sialyltransferase 1	P15907	ST6GAL1	Protein
720	21737-20	Beta-galactoside alpha-2,6-sialyltransferase 2	Q96JF0	ST6GAL2	Protein
721	15562-24	Beta-glucuronidase	P08236	GUSB	Protein
722	25917-12	Beta-hexosaminidase alpha chain	P06865	HEXA	Protein
723	15470-11	Beta-hexosaminidase subunit beta	P07686	HEXB	Protein
724	6075-61	Beta-hexosaminidase subunit beta	P07686	HEXB	Protein
725	19557-3	Beta-klotho	Q86Z14	KLB	Protein
726	23520-60	Beta-lactamase-like protein FLJ75971	Q68D91	MBLAC2	Protein
727	6382-17	Beta-mannosidase	O00462	MANBA	Protein
728	10620-21	Beta-microseminoprotein	P08118	MSMB	Protein
729	5801-72	beta-nerve growth factor	P01138	NGF	Protein
730	12655-30	Beta-soluble NSF attachment protein	Q9H115	NAPB	Protein
731	21549-144	Beta-tectorin	Q96PL2	TECTB	Protein
732	17165-1	Beta-thromboglobulin	P02775	PPBP	Protein
733	22091-14	Beta-ureidopropionase	Q9UBR1	UPB1	Protein
734	5798-3	BH3-interacting domain death agonist	P55957	BID	Protein
735	11158-40	Bicaudal D-related protein 1	Q6ZP65	BICDL1	Protein
736	14007-22	Bifunctional 3'-phosphoadenosine 5'-phosphosulfate synthase 1	O43252	PAPSS1	Protein
737	18322-15	Bifunctional arginine demethylase and lysyl-hydroxylase JMJD6	Q6NYC1	JMJD6	Protein
738	21207-1	Bifunctional coenzyme A synthase	Q13057	COASY	Protein
739	6927-7	Bifunctional heparan sulfate N-deacetylase/N-sulfotransferase 1	P52848	NDST1	Protein
740	21371-12	Bifunctional lysine-specific demethylase and histidyl-hydroxylase MINA	Q8IUF8	RIOX2	Protein
741	18321-38	Bifunctional methylenetetrahydrofolate dehydrogenase/cyclohydrolase, mitochondrial	P13995	MTHFD2	Protein
742	13657-2	Bifunctional polynucleotide phosphatase/kinase	Q96T60	PNKP	Protein
743	23666-35	Bifunctional purine biosynthesis protein PURH	P31939	ATIC	Protein
744	21739-7	Bifunctional UDP-N-acetylglucosamine 2-epimerase/N-acetylmannosamine kinase	Q9Y223	GNE	Protein
745	13690-26	Biglycan	P21810	BGN	Protein
746	3284-75	Biglycan	P21810	BGN	Protein
747	23153-14	BIK	Q13323	BIK	Protein
748	8946-38	Bile acid receptor	Q96RI1	NR1H4	Protein
749	9829-91	Bile salt sulfotransferase	Q06520	SULT2A1	Protein
750	9796-4	Bile salt-activated lipase	P19835	CEL	Protein
751	11382-5	Biliverdin reductase A	P53004	BLVRA	Protein
752	23246-67	Biogenesis of lysosome-related organelles complex 1 subunit 1	P78537	BLOC1S1	Protein
753	21184-1	Biogenesis of lysosome-related organelles complex 1 subunit 2	Q6QNY1	BLOC1S2	Protein
754	24487-95	Biogenesis of lysosome-related organelles complex 1 subunit 3	Q6QNY0	BLOC1S3	Protein
755	19116-1	Biogenesis of lysosome-related organelles complex 1 subunit 5	Q8TDH9	BLOC1S5	Protein
756	21487-20	Biogenesis of lysosome-related organelles complex 1 subunit 6	Q9UL45	BLOC1S6	Protein
757	15644-1	Biotinidase	P43251	BTD	Protein
758	9269-7	Biotinidase	P43251	BTD	Protein
759	9826-135	Bis(5'-adenosyl)-triphosphatase	P49789	FHIT	Protein
760	16583-8	Bis(5'-nucleosyl)-tetraphosphatase [asymmetrical]	P50583	NUDT2	Protein
761	12020-39	Bisphosphoglycerate mutase	P07738	BPGM	Protein
762	14250-115	Bleomycin hydrolase	Q13867	BLMH	Protein
763	23327-1	BLOC-1-related complex subunit 5	Q969J3	BORCS5	Protein
764	6935-123	BMP and activin membrane-bound inhibitor homolog:Cytoplasmic domain	Q13145	BAMBI	Protein
765	20514-8	BMP and activin membrane-bound inhibitor homolog:Extracellular domain	Q13145	BAMBI	Protein
766	8811-24	BMP and activin membrane-bound inhibitor homolog:Extracellular domain	Q13145	BAMBI	Protein
767	15368-3	BMP-binding endothelial regulator protein	Q8N8U9	BMPER	Protein
768	3654-27	BMP-binding endothelial regulator protein	Q8N8U9	BMPER	Protein
769	15370-5	BolA-like protein 1	Q9Y3E2	BOLA1	Protein
770	8404-102	BolA-like protein 2	Q9H3K6	BOLA2	Protein
771	5980-55	BolA-like protein 3	Q53S33	BOLA3	Protein
772	10885-36	Bombesin receptor-activated protein C6orf89	Q6UWU4	C6orf89	Protein
773	7258-5	Bone marrow proteoglycan	P13727	PRG2	Protein
774	8832-55	Bone marrow stromal antigen 2	Q10589	BST2	Protein
775	3348-49	Bone morphogenetic protein 1	P13497	BMP1	Protein
776	3587-53	Bone morphogenetic protein 10	O95393	BMP10	Protein
777	11129-66	Bone morphogenetic protein 15	O95972	BMP15	Protein
778	15666-21	Bone morphogenetic protein 2	P12643	BMP2	Protein
779	16748-1	Bone morphogenetic protein 3	P12645	BMP3	Protein
780	22948-13	Bone morphogenetic protein 3	P12645	BMP3	Protein
781	15667-39	Bone morphogenetic protein 4	P12644	BMP4	Protein
782	6326-20	Bone morphogenetic protein 4	P12644	BMP4	Protein
783	21883-17	Bone morphogenetic protein 5	P22003	BMP5	Protein
784	3736-60	Bone morphogenetic protein 6	P22004	BMP6	Protein
785	8459-10	Bone morphogenetic protein 6	P22004	BMP6	Protein
786	2972-57	Bone morphogenetic protein 7	P18075	BMP7	Protein
787	15668-19	Bone morphogenetic protein 8B	P34820	BMP8B	Protein
788	4859-6	Bone morphogenetic protein receptor type-1A	P36894	BMPR1A	Protein
789	10550-37	Bone morphogenetic protein receptor type-1B	O00238	BMPR1B	Protein
790	4862-63	Bone morphogenetic protein receptor type-2	Q13873	BMPR2	Protein
791	14023-84	Bone sialoprotein 2	P21815	IBSP	Protein
792	3415-61	Bone sialoprotein 2	P21815	IBSP	Protein
793	6473-55	BPI fold-containing family A member 1	Q9NP55	BPIFA1	Protein
794	16302-11	BPI fold-containing family A member 2	Q96DR5	BPIFA2	Protein
795	5695-5	BPI fold-containing family A member 2	Q96DR5	BPIFA2	Protein
796	11246-3	BPI fold-containing family B member 1	Q8TDL5	BPIFB1	Protein
797	15367-38	BPI fold-containing family B member 1	Q8TDL5	BPIFB1	Protein
798	20111-5	Brain acid soluble protein 1	P80723	BASP1	Protein
799	3723-1	Brain natriuretic peptide 32	P16860	NPPB	Protein
800	14047-78	Brain-derived neurotrophic factor	P23560	BDNF	Protein
801	2421-7	Brain-derived neurotrophic factor	P23560	BDNF	Protein
802	25472-12	Brain-enriched guanylate kinase-associated protein	Q9BUH8	BEGAIN	Protein
803	21711-86	Brain-specific angiogenesis inhibitor 1	O14514	ADGRB1	Protein
804	19331-18	Brain-specific angiogenesis inhibitor 1-associated protein 2	Q9UQB8	BAIAP2	Protein
805	4534-10	Brain-specific serine protease 4	Q9GZN4	PRSS22	Protein
806	19365-11	Branched-chain-amino-acid aminotransferase, mitochondrial	O15382	BCAT2	Protein
807	8784-7	BRCA1-A complex subunit Abraxas	Q6UWZ7	ABRAXAS1	Protein
808	10876-300	BRCA1-associated ATM activator 1	Q6PJG6	BRAT1	Protein
809	13977-28	BRCA1-associated RING domain protein 1	Q99728	BARD1	Protein
810	18304-19	BRCA2 and CDKN1A-interacting protein	Q9P287	BCCIP	Protein
811	12634-79	Breast cancer anti-estrogen resistance protein 3:Guanine Nucleotide Exchange Factor Domain	O75815	BCAR3	Protein
812	5262-57	Breast cancer anti-estrogen resistance protein 3:Src Homology domain	O75815	BCAR3	Protein
813	22086-2	Breast cancer metastasis-suppressor 1-like protein	Q5PSV4	BRMS1L	Protein
814	3461-58	Brevican core protein	Q96GW7	BCAN	Protein
815	6612-90	BRICHOS domain-containing protein 5	Q6PL45	BRICD5	Protein
816	21540-73	Bridging integrator 2	Q9UBW5	BIN2	Protein
817	24645-2	Bridging integrator 3	Q9NQY0	BIN3	Protein
818	8830-29	BRISC complex subunit Abro1	Q15018	ABRAXAS2	Protein
819	8945-7	BRISC complex subunit Abro1	Q15018	ABRAXAS2	Protein
820	24323-43	BRO1 domain-containing protein BROX	Q5VW32	BROX	Protein
821	12748-6	Bromodomain testis-specific protein	Q58F21	BRDT	Protein
822	11607-15	Bromodomain-containing protein 1	O95696	BRD1	Protein
823	10074-128	Bromodomain-containing protein 2	P25440	BRD2	Protein
824	15372-43	Bromodomain-containing protein 2	P25440	BRD2	Protein
825	10043-31	Bromodomain-containing protein 4	O60885	BRD4	Protein
826	11121-56	Brorin	Q2TAL6	VWC2	Protein
827	15308-108	Brorin	Q2TAL6	VWC2	Protein
828	4328-2	Brother of CDO	Q9BWV1	BOC	Protein
829	22080-22	BTB/POZ domain-containing adapter for CUL3-mediated RhoA degradation protein 1	Q8WZ19	KCTD13	Protein
830	23152-49	BTB/POZ domain-containing adapter for CUL3-mediated RhoA degradation protein 2	Q13829	TNFAIP1	Protein
831	23337-54	BTB/POZ domain-containing adapter for CUL3-mediated RhoA degradation protein 3	Q9H3F6	KCTD10	Protein
832	23308-31	BTB/POZ domain-containing protein KCTD1	Q719H9	KCTD1	Protein
833	23263-9	BTB/POZ domain-containing protein KCTD15	Q96SI1	KCTD15	Protein
834	23384-19	BTB/POZ domain-containing protein KCTD17	Q8N5Z5	KCTD17	Protein
835	23285-51	BTB/POZ domain-containing protein KCTD2	Q14681	KCTD2	Protein
836	24440-11	BTB/POZ domain-containing protein KCTD3	Q9Y597	KCTD3	Protein
837	21588-4	BTB/POZ domain-containing protein KCTD4	Q8WVF5	KCTD4	Protein
838	12473-48	BTB/POZ domain-containing protein KCTD5	Q9NXV2	KCTD5	Protein
839	23161-3	BTB/POZ domain-containing protein KCTD6	Q8NC69	KCTD6	Protein
840	23267-5	BTB/POZ domain-containing protein KCTD6	Q8NC69	KCTD6	Protein
841	22485-1	BTB/POZ domain-containing protein KCTD7	Q96MP8	KCTD7	Protein
842	22857-5	BTB/POZ domain-containing protein KCTD7	Q96MP8	KCTD7	Protein
843	21674-132	Butyrophilin subfamily 1 member A1	Q13410	BTN1A1	Protein
844	8869-5	Butyrophilin subfamily 2 member A1	Q7KYR7	BTN2A1	Protein
845	22586-24	Butyrophilin subfamily 2 member A2	Q8WVV5	BTN2A2	Protein
846	7081-2	Butyrophilin subfamily 3 member A1	O00481	BTN3A1	Protein
847	21433-3	Butyrophilin subfamily 3 member A2	P78410	BTN3A2	Protein
848	17692-2	Butyrophilin subfamily 3 member A3	O00478	BTN3A3	Protein
849	22950-6	Butyrophilin subfamily 3 member A3	O00478	BTN3A3	Protein
850	10848-137	Butyrophilin-like protein 3	Q6UXE8	BTNL3	Protein
851	9026-40	Butyrophilin-like protein 8	Q6UX41	BTNL8	Protein
852	7950-142	Butyrophilin-like protein 9	Q6UXG8	BTNL9	Protein
853	24647-3	C->U-editing enzyme APOBEC-2	Q9Y235	APOBEC2	Protein
854	5735-54	C1GALT1-specific chaperone 1	Q96EU7	C1GALT1C1	Protein
855	21734-36	C1GLT/C1GLC Complex	Q9NS00|Q96EU7	C1GALT1|C1GALT1C1	Protein
856	6404-20	C1q-related factor	O75973	C1QL1	Protein
857	12575-30	C-1-tetrahydrofolate synthase, cytoplasmic	P11586	MTHFD1	Protein
858	4900-8	C3a anaphylatoxin	P01024	C3	Protein
859	2755-8	C3a anaphylatoxin des Arginine	P01024	C3	Protein
860	18821-9	C4a anaphylatoxin	P0C0L4|P0C0L5	C4A|C4B	Protein
861	9449-150	C4b-binding protein alpha chain	P04003	C4BPA	Protein
862	7155-46	C4b-binding protein beta chain	P20851	C4BPB	Protein
863	2851-63	C5a anaphylatoxin	P01031	C5	Protein
864	14759-149	Cadherin-1	P12830	CDH1	Protein
865	18429-10	Cadherin-1	P12830	CDH1	Protein
866	2501-51	Cadherin-1	P12830	CDH1	Protein
867	20529-7	Cadherin-10	Q9Y6N8	CDH10	Protein
868	7763-25	Cadherin-11:Cytoplasmic domain	P55287	CDH11	Protein
869	16305-10	Cadherin-11:Extracellular domain	P55287	CDH11	Protein
870	9604-14	Cadherin-11:Extracellular domain	P55287	CDH11	Protein
871	8329-166	Cadherin-12:Cytoplasmic domain	P55289	CDH12	Protein
872	19388-2	Cadherin-12:Extracellular domain	P55289	CDH12	Protein
873	21693-14	Cadherin-13	P55290	CDH13	Protein
874	11215-6	Cadherin-15:Cytoplasmic domain	P55291	CDH15	Protein
875	5410-53	Cadherin-15:Extracellular domain	P55291	CDH15	Protein
876	16613-3	Cadherin-17	Q12864	CDH17	Protein
877	3797-1	Cadherin-2	P19022	CDH2	Protein
878	21679-16	Cadherin-20	Q9HBT6	CDH20	Protein
879	25272-17	Cadherin-23	Q9H251	CDH23	Protein
880	2643-57	Cadherin-3	P22223	CDH3	Protein
881	20589-5	Cadherin-4	P55283	CDH4	Protein
882	2819-23	Cadherin-5	P33151	CDH5	Protein
883	16312-45	Cadherin-6	P55285	CDH6	Protein
884	3591-51	Cadherin-6	P55285	CDH6	Protein
885	7959-34	Cadherin-7	Q9ULB5	CDH7	Protein
886	16021-30	Cadherin-8	P55286	CDH8	Protein
887	8372-29	Cadherin-related family member 1	Q96JP9	CDHR1	Protein
888	8222-49	Cadherin-related family member 3	Q6ZTQ4	CDHR3	Protein
889	9962-1	Cadherin-related family member 5	Q9HBB8	CDHR5	Protein
890	9918-23	Calbindin	P05937	CALB1	Protein
891	4903-72	Calcineurin	Q08209|P63098	PPP3CA|PPP3R1	Protein
892	12458-79	Calcineurin B homologous protein 1	Q99653	CHP1	Protein
893	12831-21	Calcineurin B homologous protein 3	Q96BS2	TESC	Protein
894	15545-13	Calcineurin subunit B type 1	P63098	PPP3R1	Protein
895	18866-8	Calcineurin subunit B type 2	Q96LZ3	PPP3R2	Protein
896	13465-5	Calcipressin-1	P53805	RCAN1	Protein
897	20975-2	Calcipressin-2	Q14206	RCAN2	Protein
898	20442-12	Calcipressin-3	Q9UKA8	RCAN3	Protein
899	17170-15	Calcitonin gene-related peptide 2	P10092	CALCB	Protein
900	20542-47	Calcitonin receptor	P30988	CALCR	Protein
901	20423-40	Calcium and integrin-binding protein 1	Q99828	CIB1	Protein
902	21140-19	Calcium signal-modulating cyclophilin ligand	P49069	CAMLG	Protein
903	6226-69	Calcium uptake protein 2, mitochondrial	Q8IYU8	MICU2	Protein
904	6912-6	Calcium uptake protein 3, mitochondrial	Q86XE3	MICU3	Protein
905	5253-1	Calcium/calmodulin-dependent 3',5'-cyclic nucleotide phosphodiesterase 1A	P54750	PDE1A	Protein
906	21667-57	Calcium/calmodulin-dependent 3',5'-cyclic nucleotide phosphodiesterase 1B	Q01064	PDE1B	Protein
907	21281-13	Calcium/calmodulin-dependent protein kinase II inhibitor 2	Q96S95	CAMK2N2	Protein
908	18860-2	Calcium/calmodulin-dependent protein kinase kinase 1	Q8N5S9	CAMKK1	Protein
909	3592-4	Calcium/calmodulin-dependent protein kinase type 1	Q14012	CAMK1	Protein
910	3418-12	Calcium/calmodulin-dependent protein kinase type 1D	Q8IU85	CAMK1D	Protein
911	3350-53	Calcium/calmodulin-dependent protein kinase type II subunit alpha	Q9UQM7	CAMK2A	Protein
912	3351-1	Calcium/calmodulin-dependent protein kinase type II subunit beta	Q13554	CAMK2B	Protein
913	3419-49	Calcium/calmodulin-dependent protein kinase type II subunit delta	Q13557	CAMK2D	Protein
914	18904-23	Calcium/calmodulin-dependent protein kinase type IV	Q16566	CAMK4	Protein
915	10496-11	Calcium-activated chloride channel regulator 1	A8K7I4	CLCA1	Protein
916	8950-4	Calcium-activated chloride channel regulator 2	Q9UQC9	CLCA2	Protein
917	8905-20	Calcium-activated potassium channel subunit beta-3	Q9NPA1	KCNMB3	Protein
918	12534-10	Calcium-binding and coiled-coil domain-containing protein 2	Q13137	CALCOCO2	Protein
919	24690-1	Calcium-binding protein 2	Q9NPB3	CABP2	Protein
920	17757-86	Calcium-binding protein 39	Q9Y376	CAB39	Protein
921	21154-8	Calcium-binding protein 39-like	Q9H9S4	CAB39L	Protein
922	22445-2	Calcium-binding protein 5	Q9NP86	CABP5	Protein
923	7104-71	Calcium-binding protein 7	Q86V35	CABP7	Protein
924	10933-107	Calcium-binding protein 8	Q9BXU9	CALN1	Protein
925	2449-1	Calcium-dependent phospholipase A2	P39877	PLA2G5	Protein
926	25099-4	Calcium-dependent secretion activator 2	Q86UW7	CADPS2	Protein
927	12808-103	Calcium-regulated heat-stable protein 1	Q9Y2V2	CARHSP1	Protein
928	12432-23	Calcyclin-binding protein	Q9HB71	CACYBP	Protein
929	21143-10	Calcyphosin	Q13938	CAPS	Protein
930	13688-2	Calcyphosin-like protein	Q8WWF8	CAPSL	Protein
931	25273-80	Caldesmon	Q05682	CALD1	Protein
932	24217-2	Calgranulin A	P05109	S100A8	Protein
933	25216-8	Calgranulin A	P05109	S100A8	Protein
934	10600-24	Calmegin	O14967	CLGN	Protein
935	8834-58	Calnexin	P27824	CANX	Protein
936	2668-70	Calpain I	P07384|P04632	CAPN1|CAPNS1	Protein
937	18299-13	Calpain small subunit 1	P04632	CAPNS1	Protein
938	22063-20	Calpain small subunit 2	Q96L46	CAPNS2	Protein
939	24915-123	Calpain-13	Q6MZZ7	CAPN13	Protein
940	14684-17	Calpain-2 catalytic subunit	P17655	CAPN2	Protein
941	12385-4	Calpain-3	P20807	CAPN3	Protein
942	20173-39	Calpain-9	O14815	CAPN9	Protein
943	3026-5	Calpastatin	P20810	CAST	Protein
944	15566-10	Calponin-1	P51911	CNN1	Protein
945	18877-15	Calponin-2	Q99439	CNN2	Protein
946	5264-65	Calreticulin	P27797	CALR	Protein
947	16803-4	Calretinin	P22676	CALB2	Protein
948	10513-13	Calsenilin	Q9Y2W7	KCNIP3	Protein
949	11263-57	Calsequestrin-1	P31415	CASQ1	Protein
950	19291-2	Calsequestrin-2	O14958	CASQ2	Protein
951	15521-4	Calsyntenin-1	O94985	CLSTN1	Protein
952	18882-7	Calsyntenin-2	Q9H4D0	CLSTN2	Protein
953	6291-55	Calsyntenin-3	Q9BQT9	CLSTN3	Protein
954	20128-1	cAMP response element-binding protein	P16220	CREB1	Protein
955	3466-8	cAMP-dependent protein kinase catalytic subunit alpha	P17612	PRKACA	Protein
956	21483-155	cAMP-dependent protein kinase type I-alpha regulatory subunit	P10644	PRKAR1A	Protein
957	12479-50	cAMP-dependent protein kinase type I-beta regulatory subunit	P31321	PRKAR1B	Protein
958	19125-26	cAMP-dependent protein kinase type II-alpha regulatory subunit	P13861	PRKAR2A	Protein
959	25463-3	cAMP-dependent protein kinase type II-beta regulatory subunit	P31323	PRKAR2B	Protein
960	4963-19	cAMP-regulated phosphoprotein 19	P56211	ARPP19	Protein
961	12860-7	cAMP-regulated phosphoprotein 21	Q9UBL0	ARPP21	Protein
962	22116-9	cAMP-responsive element modulator	Q03060	CREM	Protein
963	22115-2	cAMP-responsive element-binding protein-like 2	O60519	CREBL2	Protein
964	18918-86	cAMP-specific 3',5'-cyclic phosphodiesterase 4A	P27815	PDE4A	Protein
965	20221-26	cAMP-specific 3',5'-cyclic phosphodiesterase 4C	Q08493	PDE4C	Protein
966	5255-22	cAMP-specific 3',5'-cyclic phosphodiesterase 4D	Q08499	PDE4D	Protein
967	6931-10	Cancer/testis antigen 1	P78358	CTAG1A	Protein
968	23586-32	Cancer/testis antigen 1B	P78358	CTAG1A	Protein
969	9363-11	Cancer/testis antigen 55	Q8WUE5	CT55	Protein
970	24667-27	Cancer/testis antigen family 45 member A1	Q5HYN5	CT45A1	Protein
971	24473-11	Cancer/testis antigen family 45 member A3	Q8NHU0	CT45A3	Protein
972	24431-32	Cap-specific mRNA (nucleoside-2'-O-)-methyltransferase 1	Q8N1G2	CMTR1	Protein
973	23620-16	CapZ-interacting protein	Q6JBY9	RCSD1	Protein
974	7803-4	Carbohydrate sulfotransferase 1	O43916	CHST1	Protein
975	21721-6	Carbohydrate sulfotransferase 10	O43529	CHST10	Protein
976	7779-86	Carbohydrate sulfotransferase 11	Q9NPF2	CHST11	Protein
977	6626-81	Carbohydrate sulfotransferase 12	Q9NRB3	CHST12	Protein
978	7262-191	Carbohydrate sulfotransferase 14	Q8NCH0	CHST14	Protein
979	14097-86	Carbohydrate sulfotransferase 15	Q7LFX5	CHST15	Protein
980	4469-78	Carbohydrate sulfotransferase 15	Q7LFX5	CHST15	Protein
981	18863-176	Carbohydrate sulfotransferase 2	Q9Y4C5	CHST2	Protein
982	4428-1	Carbohydrate sulfotransferase 2	Q9Y4C5	CHST2	Protein
983	7189-55	Carbohydrate sulfotransferase 3	Q7LGC8	CHST3	Protein
984	18876-77	Carbohydrate sulfotransferase 4	Q8NCG5	CHST4	Protein
985	7020-13	Carbohydrate sulfotransferase 5	Q9GZS9	CHST5	Protein
986	4429-51	Carbohydrate sulfotransferase 6	Q9GZX3	CHST6	Protein
987	11646-4	Carbohydrate sulfotransferase 9	Q7L1S5	CHST9	Protein
988	4969-2	Carbonic anhydrase 1	P00915	CA1	Protein
989	19347-37	Carbonic anhydrase 12	O43570	CA12	Protein
990	3420-21	Carbonic anhydrase 13	Q8N1Q1	CA13	Protein
991	4970-55	Carbonic anhydrase 2	P00918	CA2	Protein
992	3799-11	Carbonic anhydrase 3	P07451	CA3	Protein
993	14069-61	Carbonic anhydrase 4	P22748	CA4	Protein
994	3177-49	Carbonic anhydrase 4	P22748	CA4	Protein
995	8791-151	Carbonic anhydrase 5A, mitochondrial	P35218	CA5A	Protein
996	17673-34	Carbonic anhydrase 5B, mitochondrial	Q9Y2D0	CA5B	Protein
997	13747-9	Carbonic anhydrase 6	P23280	CA6	Protein
998	3352-80	Carbonic anhydrase 6	P23280	CA6	Protein
999	3356-50	Carbonic anhydrase 7	P43166	CA7	Protein
1000	3798-71	Carbonic anhydrase 9	Q16790	CA9	Protein
1001	11390-24	Carbonic anhydrase-related protein	P35219	CA8	Protein
1002	13666-222	Carbonic anhydrase-related protein 10	Q9NS85	CA10	Protein
1003	3289-19	Carbonic anhydrase-related protein 10	Q9NS85	CA10	Protein
1004	8859-51	Carbonic anhydrase-related protein 11	O75493	CA11	Protein
1005	12381-26	Carbonyl reductase [NADPH] 1	P16152	CBR1	Protein
1006	14091-42	Carbonyl reductase [NADPH] 3	O75828	CBR3	Protein
1007	21119-1	Carbonyl reductase family member 4	Q8N4T8	CBR4	Protein
1008	25292-4	Carboxylesterase 3	Q6UWW8	CES3	Protein
1009	25292-6	Carboxylesterase 3	Q6UWW8	CES3	Protein
1010	19115-13	Carboxymethylenebutenolidase homolog	Q96DG6	CMBL	Protein
1011	19760-26	Carboxypeptidase A1	P15085	CPA1	Protein
1012	23981-172	Carboxypeptidase A1	P15085	CPA1	Protein
1013	9276-7	Carboxypeptidase A2	P48052	CPA2	Protein
1014	9267-2	Carboxypeptidase A4	Q9UI42	CPA4	Protein
1015	15375-49	Carboxypeptidase B	P15086	CPB1	Protein
1016	6356-3	Carboxypeptidase B	P15086	CPB1	Protein
1017	3518-54	Carboxypeptidase B2	Q96IY4	CPB2	Protein
1018	7917-17	Carboxypeptidase D	O75976	CPD	Protein
1019	5343-74	Carboxypeptidase E	P16870	CPE	Protein
1020	6024-68	Carboxypeptidase E	P16870	CPE	Protein
1021	7768-10	Carboxypeptidase M	P14384	CPM	Protein
1022	9416-77	Carboxypeptidase M	P14384	CPM	Protein
1023	7142-5	Carboxypeptidase N catalytic chain	P15169	CPN1	Protein
1024	6415-90	Carboxypeptidase N subunit 2	P22792	CPN2	Protein
1025	9394-19	Carboxypeptidase Q	Q9Y646	CPQ	Protein
1026	6493-9	Carboxypeptidase Z	Q66K79	CPZ	Protein
1027	21166-1	Carboxy-terminal domain RNA polymerase II polypeptide A small phosphatase 1	Q9GZU7	CTDSP1	Protein
1028	24299-1	Carcinoembryonic antigen-related cell adhesion molecule 16	Q2WEN9	CEACAM16	Protein
1029	7048-4	Carcinoembryonic antigen-related cell adhesion molecule 19	Q7Z692	CEACAM19	Protein
1030	10453-7	Carcinoembryonic antigen-related cell adhesion molecule 20	Q6UY09	CEACAM20	Protein
1031	7204-1	Carcinoembryonic antigen-related cell adhesion molecule 21	Q3KPI0	CEACAM21	Protein
1032	8999-19	Carcinoembryonic antigen-related cell adhesion molecule 3	P40198	CEACAM3	Protein
1033	10910-6	Carcinoembryonic antigen-related cell adhesion molecule 4	O75871	CEACAM4	Protein
1034	7184-13	Carcinoembryonic antigen-related cell adhesion molecule 7	Q14002	CEACAM7	Protein
1035	18873-8	Carcinoembryonic antigen-related cell adhesion molecule 8	P31997	CEACAM8	Protein
1036	13732-79	Cardiotrophin-1	Q16619	CTF1	Protein
1037	2889-37	Cardiotrophin-1	Q16619	CTF1	Protein
1038	12637-7	Carnitine O-acetyltransferase	P43155	CRAT	Protein
1039	11709-29	Carnitine O-palmitoyltransferase 1, muscle isoform	Q92523	CPT1B	Protein
1040	23638-3	Carnosine N-methyltransferase	Q8N4J0	CARNMT1	Protein
1041	5632-6	Cartilage acidic protein 1	Q9NQ79	CRTAC1	Protein
1042	5717-2	Cartilage intermediate layer protein 1	O75339	CILP	Protein
1043	8841-65	Cartilage intermediate layer protein 2	Q8IUL8	CILP2	Protein
1044	8043-153	Cartilage oligomeric matrix protein	P49747	COMP	Protein
1045	12855-16	Cas scaffolding protein family member 4	Q9NQ75	CASS4	Protein
1046	22484-17	Casein kinase I isoform alpha-like	Q8N752	CSNK1A1L	Protein
1047	11289-31	Casein kinase I isoform delta	P48730	CSNK1D	Protein
1048	20130-144	Casein kinase I isoform gamma-1	Q9HCP0	CSNK1G1	Protein
1049	12653-13	Casein kinase I isoform gamma-2	P78368	CSNK1G2	Protein
1050	17436-193	Casein kinase I isoform gamma-2	P78368	CSNK1G2	Protein
1051	5225-50	Casein kinase II 2-alpha:2-beta heterotetramer	P68400|P67870	CSNK2A1|CSNK2B	Protein
1052	5226-36	Casein kinase II 2-alpha':2-beta heterotetramer	P19784|P67870	CSNK2A2|CSNK2B	Protein
1053	3427-63	Casein kinase II subunit alpha	P68400	CSNK2A1	Protein
1054	5224-20	Casein kinase II subunit alpha	P68400	CSNK2A1	Protein
1055	13681-173	Casein kinase II subunit alpha'	P19784	CSNK2A2	Protein
1056	11330-15	Casein kinase II subunit beta	P67870	CSNK2B	Protein
1057	16837-20	CASP8 and FADD-like apoptosis regulator	O15519	CFLAR	Protein
1058	18267-74	Caspase recruitment domain-containing protein 17	Q5XLA6	CARD17	Protein
1059	18190-15	Caspase recruitment domain-containing protein 18	P57730	CARD18	Protein
1060	7778-104	Caspase recruitment domain-containing protein 19	Q96LW7	CARD19	Protein
1061	11405-150	Caspase recruitment domain-containing protein 9	Q9H257	CARD9	Protein
1062	5340-24	Caspase-10:region 1	Q92851	CASP10	Protein
1063	21450-333	Caspase-10:region 2	Q92851	CASP10	Protein
1064	23156-146	Caspase-10:region 2	Q92851	CASP10	Protein
1065	16617-14	Caspase-14	P31944	CASP14	Protein
1066	4904-7	Caspase-2	P42575	CASP2	Protein
1067	3593-72	Caspase-3	P42574	CASP3	Protein
1068	22092-43	Caspase-4	P49662	CASP4	Protein
1069	25895-29	Caspase-5	P51878	CASP5	Protein
1070	21513-1	Caspase-7	P55210	CASP7	Protein
1071	18158-45	Caspase-8	Q14790	CASP8	Protein
1072	3488-64	Catalase	P04040	CAT	Protein
1073	18382-109	Catechol O-methyltransferase	P21964	COMT	Protein
1074	23253-5	Catechol O-methyltransferase domain-containing protein 1	Q86VU5	COMTD1	Protein
1075	24426-15	Catenin alpha-1	P35221	CTNNA1	Protein
1076	24426-191	Catenin alpha-1	P35221	CTNNA1	Protein
1077	9872-23	Catenin alpha-2	P26232	CTNNA2	Protein
1078	25283-2	Catenin alpha-3	Q9UI47	CTNNA3	Protein
1079	8418-30	Catenin beta-1	P35222	CTNNB1	Protein
1080	8424-269	Catenin beta-1	P35222	CTNNB1	Protein
1081	9842-2	Catenin beta-1	P35222	CTNNB1	Protein
1082	9384-17	Cathelicidin antimicrobial peptide	P49913	CAMP	Protein
1083	3061-61	Cathepsin B	P07858	CTSB	Protein
1084	8007-19	Cathepsin B	P07858	CTSB	Protein
1085	5508-62	Cathepsin D	P07339	CTSD	Protein
1086	15376-134	Cathepsin E	P14091	CTSE	Protein
1087	8393-121	Cathepsin F	Q9UBX1	CTSF	Protein
1088	9212-22	Cathepsin F	Q9UBX1	CTSF	Protein
1089	2431-17	Cathepsin G	P08311	CTSG	Protein
1090	8465-52	Cathepsin H	P09668	CTSH	Protein
1091	8644-46	Cathepsin H	P09668	CTSH	Protein
1092	9443-137	Cathepsin K	P43235	CTSK	Protein
1093	3364-76	Cathepsin L2	O60911	CTSV	Protein
1094	9264-11	Cathepsin O	P43234	CTSO	Protein
1095	3181-50	Cathepsin S	P25774	CTSS	Protein
1096	4971-1	Cathepsin Z	Q9UBR2	CTSZ	Protein
1097	16057-6	Cation-independent mannose-6-phosphate receptor	P11717	IGF2R	Protein
1098	3676-15	Cation-independent mannose-6-phosphate receptor	P11717	IGF2R	Protein
1099	9457-3	Caveolin-2	P51636	CAV2	Protein
1100	8690-25	Caveolin-3	P56539	CAV3	Protein
1101	18218-48	CB1 cannabinoid receptor-interacting protein 1	Q96F85	CNRIP1	Protein
1102	13687-5	C-C motif chemokine 1	P22362	CCL1	Protein
1103	2770-51	C-C motif chemokine 1	P22362	CCL1	Protein
1104	4144-13	C-C motif chemokine 13	Q99616	CCL13	Protein
1105	2900-53	C-C motif chemokine 14	Q16627	CCL14	Protein
1106	14109-15	C-C motif chemokine 15	Q16663	CCL15	Protein
1107	18289-16	C-C motif chemokine 15	Q16663	CCL15	Protein
1108	3509-1	C-C motif chemokine 15	Q16663	CCL15	Protein
1109	4913-78	C-C motif chemokine 16	O15467	CCL16	Protein
1110	3519-3	C-C motif chemokine 17	Q92583	CCL17	Protein
1111	3044-3	C-C motif chemokine 18	P55774	CCL18	Protein
1112	4922-13	C-C motif chemokine 19	Q99731	CCL19	Protein
1113	2578-67	C-C motif chemokine 2	P13500	CCL2	Protein
1114	2468-62	C-C motif chemokine 20	P78556	CCL20	Protein
1115	2516-57	C-C motif chemokine 21	O00585	CCL21	Protein
1116	22993-9	C-C motif chemokine 22	O00626	CCL22	Protein
1117	3508-78	C-C motif chemokine 22	O00626	CCL22	Protein
1118	2913-1	C-C motif chemokine 23	P55773	CCL23	Protein
1119	4128-27	C-C motif chemokine 24	O00175	CCL24	Protein
1120	14068-29	C-C motif chemokine 25	O15444	CCL25	Protein
1121	2705-5	C-C motif chemokine 25	O15444	CCL25	Protein
1122	9168-31	C-C motif chemokine 26	Q9Y258	CCL26	Protein
1123	2192-63	C-C motif chemokine 27	Q9Y4X3	CCL27	Protein
1124	2890-59	C-C motif chemokine 28	Q9NRJ3	CCL28	Protein
1125	3040-59	C-C motif chemokine 3	P10147	CCL3	Protein
1126	2783-18	C-C motif chemokine 3-like 1	P16619	CCL3L1	Protein
1127	2781-63	C-C motif chemokine 4-like	Q8NHW4	CCL4L1	Protein
1128	2523-31	C-C motif chemokine 5	P13501	CCL5	Protein
1129	5480-49	C-C motif chemokine 5	P13501	CCL5	Protein
1130	22969-12	C-C motif chemokine 7	P80098	CCL7	Protein
1131	4886-3	C-C motif chemokine 7	P80098	CCL7	Protein
1132	13748-4	C-C motif chemokine 8	P80075	CCL8	Protein
1133	2785-15	C-C motif chemokine 8	P80075	CCL8	Protein
1134	18874-66	CCAAT/enhancer-binding protein alpha	P49715	CEBPA	Protein
1135	15675-3	CCAAT/enhancer-binding protein beta	P17676	CEBPB	Protein
1136	22953-85	CCAAT/enhancer-binding protein beta	P17676	CEBPB	Protein
1137	21208-163	CCAAT/enhancer-binding protein epsilon	Q15744	CEBPE	Protein
1138	19572-10	CCAAT/enhancer-binding protein gamma	P53567	CEBPG	Protein
1139	13482-14	CCR4-NOT transcription complex subunit 1	A5YKK6	CNOT1	Protein
1140	3290-50	CD109 antigen	Q6YHK3	CD109	Protein
1141	21276-11	CD133 antigen	O43490	PROM1	Protein
1142	17677-47	CD160 antigen	O95971	CD160	Protein
1143	6915-2	CD164 sialomucin-like 2 protein	Q6UWJ8	CD164L2	Protein
1144	5451-1	CD166 antigen	Q13740	ALCAM	Protein
1145	13116-25	CD177 antigen	Q8N6Q3	CD177	Protein
1146	22576-1	CD209 antigen	Q9NNX6	CD209	Protein
1147	22576-2	CD209 antigen	Q9NNX6	CD209	Protein
1148	3029-52	CD209 antigen	Q9NNX6	CD209	Protein
1149	5062-60	CD226 antigen	Q15762	CD226	Protein
1150	5721-1	CD226 antigen	Q15762	CD226	Protein
1151	5412-53	CD27 antigen	P26842	CD27	Protein
1152	20521-83	CD28	P10747	CD28	Protein
1153	23949-12	CD29	P05556	ITGB1	Protein
1154	21961-14	CD2-associated protein	Q9Y5K6	CD2AP	Protein
1155	16320-139	CD320 antigen	Q9NPF0	CD320	Protein
1156	3534-14	CD40 ligand	P29965	CD40LG	Protein
1157	9283-8	CD44 antigen	P16070	CD44	Protein
1158	3292-75	CD48 antigen	P09326	CD48	Protein
1159	3293-2	CD5 antigen-like	O43866	CD5L	Protein
1160	10480-33	CD59 glycoprotein	P13987	CD59	Protein
1161	11514-196	CD59 glycoprotein	P13987	CD59	Protein
1162	20519-7	CD6	P30203	CD6	Protein
1163	9190-7	CD63 antigen	P08962	CD63	Protein
1164	5807-77	CD70 antigen	P32970	CD70	Protein
1165	8762-38	CD70 antigen	P32970	CD70	Protein
1166	19612-3	CD81 antigen	P60033	CD81	Protein
1167	20574-8	CD81 antigen	P60033	CD81	Protein
1168	21480-2	CD82 antigen	P27701	CD82	Protein
1169	5065-8	CD83 antigen	Q01151	CD83	Protein
1170	21692-12	CD8A/CD8B Complex	P01732|P10966	CD8A|CD8B	Protein
1171	17449-23	CD9 antigen	P21926	CD9	Protein
1172	18881-7	CD97 antigen	P48960	ADGRE5	Protein
1173	2822-56	CD97 antigen	P48960	ADGRE5	Protein
1174	10539-30	CD99 antigen-like protein 2	Q8TCZ2	CD99L2	Protein
1175	23403-64	Cdc42 effector protein 4	Q9H3Q1	CDC42EP4	Protein
1176	17676-13	Cdc42-interacting protein 4	Q15642	TRIP10	Protein
1177	7745-3	CDGSH iron-sulfur domain-containing protein 1	Q9NZ45	CISD1	Protein
1178	8094-20	CDGSH iron-sulfur domain-containing protein 2	Q8N5K1	CISD2	Protein
1179	21128-2	CDK2	P24941	CDK2	Protein
1180	7105-7	CDK5 and ABL1 enzyme substrate 2	Q9BTV7	CABLES2	Protein
1181	21238-40	CDK5 regulatory subunit-associated protein 3	Q96JB5	CDK5RAP3	Protein
1182	23540-3	CDK-activating kinase assembly factor MAT1	P51948	MNAT1	Protein
1183	3326-58	Cell adhesion molecule 1	Q9BY67	CADM1	Protein
1184	16907-3	Cell adhesion molecule 2	Q8N3J6	CADM2	Protein
1185	3630-27	Cell adhesion molecule 3	Q8N126	CADM3	Protein
1186	4541-49	Cell adhesion molecule-related/down-regulated by oncogenes	Q4KMG0	CDON	Protein
1187	12670-15	Cell cycle checkpoint protein RAD1	O60671	RAD1	Protein
1188	8889-5	Cell cycle progression protein 1	Q9ULG6	CCPG1	Protein
1189	24678-10	Cell death regulator Aven	Q9NQS1	AVEN	Protein
1190	8975-26	Cell differentiation protein RCD1 homolog	Q92600	CNOT9	Protein
1191	9840-2	Cell division control protein 42 homolog	P60953	CDC42	Protein
1192	6257-56	Cell growth regulator with EF hand domain protein 1	Q99674	CGREF1	Protein
1193	10636-1	Cell surface glycoprotein CD200 receptor 1:Isoform 4, Cytoplasmic Domain	Q8TD46	CD200R1	Protein
1194	5103-30	Cell surface glycoprotein CD200 receptor 1:Isoform 4, Extracellular Domain	Q8TD46	CD200R1	Protein
1195	8980-19	Cell surface glycoprotein CD200 receptor 2	Q6Q8B3	CD200R1L	Protein
1196	11967-23	Cellular retinoic acid-binding protein 1	P29762	CRABP1	Protein
1197	11696-7	Cellular retinoic acid-binding protein 2	P29373	CRABP2	Protein
1198	6123-69	Cellular tumor antigen p53	P04637	TP53	Protein
1199	6168-11	Cellular tumor antigen p53 R175H mutant	P04637	TP53	Protein
1200	21106-206	Centrin-1	Q12798	CETN1	Protein
1201	13078-3	Centrin-2	P41208	CETN2	Protein
1202	17410-5	Centrin-3	O15182	CETN3	Protein
1203	8817-29	Centromere protein V	Q7Z7K6	CENPV	Protein
1204	8864-59	Centromere protein W	Q5EE01	CENPW	Protein
1205	25262-6	Centromere/kinetochore protein zw10 homolog	O43264	ZW10	Protein
1206	23292-1	Centrosomal protein of 112 kDa	Q8N8E3	CEP112	Protein
1207	23560-154	Centrosomal protein of 41 kDa	Q9BYV8	CEP41	Protein
1208	23675-16	Centrosomal protein of 76 kDa	Q8TAP6	CEP76	Protein
1209	13494-6	Ceramide synthase 5	Q8N5B7	CERS5	Protein
1210	20385-21	Ceramide-1-phosphate transfer protein	Q5TA50	CPTP	Protein
1211	21426-88	Ceramide-1-phosphate transfer protein	Q5TA50	CPTP	Protein
1212	6230-56	Cerberus	O95813	CER1	Protein
1213	9313-27	Cerebellin-1	P23435	CBLN1	Protein
1214	21887-2	Cerebellin-2	Q8IUK8	CBLN2	Protein
1215	5688-65	Cerebellin-4	Q9NTU7	CBLN4	Protein
1216	12347-29	Cerebral cavernous malformations 2 protein	Q9BSQ5	CCM2	Protein
1217	13693-5	Cerebral dopamine neurotrophic factor	Q49AH0	CDNF	Protein
1218	4962-52	Cerebral dopamine neurotrophic factor	Q49AH0	CDNF	Protein
1219	9795-9	Ceroid-lipofuscinosis neuronal protein 5:Cytoplasmic domain	O75503	CLN5	Protein
1220	8874-53	Ceroid-lipofuscinosis neuronal protein 5:Lumenal domain	O75503	CLN5	Protein
1221	17453-34	Ceruloplasmin	P00450	CP	Protein
1222	23378-29	CGG triplet repeat-binding protein 1	Q9UFW8	CGGBP1	Protein
1223	5246-64	cGMP-dependent 3',5'-cyclic phosphodiesterase	O00408	PDE2A	Protein
1224	13067-5	cGMP-dependent protein kinase 1, beta isozyme	Q13976	PRKG1	Protein
1225	5254-69	cGMP-inhibited 3',5'-cyclic phosphodiesterase A	Q14432	PDE3A	Protein
1226	16805-5	cGMP-specific 3',5'-cyclic phosphodiesterase	O76074	PDE5A	Protein
1227	5256-86	cGMP-specific 3',5'-cyclic phosphodiesterase	O76074	PDE5A	Protein
1228	18224-11	Charged multivesicular body protein 1a	Q9HD42	CHMP1A	Protein
1229	18207-6	Charged multivesicular body protein 1b	Q7LBR1	CHMP1B	Protein
1230	17728-61	Charged multivesicular body protein 2a	O43633	CHMP2A	Protein
1231	17350-13	Charged multivesicular body protein 2b	Q9UQN3	CHMP2B	Protein
1232	12508-9	Charged multivesicular body protein 3	Q9Y3E7	CHMP3	Protein
1233	21341-19	Charged multivesicular body protein 4a	Q9BY43	CHMP4A	Protein
1234	21160-4	Charged multivesicular body protein 6	Q96FZ7	CHMP6	Protein
1235	21290-66	Checkpoint protein HUS1	O60921	HUS1	Protein
1236	25898-4	Chitinase domain-containing protein 1	Q9BWS9	CHID1	Protein
1237	11104-13	Chitinase-3-like protein 1	P36222	CHI3L1	Protein
1238	9383-24	Chitinase-3-like protein 2	Q15782	CHI3L2	Protein
1239	10460-1	Chitotriosidase-1	Q13231	CHIT1	Protein
1240	3600-2	Chitotriosidase-1	Q13231	CHIT1	Protein
1241	13683-18	Chloride channel protein ClC-Kb	P51801	CLCNKB	Protein
1242	5013-2	Chloride intracellular channel protein 1	O00299	CLIC1	Protein
1243	17837-5	Chloride intracellular channel protein 2	O15247	CLIC2	Protein
1244	22954-10	Chloride intracellular channel protein 2	O15247	CLIC2	Protein
1245	24693-5	Chloride intracellular channel protein 3	O95833	CLIC3	Protein
1246	12491-23	Chloride intracellular channel protein 4	Q9Y696	CLIC4	Protein
1247	15314-49	Chloride intracellular channel protein 4	Q9Y696	CLIC4	Protein
1248	12475-48	Chloride intracellular channel protein 5	Q9NZA1	CLIC5	Protein
1249	6918-183	Cholecystokinin	P06307	CCK	Protein
1250	7131-8	Cholesteryl ester transfer protein	P11597	CETP	Protein
1251	13117-232	Choline/ethanolamine kinase	Q9Y259	CHKB	Protein
1252	7761-125	Choline/ethanolamine kinase	Q9Y259	CHKB	Protein
1253	23349-5	Choline-phosphate cytidylyltransferase A	P49585	PCYT1A	Protein
1254	15514-26	Cholinesterase	P06276	BCHE	Protein
1255	8239-223	Cholinesterase	P06276	BCHE	Protein
1256	13460-4	Chondroadherin	O15335	CHAD	Protein
1257	18875-125	Chondrocalcin	P02458	COL2A1	Protein
1258	10772-21	Chondroitin sulfate N-acetylgalactosaminyltransferase 2	Q8N6G5	CSGALNACT2	Protein
1259	8951-162	Chondroitin sulfate proteoglycan 4	Q6UVK1	CSPG4	Protein
1260	22118-7	Chondrosarcoma-associated gene 2/3 protein	Q9Y5P2	CSAG2	Protein
1261	13438-115	Chordin	Q9H2X0	CHRD	Protein
1262	3362-61	Chordin-like protein 1	Q9BU40	CHRDL1	Protein
1263	6086-15	Chordin-like protein 2	Q6WN34	CHRDL2	Protein
1264	21391-17	Choriogonadotropin subunit beta 3	P0DN86	CGB3	Protein
1265	6213-10	Choriogonadotropin subunit beta variant 2	Q6NT52	CGB2	Protein
1266	13103-125	Chorionic somatomammotropin hormone	P0DML2|P0DML3	CSH1|CSH2	Protein
1267	6229-13	Chorionic somatomammotropin hormone	P0DML2|P0DML3	CSH1|CSH2	Protein
1268	21153-5	Chromatin complexes subunit BAP18	Q8IXM2	BAP18	Protein
1269	18817-50	Chromobox protein homolog 1	P83916	CBX1	Protein
1270	22095-29	Chromobox protein homolog 2	Q14781	CBX2	Protein
1271	18868-7	Chromobox protein homolog 3	Q13185	CBX3	Protein
1272	4540-11	Chromobox protein homolog 5	P45973	CBX5	Protein
1273	13027-20	Chromobox protein homolog 7	O95931	CBX7	Protein
1274	10752-8	Chromodomain Y-like protein 2	Q8N8U2	CDYL2	Protein
1275	25072-11	Chromodomain-helicase-DNA-binding protein 1-like	Q86WJ1	CHD1L	Protein
1276	14005-2	Chromodomain-helicase-DNA-binding protein 7	Q9P2D1	CHD7	Protein
1277	11184-51	Chromogranin-A	P10645	CHGA	Protein
1278	8476-11	Chromogranin-A	P10645	CHGA	Protein
1279	24294-13	Chromosome transmission fidelity protein 8 homolog	P0CG13	CHTF8	Protein
1280	3423-59	Chymase	P23946	CMA1	Protein
1281	5626-20	Chymotrypsin-C	Q99895	CTRC	Protein
1282	6107-3	Chymotrypsin-like elastase family member 1	Q9UNI1	CELA1	Protein
1283	7140-1	Chymotrypsin-like elastase family member 2A	P08217	CELA2A	Protein
1284	6357-83	Chymotrypsin-like elastase family member 3B	P08861	CELA3B	Protein
1285	9229-9	Chymotrypsin-like protease CTRL-1	P40313	CTRL	Protein
1286	5671-1	Chymotrypsinogen B	P17538	CTRB1	Protein
1287	5648-28	Chymotrypsinogen B2	Q6GPI1	CTRB2	Protein
1288	21109-1	Cilia- and flagella-associated protein 36	Q96G28	CFAP36	Protein
1289	6553-68	Cilia- and flagella-associated protein 45	Q9UL16	CFAP45	Protein
1290	3489-9	Ciliary neurotrophic factor	P26441	CNTF	Protein
1291	14101-2	Ciliary neurotrophic factor receptor subunit alpha	P26992	CNTFR	Protein
1292	2711-6	Ciliary neurotrophic factor receptor subunit alpha	P26992	CNTFR	Protein
1293	25242-12	Ciliogenesis-associated TTC17-interacting protein	Q7Z7H3	CATIP	Protein
1294	23541-61	Citrate lyase subunit beta-like protein, mitochondrial	Q8N0X4	CLYBL	Protein
1295	18309-18	Citrate synthase, mitochondrial	O75390	CS	Protein
1296	3028-36	Ck-beta-8-1	P55773	CCL23	Protein
1297	23269-40	CKLF-like MARVEL transmembrane domain-containing protein 4	Q8IZR5	CMTM4	Protein
1298	13711-10	Clathrin heavy chain 1	Q00610	CLTC	Protein
1299	11659-31	Clathrin interactor 1	Q14677	CLINT1	Protein
1300	19257-11	Clathrin light chain A	P09496	CLTA	Protein
1301	24641-10	Claudin-1	O95832	CLDN1	Protein
1302	20972-37	Cleavage and polyadenylation specificity factor subunit 5	O43809	NUDT21	Protein
1303	24055-44	Cleavage stimulation factor 50 kDa subunit	Q05048	CSTF1	Protein
1304	21853-3	CLEC-1	Q8NC01	CLEC1A	Protein
1305	24941-14	Clustered mitochondria protein homolog	O75153	CLUH	Protein
1306	4542-24	Clusterin	P10909	CLU	Protein
1307	23307-7	Clusterin-associated protein 1	Q96AJ1	CLUAP1	Protein
1308	21492-19	Clusterin-like protein 1	Q15846	CLUL1	Protein
1309	25100-11	C-Maf-inducing protein	Q8IY22	CMIP	Protein
1310	5657-28	CMP-N-acetylneuraminate-beta-galactosamide-alpha-2,3-sialyltransferase 1	Q11201	ST3GAL1	Protein
1311	6281-51	CMP-N-acetylneuraminate-beta-galactosamide-alpha-2,3-sialyltransferase 2	Q16842	ST3GAL2	Protein
1312	7038-45	CMP-N-acetylneuraminate-poly-alpha-2,8-sialyltransferase	Q92187	ST8SIA4	Protein
1313	5623-11	CMRF35-like molecule 1	Q8TDQ1	CD300LF	Protein
1314	10798-4	CMRF35-like molecule 2	Q496F6	CD300E	Protein
1315	8287-17	CMRF35-like molecule 2	Q496F6	CD300E	Protein
1316	13406-161	CMRF35-like molecule 6	Q08708	CD300C	Protein
1317	5066-134	CMRF35-like molecule 6	Q08708	CD300C	Protein
1318	10713-151	CMRF35-like molecule 7	A8K4G0	CD300LB	Protein
1319	5630-48	CMRF35-like molecule 8	Q9UGN4	CD300A	Protein
1320	20585-5	CMRF35-like molecule 9	Q6UXG3	CD300LG	Protein
1321	20585-9	CMRF35-like molecule 9	Q6UXG3	CD300LG	Protein
1322	19250-50	C-Myc-binding protein	Q99417	MYCBP	Protein
1323	4905-63	Coactosin-like protein	Q14019	COTL1	Protein
1324	4876-32	Coagulation factor IX	P00740	F9	Protein
1325	5307-12	Coagulation factor IXab	P00740	F9	Protein
1326	4906-35	Coagulation Factor V	P12259	F5	Protein
1327	3184-25	Coagulation factor VII	P08709	F7	Protein
1328	13499-30	Coagulation Factor VIII	P00451	F8	Protein
1329	4878-3	Coagulation Factor X	P00742	F10	Protein
1330	3077-66	Coagulation factor Xa	P00742	F10	Protein
1331	2190-55	Coagulation Factor XI	P03951	F11	Protein
1332	16927-9	Coagulation factor XIII	P00488|P05160	F13A1|F13B	Protein
1333	5658-64	Coagulation factor XIII B chain	P05160	F13B	Protein
1334	24459-15	Coatomer subunit beta'	P35606	COPB2	Protein
1335	19310-81	Coatomer subunit epsilon	O14579	COPE	Protein
1336	17783-9	Cob(I)yrinic acid a,c-diamide adenosyltransferase, mitochondrial	Q96EY8	MMAB	Protein
1337	5743-82	Cocaine- and amphetamine-regulated transcript protein	Q16568	CARTPT	Protein
1338	7227-75	Cochlin	O43405	COCH	Protein
1339	21457-141	Coenzyme Q-binding protein COQ10 homolog A, mitochondrial	Q96MF6	COQ10A	Protein
1340	4203-50	Cofilin-1	P23528	CFL1	Protein
1341	15339-32	Cofilin-2	Q9Y281	CFL2	Protein
1342	23314-46	Coiled-coil domain-containing protein 103	Q8IW40	CCDC103	Protein
1343	23390-6	Coiled-coil domain-containing protein 107	Q8WV48	CCDC107	Protein
1344	24658-98	Coiled-coil domain-containing protein 115	Q96NT0	CCDC115	Protein
1345	6388-21	Coiled-coil domain-containing protein 126	Q96EE4	CCDC126	Protein
1346	15300-66	Coiled-coil domain-containing protein 134	Q9H6E4	CCDC134	Protein
1347	5587-3	Coiled-coil domain-containing protein 134	Q9H6E4	CCDC134	Protein
1348	25409-5	Coiled-coil domain-containing protein 140	Q96MF4	CCDC140	Protein
1349	24702-31	Coiled-coil domain-containing protein 149	Q6ZUS6	CCDC149	Protein
1350	7797-11	Coiled-coil domain-containing protein 167	Q9P0B6	CCDC167	Protein
1351	23356-32	Coiled-coil domain-containing protein 24	Q8N4L8	CCDC24	Protein
1352	18264-12	Coiled-coil domain-containing protein 25	Q86WR0	CCDC25	Protein
1353	21595-8	Coiled-coil domain-containing protein 43	Q96MW1	CCDC43	Protein
1354	12399-194	Coiled-coil domain-containing protein 50	Q8IVM0	CCDC50	Protein
1355	12790-10	Coiled-coil domain-containing protein 51	Q96ER9	CCDC51	Protein
1356	20932-10	Coiled-coil domain-containing protein 69	A6NI79	CCDC69	Protein
1357	3234-23	Coiled-coil domain-containing protein 80	Q76M96	CCDC80	Protein
1358	23596-17	Coiled-coil domain-containing protein 89	Q8N998	CCDC89	Protein
1359	25116-11	Coiled-coil domain-containing protein 9	Q9Y3X0	CCDC9	Protein
1360	7792-58	Coiled-coil domain-containing protein 90B, mitochondrial	Q9GZT6	CCDC90B	Protein
1361	23418-66	Coiled-coil domain-containing protein 92	Q53HC0	CCDC92	Protein
1362	23571-93	Coiled-coil domain-containing protein 94	Q9BW85	YJU2	Protein
1363	23321-42	Coiled-coil domain-containing protein 95	Q8NBZ0	INO80E	Protein
1364	23561-4	Coiled-coil domain-containing protein 97	Q96F63	CCDC97	Protein
1365	24289-1	Coiled-coil domain-containing transmembrane protein C7orf53	Q8N8F7	LSMEM1	Protein
1366	11270-17	Coiled-coil-helix-coiled-coil-helix domain-containing protein 10, mitochondrial	Q8WYQ3	CHCHD10	Protein
1367	20387-277	Coiled-coil-helix-coiled-coil-helix domain-containing protein 7	Q9BUK0	CHCHD7	Protein
1368	12754-14	Cold shock domain-containing protein C2	Q9Y534	CSDC2	Protein
1369	12735-39	Cold shock domain-containing protein E1	O75534	CSDE1	Protein
1370	12724-81	Cold-inducible RNA-binding protein	Q14011	CIRBP	Protein
1371	5749-53	Colipase	P04118	CLPS	Protein
1372	9526-3	Colipase-like protein 1	A2RUU4	CLPSL1	Protein
1373	7767-1	Colipase-like protein 2	Q6UWE3	CLPSL2	Protein
1374	11140-56	Collagen alpha-1(I) chain:C-term propeptide	P02452	COL1A1	Protein
1375	13484-69	Collagen alpha-1(I) chain:N-term propeptide	P02452	COL1A1	Protein
1376	15466-30	Collagen alpha-1(IX) chain	P20849	COL9A1	Protein
1377	6631-17	Collagen alpha-1(IX) chain	P20849	COL9A1	Protein
1378	22047-46	Collagen alpha-1(V) chain	P20908	COL5A1	Protein
1379	11150-3	Collagen alpha-1(VI) chain	P12109	COL6A1	Protein
1380	16828-8	Collagen alpha-1(VI) chain	P12109	COL6A1	Protein
1381	4807-13	Collagen alpha-1(VIII) chain	P27658	COL8A1	Protein
1382	15653-9	Collagen alpha-1(X) chain	Q03692	COL10A1	Protein
1383	6570-1	Collagen alpha-1(XIII) chain	Q5TAT6	COL13A1	Protein
1384	8974-172	Collagen alpha-1(XV) chain	P39059	COL15A1	Protein
1385	8804-39	Collagen alpha-1(XX) chain	Q9P218	COL20A1	Protein
1386	4543-65	Collagen alpha-1(XXIII) chain	Q86Y22	COL23A1	Protein
1387	7006-4	Collagen alpha-1(XXV) chain	Q9BXS0	COL25A1	Protein
1388	10702-1	Collagen alpha-1(XXVIII) chain	Q2UY09	COL28A1	Protein
1389	16753-46	Collagen alpha-2(VI) chain	P12110	COL6A2	Protein
1390	11278-4	Collagen alpha-2(XI) chain	P13942	COL11A2	Protein
1391	20175-17	Collagen alpha-3(IX) chain	Q14050	COL9A3	Protein
1392	11196-31	Collagen alpha-3(VI) chain:Bovine pancreatic trypsin inhibitor/Kunitz inhibitor domain, isoform 1	P12111	COL6A3	Protein
1393	10511-10	Collagen alpha-3(VI) chain:isoform 3	P12111	COL6A3	Protein
1394	11155-16	Collagen alpha-5(VI) chain	A8TX70	COL6A5	Protein
1395	15467-10	Collagen triple helix repeat-containing protein 1	Q96CG8	CTHRC1	Protein
1396	6236-51	Collagen triple helix repeat-containing protein 1	Q96CG8	CTHRC1	Protein
1397	15569-15	Collagen Type II	P02458	COL2A1	Protein
1398	18880-81	Collagen Type III	P02461	COL3A1	Protein
1399	13535-2	Collagen type IV alpha-3-binding protein:PH domain	Q9Y5P4	CERT1	Protein
1400	13950-9	Collagen type IV alpha-3-binding protein:StAR-related lipid-transfer domain, isoform 2	Q9Y5P4	CERT1	Protein
1401	4925-54	Collagenase 3	P45452	MMP13	Protein
1402	6558-5	Collectin-10	Q9Y6Z7	COLEC10	Protein
1403	4430-44	Collectin-11	Q9BWP8	COLEC11	Protein
1404	5457-5	Collectin-12	Q5KU26	COLEC12	Protein
1405	9787-23	Collectin-12	Q5KU26	COLEC12	Protein
1406	12509-115	COMM domain-containing protein 1	Q8N668	COMMD1	Protein
1407	23257-14	COMM domain-containing protein 10	Q9Y6G5	COMMD10	Protein
1408	24704-38	COMM domain-containing protein 5	Q9GZQ3	COMMD5	Protein
1409	20396-70	COMM domain-containing protein 6	Q7Z4G1	COMMD6	Protein
1410	2823-7	COMM domain-containing protein 7	Q86VX2	COMMD7	Protein
1411	21507-48	COMM domain-containing protein 8	Q9NX08	COMMD8	Protein
1412	17683-2	COMM domain-containing protein 9	Q9P000	COMMD9	Protein
1413	16605-2	Complement C1q and tumor necrosis factor-related protein 9A	P0C862	C1QTNF9	Protein
1414	6019-12	Complement C1q and tumor necrosis factor-related protein 9A	P0C862	C1QTNF9	Protein
1415	2753-2	Complement C1q subcomponent	P02745|P02746|P02747	C1QA|C1QB|C1QC	Protein
1416	14100-63	Complement C1q subcomponent subunit C	P02747	C1QC	Protein
1417	6304-8	Complement C1q tumor necrosis factor-related protein 1	Q9BXJ1	C1QTNF1	Protein
1418	7251-64	Complement C1q tumor necrosis factor-related protein 3	Q9BXJ4	C1QTNF3	Protein
1419	21567-214	Complement C1q tumor necrosis factor-related protein 4	Q9BXJ3	C1QTNF4	Protein
1420	23200-25	Complement C1q tumor necrosis factor-related protein 4	Q9BXJ3	C1QTNF4	Protein
1421	25964-12	Complement C1q tumor necrosis factor-related protein 4	Q9BXJ3	C1QTNF4	Protein
1422	7810-20	Complement C1q tumor necrosis factor-related protein 5	Q9BXJ0	C1QTNF5	Protein
1423	15670-15	Complement C1q-like protein 2	Q7Z5L3	C1QL2	Protein
1424	6423-66	Complement C1q-like protein 2	Q7Z5L3	C1QL2	Protein
1425	21707-15	Complement C1q-like protein 3	Q5VWW1	C1QL3	Protein
1426	7132-55	Complement C1q-like protein 4	Q86Z23	C1QL4	Protein
1427	3285-23	Complement C1r subcomponent	P00736	C1R	Protein
1428	9348-1	Complement C1r subcomponent-like protein	Q9NZP8	C1RL	Protein
1429	20203-45	Complement C1s subcomponent	P09871	C1S	Protein
1430	8840-61	Complement C1s subcomponent	P09871	C1S	Protein
1431	3186-2	Complement C2	P06681	C2	Protein
1432	2754-50	Complement C3	P01024	C3	Protein
1433	4480-59	Complement C3b	P01024	C3	Protein
1434	2683-1	Complement C3b, inactivated	P01024	C3	Protein
1435	5803-24	Complement C3d fragment	P01024	C3	Protein
1436	4481-34	Complement C4	P0C0L4|P0C0L5	C4A|C4B	Protein
1437	2182-54	Complement C4b	P0C0L4|P0C0L5	C4A|C4B	Protein
1438	2381-52	Complement C5	P01031	C5	Protein
1439	4482-66	Complement C5b-C6 complex	P01031|P13671	C5|C6	Protein
1440	4967-1	Complement component 1 Q subcomponent-binding protein, mitochondrial	Q07021	C1QBP	Protein
1441	11200-52	Complement component C1q receptor	Q9NPY3	CD93	Protein
1442	14136-234	Complement component C1q receptor	Q9NPY3	CD93	Protein
1443	4127-75	Complement component C6	P13671	C6	Protein
1444	13731-14	Complement component C7	P10643	C7	Protein
1445	2888-49	Complement component C7	P10643	C7	Protein
1446	2429-27	Complement component C8	P07357|P07358|P07360	C8A|C8B|C8G	Protein
1447	14708-59	Complement component C8 gamma chain	P07360	C8G	Protein
1448	13722-105	Complement component C9	P02748	C9	Protein
1449	3060-43	Complement component C9	P02748	C9	Protein
1450	5069-9	Complement decay-accelerating factor	P08174	CD55	Protein
1451	4129-72	Complement factor B	P00751	CFB	Protein
1452	13678-169	Complement factor D	P00746	CFD	Protein
1453	2946-52	Complement factor D	P00746	CFD	Protein
1454	4159-130	Complement factor H	P08603	CFH	Protein
1455	15468-14	Complement factor H-related protein 1	Q03591	CFHR1	Protein
1456	5982-50	Complement factor H-related protein 1	Q03591	CFHR1	Protein
1457	15584-9	Complement factor H-related protein 2	P36980	CFHR2	Protein
1458	16836-1	Complement factor H-related protein 3	Q02985	CFHR3	Protein
1459	6471-53	Complement factor H-related protein 4	Q92496	CFHR4	Protein
1460	16055-3	Complement factor H-related protein 5	Q9BXR6	CFHR5	Protein
1461	3666-17	Complement factor H-related protein 5	Q9BXR6	CFHR5	Protein
1462	7885-17	Complement factor H-related protein 5	Q9BXR6	CFHR5	Protein
1463	2567-5	Complement factor I	P05156	CFI	Protein
1464	19556-12	Complement receptor type 1	P17927	CR1	Protein
1465	15570-99	Complement receptor type 2	P20023	CR2	Protein
1466	21107-5	Complex I intermediate-associated protein 30, mitochondrial	Q9Y375	NDUFAF1	Protein
1467	18332-17	Complexin-1	O14810	CPLX1	Protein
1468	15321-8	Complexin-2	Q6PUV4	CPLX2	Protein
1469	21536-65	Complexin-3	Q8WVH0	CPLX3	Protein
1470	2975-19	Connective tissue growth factor	P29279	CCN2	Protein
1471	4544-4	Connective tissue-activating peptide III	P02775	PPBP	Protein
1472	9543-131	Conserved oligomeric Golgi complex subunit 8	Q96MW5	COG8	Protein
1473	2974-61	Contactin-1	Q12860	CNTN1	Protein
1474	3296-92	Contactin-2	Q02246	CNTN2	Protein
1475	20586-18	Contactin-3	Q9P232	CNTN3	Protein
1476	3298-52	Contactin-4	Q8IWV2	CNTN4	Protein
1477	3299-29	Contactin-5	O94779	CNTN5	Protein
1478	20561-15	Contactin-6	Q9UQ52	CNTN6	Protein
1479	6965-19	Contactin-associated protein-like 2	Q9UHC6	CNTNAP2	Protein
1480	9044-1	Contactin-associated protein-like 5	Q8WYK1	CNTNAP5	Protein
1481	14029-42	COP9 signalosome complex subunit 2	P61201	COPS2	Protein
1482	24725-4	COP9 signalosome complex subunit 5	Q92905	COPS5	Protein
1483	12384-92	COP9 signalosome complex subunit 7b	Q9H9Q2	COPS7B	Protein
1484	22119-18	COP9 signalosome complex subunit 8	Q99627	COPS8	Protein
1485	5346-24	Copine-1:Ca2+-dependent membrane-targeting module domains 1 and 2	Q99829	CPNE1	Protein
1486	11602-12	Copine-1:Von Willebrand factor type A domain	Q99829	CPNE1	Protein
1487	23689-52	Copine-6	O95741	CPNE6	Protein
1488	24277-22	Copine-7	Q9UBL6	CPNE7	Protein
1489	13068-139	Copper chaperone for superoxide dismutase	O14618	CCS	Protein
1490	15315-64	Copper homeostasis protein cutC homolog	Q9NTM9	CUTC	Protein
1491	19233-75	Copper transport protein ATOX1	O00244	ATOX1	Protein
1492	21664-6	Core histone macro-H2A.1	O75367	MACROH2A1	Protein
1493	10048-7	Core-binding factor subunit beta	Q13951	CBFB	Protein
1494	7085-81	Corneodesmosin	Q15517	CDSN	Protein
1495	17738-7	Cornulin	Q9UBG3	CRNN	Protein
1496	19637-9	Corticoliberin	P06850	CRH	Protein
1497	5614-44	Corticoliberin	P06850	CRH	Protein
1498	21967-20	Corticosteroid 11-beta-dehydrogenase isozyme 1	P28845	HSD11B1	Protein
1499	4785-30	Corticosteroid-binding globulin	P08185	SERPINA6	Protein
1500	4890-10	Corticotropin	P01189	POMC	Protein
1501	6039-24	Corticotropin-releasing factor-binding protein	P24387	CRHBP	Protein
1502	11204-80	Coxsackievirus and adenovirus receptor	P78310	CXADR	Protein
1503	24706-73	Craniofacial development protein 1	Q9UEE9	CFDP1	Protein
1504	4337-49	C-reactive protein	P02741	CRP	Protein
1505	3800-71	Creatine kinase B-type	P12277	CKB	Protein
1506	2670-67	Creatine kinase M-type	P06732	CKM	Protein
1507	3714-49	Creatine kinase M-type:Creatine kinase B-type heterodimer	P12277|P06732	CKB|CKM	Protein
1508	18197-97	Creatine kinase S-type, mitochondrial	P17540	CKMT2	Protein
1509	15542-19	Creatine kinase U-type, mitochondrial	P12532	CKMT1A	Protein
1510	21134-9	CREB/ATF bZIP transcription factor	Q9NS37	CREBZF	Protein
1511	13614-6	CREB-binding protein	Q92793	CREBBP	Protein
1512	25901-3	CREB-regulated transcription coactivator 3	Q6UUV7	CRTC3	Protein
1513	9877-28	Crk-like protein	P46109	CRKL	Protein
1514	3294-55	Cryptic protein	P0CG37	CFC1	Protein
1515	20443-37	CST complex subunit TEN1	Q86WV5	TEN1	Protein
1516	20929-4	CTD small phosphatase-like protein	O15194	CTDSPL	Protein
1517	11217-16	C-terminal-binding protein 1	Q13363	CTBP1	Protein
1518	23705-42	CTP synthase 1	P17812	CTPS1	Protein
1519	4332-6	C-type lectin domain family 1 member B	Q9P126	CLEC1B	Protein
1520	10955-4	C-type lectin domain family 10 member A	Q8IUN9	CLEC10A	Protein
1521	11187-11	C-type lectin domain family 12 member A	Q5QGZ9	CLEC12A	Protein
1522	10953-14	C-type lectin domain family 2 member A	Q6UVW9	CLEC2A	Protein
1523	7786-83	C-type lectin domain family 2 member B	Q92478	CLEC2B	Protein
1524	7054-87	C-type lectin domain family 2 member D	Q9UHP7	CLEC2D	Protein
1525	8242-9	C-type lectin domain family 2 member L	P0C7M8	CLEC2L	Protein
1526	8853-2	C-type lectin domain family 4 member A	Q9UMR7	CLEC4A	Protein
1527	9094-5	C-type lectin domain family 4 member C	Q8WTT0	CLEC4C	Protein
1528	7752-31	C-type lectin domain family 4 member D	Q8WXI8	CLEC4D	Protein
1529	10781-19	C-type lectin domain family 4 member G	Q6UXB4	CLEC4G	Protein
1530	19765-17	C-type lectin domain family 4 member G	Q6UXB4	CLEC4G	Protein
1531	3361-26	C-type lectin domain family 4 member K	Q9UJ71	CD207	Protein
1532	3030-3	C-type lectin domain family 4 member M	Q9H2X3	CLEC4M	Protein
1533	6911-103	C-type lectin domain family 6 member A	Q6EIG7	CLEC6A	Protein
1534	3603-60	C-type lectin domain family 7 member A	Q9BXN2	CLEC7A	Protein
1535	20575-82	C-type lectin domain family 9 member A	Q6UXN8	CLEC9A	Protein
1536	3041-55	C-type mannose receptor 2	Q9UBG0	MRC2	Protein
1537	20430-8	C-type natriuretic peptide	P23582	NPPC	Protein
1538	9598-23	CUB and sushi domain-containing protein 1	Q96PZ7	CSMD1	Protein
1539	9971-5	CUB and sushi domain-containing protein 2	Q7Z408	CSMD2	Protein
1540	7943-16	CUB and zona pellucida-like domain-containing protein 1	Q86UP6	CUZD1	Protein
1541	16818-200	CUB domain-containing protein 1	Q9H5V8	CDCP1	Protein
1542	6565-68	CUB domain-containing protein 1	Q9H5V8	CDCP1	Protein
1543	8589-13	CUB domain-containing protein 1	Q9H5V8	CDCP1	Protein
1544	12904-180	cubilin	O60494	CUBN	Protein
1545	21149-27	CUE domain-containing protein 1	Q9NWM3	CUEDC1	Protein
1546	7245-2	CUGBP Elav-like family member 2	O95319	CELF2	Protein
1547	17797-1	Cullin-1	Q13616	CUL1	Protein
1548	10045-47	Cullin-3	Q13618	CUL3	Protein
1549	13743-56	Cullin-4B	Q13620	CUL4B	Protein
1550	12991-49	Cullin-9	Q8IWT3	CUL9	Protein
1551	13937-75	Cullin-associated NEDD8-dissociated protein 1	Q86VP6	CAND1	Protein
1552	23686-44	CWF19-like protein 1	Q69YN2	CWF19L1	Protein
1553	21133-33	Cx9C motif-containing protein 4	P56277	CMC4	Protein
1554	9585-80	CXADR-like membrane protein:Cytoplasmic domain	Q9H6B4	CLMP	Protein
1555	10440-26	CXADR-like membrane protein:Extracellular domain	Q9H6B4	CLMP	Protein
1556	4141-79	C-X-C motif chemokine 10	P02778	CXCL10	Protein
1557	18171-25	C-X-C motif chemokine 11	O14625	CXCL11	Protein
1558	3038-9	C-X-C motif chemokine 11	O14625	CXCL11	Protein
1559	13701-2	C-X-C motif chemokine 13	O43927	CXCL13	Protein
1560	3487-32	C-X-C motif chemokine 13	O43927	CXCL13	Protein
1561	5730-60	C-X-C motif chemokine 14	O95715	CXCL14	Protein
1562	2436-49	C-X-C motif chemokine 16	Q9H2A7	CXCL16	Protein
1563	9495-10	C-X-C motif chemokine 17	Q6UXB2	CXCL17	Protein
1564	2979-8	C-X-C motif chemokine 5	P42830	CXCL5	Protein
1565	3495-15	C-X-C motif chemokine 6	P80162	CXCL6	Protein
1566	11593-21	C-X-C motif chemokine 9	Q07325	CXCL9	Protein
1567	9188-119	C-X-C motif chemokine 9	Q07325	CXCL9	Protein
1568	20926-31	Cyclic AMP-dependent transcription factor ATF-1	P18846	ATF1	Protein
1569	22075-16	Cyclic AMP-dependent transcription factor ATF-3	P18847	ATF3	Protein
1570	22365-52	Cyclic AMP-dependent transcription factor ATF-5	Q9Y2D1	ATF5	Protein
1571	23771-17	Cyclic AMP-dependent transcription factor ATF-5	Q9Y2D1	ATF5	Protein
1572	11277-23	Cyclic AMP-dependent transcription factor ATF-6 alpha	P18850	ATF6	Protein
1573	11387-3	Cyclic AMP-dependent transcription factor ATF-6 beta	Q99941	ATF6B	Protein
1574	11198-37	Cyclic AMP-responsive element-binding protein 3-like protein 1	Q96BA8	CREB3L1	Protein
1575	17336-54	Cyclic AMP-responsive element-binding protein 3-like protein 2	Q70SY1	CREB3L2	Protein
1576	11308-8	Cyclic AMP-responsive element-binding protein 3-like protein 4	Q8TEY5	CREB3L4	Protein
1577	24462-4	Cyclic nucleotide-gated cation channel beta-1	Q14028	CNGB1	Protein
1578	12872-35	Cyclic nucleotide-gated olfactory channel	Q16280	CNGA2	Protein
1579	15319-226	Cyclin-A1	P78396	CCNA1	Protein
1580	15574-37	Cyclin-A2	P20248	CCNA2	Protein
1581	3422-4	Cyclin-dependent kinase 1:G2/mitotic-specific cyclin-B1 complex	P06493|P14635	CDK1|CCNB1	Protein
1582	21581-87	Cyclin-dependent kinase 15; EC=2.7.11.22	Q96Q40	CDK15	Protein
1583	16867-76	Cyclin-dependent kinase 16	Q00536	CDK16	Protein
1584	3357-67	Cyclin-dependent kinase 2:Cyclin-A2 complex	P24941|P20248	CDK2|CCNA2	Protein
1585	22103-25	Cyclin-dependent kinase 20	Q8IZL9	CDK20	Protein
1586	9450-18	Cyclin-dependent kinase 2-associated protein 1	O14519	CDK2AP1	Protein
1587	18227-3	Cyclin-dependent kinase 2-associated protein 2	O75956	CDK2AP2	Protein
1588	22952-28	Cyclin-dependent kinase 2-associated protein 2	O75956	CDK2AP2	Protein
1589	19383-131	Cyclin-dependent kinase 2-interacting protein	Q9BW66	CINP	Protein
1590	9874-28	Cyclin-dependent kinase 4 inhibitor B	P42772	CDKN2B	Protein
1591	12521-3	Cyclin-dependent kinase 4 inhibitor C	P42773	CDKN2C	Protein
1592	12376-85	Cyclin-dependent kinase 4 inhibitor D	P55273	CDKN2D	Protein
1593	3358-51	Cyclin-dependent kinase 5:Cyclin-dependent kinase 5 activator 1 complex	Q00535|Q15078	CDK5|CDK5R1	Protein
1594	3359-11	Cyclin-dependent kinase 8:Cyclin-C complex	P49336|P24863	CDK8|CCNC	Protein
1595	18291-8	Cyclin-dependent kinase inhibitor 1	P38936	CDKN1A	Protein
1596	3719-2	Cyclin-dependent kinase inhibitor 1B	P46527	CDKN1B	Protein
1597	14178-18	Cyclin-dependent kinase inhibitor 3	Q16667	CDKN3	Protein
1598	21786-25	Cyclin-dependent kinase-like 2	Q92772	CDKL2	Protein
1599	12530-14	Cyclin-dependent kinases regulatory subunit 1	P61024	CKS1B	Protein
1600	18913-3	Cyclin-H	P51946	CCNH	Protein
1601	9848-22	Cyclin-H	P51946	CCNH	Protein
1602	22098-10	Cyclin-Y-like protein 1	Q8N7R7	CCNYL1	Protein
1603	10086-39	Cystathionine beta-synthase	P35520	CBS	Protein
1604	21599-6	Cystathionine gamma-lyase	P32929	CTH	Protein
1605	19768-13	Cystatin B	P04080	CSTB	Protein
1606	10572-65	Cystatin-8	O60676	CST8	Protein
1607	2609-59	Cystatin-C	P01034	CST3	Protein
1608	13661-193	Cystatin-D	P28325	CST5	Protein
1609	3803-10	Cystatin-D	P28325	CST5	Protein
1610	14038-130	Cystatin-F	O76096	CST7	Protein
1611	3302-58	Cystatin-F	O76096	CST7	Protein
1612	6368-9	Cystatin-like 1	Q9H114	CSTL1	Protein
1613	14711-27	Cystatin-M	Q15828	CST6	Protein
1614	3303-23	Cystatin-M	Q15828	CST6	Protein
1615	14076-74	Cystatin-S	P01036	CST4	Protein
1616	4324-33	Cystatin-SA	P09228	CST2	Protein
1617	5459-33	Cystatin-SN	P01037	CST1	Protein
1618	15529-33	Cysteine and glycine-rich protein 1	P21291	CSRP1	Protein
1619	12968-2	Cysteine and glycine-rich protein 2	Q16527	CSRP2	Protein
1620	9171-11	Cysteine and glycine-rich protein 3	P50461	CSRP3	Protein
1621	21436-56	Cysteine protease ATG4A	Q8WYN0	ATG4A	Protein
1622	13629-25	Cysteine protease ATG4B	Q9Y4P1	ATG4B	Protein
1623	25078-13	Cysteine protease ATG4C	Q96DT6	ATG4C	Protein
1624	8699-43	Cysteine-rich motor neuron 1 protein:Cytoplasmic domain	Q9NZV1	CRIM1	Protein
1625	15492-1	Cysteine-rich motor neuron 1 protein:Extracellular domain	Q9NZV1	CRIM1	Protein
1626	6502-50	Cysteine-rich motor neuron 1 protein:Extracellular domain	Q9NZV1	CRIM1	Protein
1627	19294-26	Cysteine-rich PDZ-binding protein	Q9P021	CRIPT	Protein
1628	18275-5	Cysteine-rich protein 1	P50238	CRIP1	Protein
1629	9053-16	Cysteine-rich protein 2	P52943	CRIP2	Protein
1630	9282-12	Cysteine-rich secretory protein 2	P16562	CRISP2	Protein
1631	3187-52	Cysteine-rich secretory protein 3	P54108	CRISP3	Protein
1632	5691-2	Cysteine-rich secretory protein LCCL domain-containing 2	Q9H0B8	CRISPLD2	Protein
1633	25220-8	Cysteine-rich tail protein 1	A8MQ03	CYSRT1	Protein
1634	7628-40	Cysteine-rich with EGF-like domain protein 1	Q96HD1	CRELD1	Protein
1635	14098-28	Cysteine--tRNA ligase, cytoplasmic	P49589	CARS1	Protein
1636	7717-95	Cystic fibrosis transmembrane conductance regulator	P13569	CFTR	Protein
1637	18336-31	Cytidine deaminase	P32320	CDA	Protein
1638	24682-35	Cytochrome b reductase 1	Q53TN4	CYBRD1	Protein
1639	11287-14	Cytochrome b5	P00167	CYB5A	Protein
1640	24959-20	Cytochrome b5 reductase 4	Q7L1T6	CYB5R4	Protein
1641	13377-3	Cytochrome b561 domain-containing protein 1	Q8N8Q1	CYB561D1	Protein
1642	12957-62	Cytochrome b-c1 complex subunit 7	P14927	UQCRB	Protein
1643	2942-50	Cytochrome c	P99999	CYCS	Protein
1644	7888-58	Cytochrome c oxidase assembly factor 3 homolog, mitochondrial	Q9Y2R0	COA3	Protein
1645	20457-13	Cytochrome c oxidase assembly factor 4 homolog, mitochondrial	Q9NYJ1	COA4	Protein
1646	23258-56	Cytochrome c oxidase assembly factor 7	Q96BR5	COA7	Protein
1647	23575-58	Cytochrome c oxidase assembly protein COX19	Q49B96	COX19	Protein
1648	7850-1	Cytochrome c oxidase subunit 4 isoform 2, mitochondrial	Q96KJ9	COX4I2	Protein
1649	18226-148	Cytochrome c oxidase subunit 5A, mitochondrial	P20674	COX5A	Protein
1650	7887-57	Cytochrome c oxidase subunit 5B, mitochondrial	P10606	COX5B	Protein
1651	10535-25	Cytochrome c oxidase subunit 6A2, mitochondrial	Q02221	COX6A2	Protein
1652	8903-1	Cytochrome c oxidase subunit 6C	P09669	COX6C	Protein
1653	8390-25	Cytochrome c oxidase subunit 7A1, mitochondrial	P24310	COX7A1	Protein
1654	9590-10	Cytochrome c oxidase subunit 7A-related protein, mitochondrial	O14548	COX7A2L	Protein
1655	24453-75	Cytochrome c-type heme lyase	P53701	HCCS	Protein
1656	25464-1	Cytochrome P450 2C19	P33261	CYP2C19	Protein
1657	2943-5	Cytochrome P450 3A4	P08684	CYP3A4	Protein
1658	7879-12	Cytochrome P450 3A4	P08684	CYP3A4	Protein
1659	11546-7	Cytoglobin	Q8WWM9	CYGB	Protein
1660	21239-31	Cytohesin-1	Q15438	CYTH1	Protein
1661	12533-135	Cytohesin-2	Q99418	CYTH2	Protein
1662	21365-5	Cytohesin-3	O43739	CYTH3	Protein
1663	12746-4	Cytohesin-4	Q9UIA0	CYTH4	Protein
1664	13612-7	Cytohesin-interacting protein	O60759	CYTIP	Protein
1665	11137-43	Cytokine receptor common subunit beta:Cytoplasmic domain	P32927	CSF2RB	Protein
1666	10512-13	Cytokine receptor common subunit beta:Extracellular domain	P32927	CSF2RB	Protein
1667	2634-2	Cytokine receptor common subunit gamma	P31785	IL2RG	Protein
1668	14747-9	Cytokine receptor-like factor 1	O75462	CRLF1	Protein
1669	2607-54	Cytokine receptor-like factor 1:Cardiotrophin-like cytokine factor 1 Complex	O75462|Q9UBD9	CRLF1|CLCF1	Protein
1670	13694-24	Cytokine receptor-like factor 2	Q9HC73	CRLF2	Protein
1671	2746-56	Cytokine receptor-like factor 2	Q9HC73	CRLF2	Protein
1672	25052-3	Cytokine receptor-like factor 3	Q8IUI8	CRLF3	Protein
1673	15617-8	Cytokine SCM-1 beta	Q9UBD3	XCL2	Protein
1674	25501-128	Cytokine-dependent hematopoietic cell linker	Q7Z7G1	CLNK	Protein
1675	8402-22	Cytokine-like protein 1	Q9NRR1	CYTL1	Protein
1676	20054-28	Cytoplasmic aconitate hydratase	P21399	ACO1	Protein
1677	24981-8	Cytoplasmic dynein 1 light intermediate chain 1	Q9Y6G9	DYNC1LI1	Protein
1678	25053-1	Cytoplasmic dynein 1 light intermediate chain 2	O43237	DYNC1LI2	Protein
1679	5014-49	Cytoplasmic protein NCK1	P16333	NCK1	Protein
1680	13615-60	Cytoplasmic protein NCK2	O43639	NCK2	Protein
1681	3414-40	Cytoplasmic tyrosine-protein kinase BMX	P51813	BMX	Protein
1682	5345-51	Cytoskeleton-associated protein 2	Q8WWK9	CKAP2	Protein
1683	7221-56	Cytoskeleton-associated protein 4	Q07065	CKAP4	Protein
1684	13959-7	Cytosol aminopeptidase	P28838	LAP3	Protein
1685	15610-72	Cytosol aminopeptidase	P28838	LAP3	Protein
1686	23362-26	Cytosolic 5'-nucleotidase 1A	Q9BXI3	NT5C1A	Protein
1687	19615-213	Cytosolic 5'-nucleotidase 3A	Q9H0P0	NT5C3A	Protein
1688	23385-18	Cytosolic arginine sensor for mTORC1 subunit 1	Q8WTX7	CASTOR1	Protein
1689	21592-8	Cytosolic beta-glucosidase	Q9H227	GBA3	Protein
1690	16781-2	Cytosolic endo-beta-N-acetylglucosaminidase	Q8NFI3	ENGASE	Protein
1691	21863-11	Cytosolic Fe-S cluster assembly factor NUBP2	Q9Y5Y2	NUBP2	Protein
1692	3192-3	Cytosolic non-specific dipeptidase	Q96KP4	CNDP2	Protein
1693	21430-4	Cytosolic phospholipase A2 alpha	P47712	PLA2G4A	Protein
1694	11288-26	Cytosolic purine 5'-nucleotidase	P49902	NT5C2	Protein
1695	7968-15	Cytotoxic and regulatory T-cell molecule	O95727	CRTAM	Protein
1696	3022-4	Cytotoxic T-lymphocyte protein 4	P16410	CTLA4	Protein
1697	15548-35	D-3-phosphoglycerate dehydrogenase	O43175	PHGDH	Protein
1698	8986-2	D-3-phosphoglycerate dehydrogenase	O43175	PHGDH	Protein
1699	19120-33	D-amino-acid oxidase	P14920	DAO	Protein
1700	25306-51	DAXX	Q9UER7	DAXX	Protein
1701	23401-3	DAZ-associated protein 1	Q96EP5	DAZAP1	Protein
1702	21685-29	DCC	P43146	DCC	Protein
1703	12825-18	DCC-interacting protein 13-alpha	Q9UKG1	APPL1	Protein
1704	17366-6	DCN1-like protein 1	Q96GG9	DCUN1D1	Protein
1705	19511-8	DCN1-like protein 2	Q6PH85	DCUN1D2	Protein
1706	13553-4	DCN1-like protein 3	Q8IWE4	DCUN1D3	Protein
1707	8760-10	DCN1-like protein 5	Q9BTE7	DCUN1D5	Protein
1708	4314-12	dCTP pyrophosphatase 1	Q9H773	DCTPP1	Protein
1709	22120-4	DDB1- and CUL4-associated factor 11	Q8TEB1	DCAF11	Protein
1710	22121-43	DDB1- and CUL4-associated factor 12	Q5T6F0	DCAF12	Protein
1711	11283-13	DDB1- and CUL4-associated factor 5	Q96JK2	DCAF5	Protein
1712	4907-56	D-dimer	P02671|P02675|P02679	FGA|FGB|FGG	Protein
1713	19237-17	D-dopachrome decarboxylase	P30046	DDT	Protein
1714	23559-10	DDRGK domain-containing protein 1	Q96HY6	DDRGK1	Protein
1715	15322-35	Death domain-containing protein CRADD	P78560	CRADD	Protein
1716	19141-22	Death-associated protein 1	P51397	DAP	Protein
1717	13955-33	Death-associated protein kinase 1	P53355	DAPK1	Protein
1718	4355-13	Death-associated protein kinase 2	Q9UIK4	DAPK2	Protein
1719	24261-202	Death-associated protein kinase 3	O43293	DAPK3	Protein
1720	14329-4	Death-inducer obliterator 1	Q9BTC0	DIDO1	Protein
1721	2666-53	Decorin	P07585	DCN	Protein
1722	25904-17	Dedicator of cytokinesis protein 2	Q92608	DOCK2	Protein
1723	14002-18	Dedicator of cytokinesis protein 9	Q9BZ29	DOCK9	Protein
1724	16785-45	Defensin-5	Q01523	DEFA5	Protein
1725	6387-61	Defensin-5	Q01523	DEFA5	Protein
1726	6369-82	Deformed epidermal autoregulatory factor 1 homolog	O75398	DEAF1	Protein
1727	23317-10	Dehydrogenase/reductase SDR family member 11	Q6UWP2	DHRS11	Protein
1728	21308-44	Dehydrogenase/reductase SDR family member 4	Q9BTZ2	DHRS4	Protein
1729	17467-1	Dehydrogenase/reductase SDR family member 9	Q9BPW9	DHRS9	Protein
1730	19212-4	Deleted in malignant brain tumors 1 protein	Q9UGM3	DMBT1	Protein
1731	11442-1	Delta and Notch-like epidermal growth factor-related receptor:Cytoplasmic domain	Q8NFT8	DNER	Protein
1732	9769-48	Delta and Notch-like epidermal growth factor-related receptor:Extracellular domain	Q8NFT8	DNER	Protein
1733	12662-82	Delta(3,5)-Delta(2,4)-dienoyl-CoA isomerase, mitochondrial	Q13011	ECH1	Protein
1734	15523-9	Delta-aminolevulinic acid dehydratase	P13716	ALAD	Protein
1735	5349-69	Delta-like protein 1	O00548	DLL1	Protein
1736	8264-43	Delta-like protein 1	O00548	DLL1	Protein
1737	9974-8	Delta-like protein 3	Q9NYJ7	DLL3	Protein
1738	3305-6	Delta-like protein 4	Q9NR61	DLL4	Protein
1739	23650-2	Dematin	Q08495	DMTN	Protein
1740	19287-59	Density-regulated protein	O43583	DENR	Protein
1741	21547-6	Dentin matrix protein 4	Q8IXL6	FAM20C	Protein
1742	21661-82	Dentin matrix protein 4	Q8IXL6	FAM20C	Protein
1743	9836-20	Deoxycytidine kinase	P27707	DCK	Protein
1744	17756-69	Deoxycytidylate deaminase	P32321	DCTD	Protein
1745	24420-57	Deoxyhypusine hydroxylase	Q9BU89	DOHH	Protein
1746	9856-22	Deoxyhypusine synthase	P49366	DHPS	Protein
1747	11303-7	Deoxynucleoside triphosphate triphosphohydrolase SAMHD1	Q9Y3Z3	SAMHD1	Protein
1748	6324-11	Deoxyribonuclease-1-like 2	Q92874	DNASE1L2	Protein
1749	6533-20	Deoxyribonuclease-2-beta	Q8WZ79	DNASE2B	Protein
1750	9995-6	Deoxyuridine 5'-triphosphate nucleotidohydrolase, mitochondrial	P33316	DUT	Protein
1751	13393-46	Derlin-1	Q9BUN8	DERL1	Protein
1752	4979-34	Dermatopontin	Q07507	DPT	Protein
1753	5963-9	Dermokine	Q6E0U4	DMKN	Protein
1754	8535-102	Dermokine	Q6E0U4	DMKN	Protein
1755	4389-2	Desert hedgehog protein N-product	O43323	DHH	Protein
1756	12030-82	Desmin	P17661	DES	Protein
1757	10882-12	Desmocollin-1	Q08554	DSC1	Protein
1758	13126-52	Desmocollin-2	Q02487	DSC2	Protein
1759	4981-6	Desmocollin-3	Q14574	DSC3	Protein
1760	2976-58	Desmoglein-1	Q02413	DSG1	Protein
1761	20517-1	Desmoglein-2	Q14126	DSG2	Protein
1762	9484-75	Desmoglein-2	Q14126	DSG2	Protein
1763	11310-8	Desmoglein-3	P32926	DSG3	Protein
1764	16317-20	Desmoglein-3	P32926	DSG3	Protein
1765	22568-7	Desmoglein-4	Q86SJ6	DSG4	Protein
1766	18883-4	Destrin	P60981	DSTN	Protein
1767	22958-6	Destrin	P60981	DSTN	Protein
1768	21204-70	Desumoylating isopeptidase 1	Q6ICB0	DESI1	Protein
1769	23187-9	Deubiquitinating protein VCIP135	Q96JH7	VCPIP1	Protein
1770	21589-80	Developmental pluripotency-associated protein 4	Q7L190	DPPA4	Protein
1771	17849-6	Developmentally-regulated GTP-binding protein 1	Q9Y295	DRG1	Protein
1772	7808-5	D-glucuronyl C5-epimerase	O94923	GLCE	Protein
1773	3122-6	Diablo homolog, mitochondrial	Q9NR28	DIABLO	Protein
1774	12895-28	Diacylglycerol kinase beta	Q9Y6T7	DGKB	Protein
1775	9859-180	Diamine acetyltransferase 1	P21673	SAT1	Protein
1776	12524-18	Diamine acetyltransferase 2	Q96F10	SAT2	Protein
1777	16309-30	Dickkopf-like protein 1	Q9UK85	DKKL1	Protein
1778	3644-5	Dickkopf-like protein 1	Q9UK85	DKKL1	Protein
1779	3535-84	Dickkopf-related protein 1	O94907	DKK1	Protein
1780	15678-71	Dickkopf-related protein 2	Q9UBU2	DKK2	Protein
1781	6546-41	Dickkopf-related protein 2	Q9UBU2	DKK2	Protein
1782	10746-24	Dickkopf-related protein 3	Q9UBP4	DKK3	Protein
1783	3607-71	Dickkopf-related protein 3	Q9UBP4	DKK3	Protein
1784	22959-32	Dickkopf-related protein 4	Q9UBT3	DKK4	Protein
1785	3365-7	Dickkopf-related protein 4	Q9UBT3	DKK4	Protein
1786	14090-23	Differentially expressed in FDCP 6 homolog	Q9H4E7	DEF6	Protein
1787	9823-2	Dihydrofolate reductase	P00374	DHFR	Protein
1788	10025-1	Dihydrolipoyl dehydrogenase, mitochondrial	P09622	DLD	Protein
1789	15527-90	Dihydrolipoyl dehydrogenase, mitochondrial	P09622	DLD	Protein
1790	20185-44	Dihydrolipoyllysine-residue acetyltransferase component of pyruvate dehydrogenase complex, mitochondrial	P10515	DLAT	Protein
1791	23699-61	Dihydrolipoyllysine-residue succinyltransferase component of 2-oxoglutarate dehydrogenase complex, mitochondrial	P36957	DLST	Protein
1792	21346-71	Dihydroorotate dehydrogenase (quinone), mitochondrial	Q02127	DHODH	Protein
1793	11257-1	Dihydropteridine reductase	P09417	QDPR	Protein
1794	20165-4	Dihydropyrimidinase	Q14117	DPYS	Protein
1795	18323-39	Dihydropyrimidinase-related protein 1	Q14194	CRMP1	Protein
1796	13567-1	Dihydropyrimidinase-related protein 2	Q16555	DPYSL2	Protein
1797	12707-26	Dihydropyrimidinase-related protein 3	Q14195	DPYSL3	Protein
1798	20247-17	Dihydropyrimidinase-related protein 4	O14531	DPYSL4	Protein
1799	12683-156	Dihydropyrimidinase-related protein 5	Q9BPU6	DPYSL5	Protein
1800	23644-19	Dihydroxyacetone kinase	Q3LXA3	TKFC	Protein
1801	21344-31	Dimethyladenosine transferase 1, mitochondrial	Q8WVM0	TFB1M	Protein
1802	21193-1	Dimethyladenosine transferase 2, mitochondrial	Q9H5Q4	TFB2M	Protein
1803	25288-16	Dimethylaniline monooxygenase [N-oxide-forming] 3	P31513	FMO3	Protein
1804	10528-2	Dipeptidase 1	P16444	DPEP1	Protein
1805	8794-13	Dipeptidase 1	P16444	DPEP1	Protein
1806	8327-26	Dipeptidase 2	Q9H4A9	DPEP2	Protein
1807	21969-5	Dipeptidyl aminopeptidase-like protein 6	P42658	DPP6	Protein
1808	13730-18	Dipeptidyl peptidase 1	P53634	CTSC	Protein
1809	3178-5	Dipeptidyl peptidase 1	P53634	CTSC	Protein
1810	8346-9	Dipeptidyl peptidase 2	Q9UHL4	DPP7	Protein
1811	15460-9	Dipeptidyl peptidase 4	P27487	DPP4	Protein
1812	25281-50	Dipeptidyl peptidase 8	Q6V1X1	DPP8	Protein
1813	12796-44	Diphosphoinositol polyphosphate phosphohydrolase 1	O95989	NUDT3	Protein
1814	20957-57	Diphosphoinositol polyphosphate phosphohydrolase 3-alpha	Q8NFP7	NUDT10	Protein
1815	23623-48	Diphosphoinositol polyphosphate phosphohydrolase 3-beta	Q96G61	NUDT11	Protein
1816	18422-41	Diphosphomevalonate decarboxylase	P53602	MVD	Protein
1817	19748-3	Diphosphomevalonate decarboxylase	P53602	MVD	Protein
1818	23373-77	Diphthine methyl ester synthase	Q9H2P9	DPH5	Protein
1819	25235-2	Diphthine methyltransferase	Q9BTV6	DPH7	Protein
1820	21963-48	Disabled homolog 2	P98082	DAB2	Protein
1821	15381-45	Discoidin domain-containing receptor 2	Q16832	DDR2	Protein
1822	7884-15	Discoidin domain-containing receptor 2	Q16832	DDR2	Protein
1823	9402-18	Discoidin, CUB and LCCL domain-containing protein 1	Q8N8Z6	DCBLD1	Protein
1824	8654-13	Disintegrin and metalloproteinase domain-containing protein 10:Cytoplasmic domain	O14672	ADAM10	Protein
1825	8405-108	Disintegrin and metalloproteinase domain-containing protein 10:Extracellular domain	O14672	ADAM10	Protein
1826	6586-19	Disintegrin and metalloproteinase domain-containing protein 11	O75078	ADAM11	Protein
1827	4420-7	Disintegrin and metalloproteinase domain-containing protein 12	O43184	ADAM12	Protein
1828	9956-7	Disintegrin and metalloproteinase domain-containing protein 15:Cytoplasmic domain	Q13444	ADAM15	Protein
1829	15455-40	Disintegrin and metalloproteinase domain-containing protein 15:Extracellular domain	Q13444	ADAM15	Protein
1830	8882-1	Disintegrin and metalloproteinase domain-containing protein 17:Cytoplasmic domain	P78536	ADAM17	Protein
1831	8959-61	Disintegrin and metalloproteinase domain-containing protein 17:Extracellular domain	P78536	ADAM17	Protein
1832	8948-13	Disintegrin and metalloproteinase domain-containing protein 19	Q9H013	ADAM19	Protein
1833	7933-75	Disintegrin and metalloproteinase domain-containing protein 22	Q9P0K1	ADAM22	Protein
1834	7049-2	Disintegrin and metalloproteinase domain-containing protein 23	O75077	ADAM23	Protein
1835	13549-15	Disintegrin and metalloproteinase domain-containing protein 29	Q9UKF5	ADAM29	Protein
1836	8520-8	Disintegrin and metalloproteinase domain-containing protein 30	Q9UKF2	ADAM30	Protein
1837	7827-20	Disintegrin and metalloproteinase domain-containing protein 32	Q8TC27	ADAM32	Protein
1838	10753-31	Disintegrin and metalloproteinase domain-containing protein 7	Q9H2U9	ADAM7	Protein
1839	3795-6	Disintegrin and metalloproteinase domain-containing protein 9	Q13443	ADAM9	Protein
1840	19620-16	Disks large homolog 2	Q15700	DLG2	Protein
1841	7897-75	Disks large homolog 3	Q92796	DLG3	Protein
1842	8070-88	Disks large homolog 4	P78352	DLG4	Protein
1843	24436-23	Disks large-associated protein 4	Q9Y2H0	DLGAP4	Protein
1844	13441-30	Dixin	Q155Q3	DIXDC1	Protein
1845	19142-39	DNA (cytosine-5)-methyltransferase 3-like	Q9UJW3	DNMT3L	Protein
1846	19119-10	DNA damage-inducible transcript 3 protein	P35638	DDIT3	Protein
1847	17817-22	DNA damage-inducible transcript 4 protein	Q9NX09	DDIT4	Protein
1848	13930-3	DNA dC->dU-editing enzyme APOBEC-3G	Q9HC16	APOBEC3G	Protein
1849	12585-39	DNA excision repair protein ERCC-1	P07992	ERCC1	Protein
1850	21249-115	DNA fragmentation factor subunit alpha	O00273	DFFA	Protein
1851	9739-4	DNA mismatch repair protein Msh2	P43246	MSH2	Protein
1852	18400-52	DNA oxidative demethylase ALKBH2	Q6NS38	ALKBH2	Protein
1853	21210-33	DNA polymerase beta	P06746	POLB	Protein
1854	19159-9	DNA polymerase delta subunit 4	Q9HCU8	POLD4	Protein
1855	11562-9	DNA polymerase epsilon subunit 2	P56282	POLE2	Protein
1856	19170-25	DNA polymerase epsilon subunit 3	Q9NRF9	POLE3	Protein
1857	10022-207	DNA polymerase eta	Q9Y253	POLH	Protein
1858	13536-56	DNA polymerase iota	Q9UNA4	POLI	Protein
1859	13591-31	DNA primase small subunit	P49642	PRIM1	Protein
1860	9895-77	DNA repair endonuclease XPF	Q92889	ERCC4	Protein
1861	2871-73	DNA repair protein RAD51 homolog 1	Q06609	RAD51	Protein
1862	22544-10	DNA repair protein RAD51 homolog 3	O43502	RAD51C	Protein
1863	12554-10	DNA repair protein RAD51 homolog 4	O75771	RAD51D	Protein
1864	12535-2	DNA repair protein XRCC1	P18887	XRCC1	Protein
1865	9886-28	DNA repair protein XRCC4	Q13426	XRCC4	Protein
1866	22541-46	DNA replication complex GINS protein PSF1	Q14691	GINS1	Protein
1867	9897-9	DNA replication licensing factor MCM6	Q14566	MCM6	Protein
1868	2876-74	DNA topoisomerase 1	P11387	TOP1	Protein
1869	9947-22	DNA topoisomerase 2-binding protein 1	Q92547	TOPBP1	Protein
1870	9849-13	DNA-(apurinic or apyrimidinic site) lyase	P27695	APEX1	Protein
1871	25123-198	DNA-(apurinic or apyrimidinic site) lyase 2	Q9UBZ4	APEX2	Protein
1872	13476-16	DNA/RNA-binding protein KIN17	O60870	KIN	Protein
1873	12438-127	DNA-3-methyladenine glycosylase	P29372	MPG	Protein
1874	15402-2	DNA-binding protein inhibitor ID-1	P41134	ID1	Protein
1875	9436-2	DNA-binding protein inhibitor ID-1	P41134	ID1	Protein
1876	15403-53	DNA-binding protein inhibitor ID-2	Q02363	ID2	Protein
1877	9426-73	DNA-binding protein inhibitor ID-2	Q02363	ID2	Protein
1878	24958-3	DNA-binding protein RFX5	P48382	RFX5	Protein
1879	13511-29	DNA-binding protein SATB1	Q01826	SATB1	Protein
1880	10081-17	DNA-binding protein SATB2	Q9UPW6	SATB2	Protein
1881	12851-5	DNA-directed DNA/RNA polymerase mu	Q9NP87	POLM	Protein
1882	23398-1	DNA-directed RNA polymerase II subunit GRINL1A	P0CAP2	POLR2M	Protein
1883	19199-3	DNA-directed RNA polymerase II subunit RPB11-a	P52435	POLR2J	Protein
1884	21000-40	DNA-directed RNA polymerase II subunit RPB11-b1	Q9GZM3	POLR2J2	Protein
1885	20995-47	DNA-directed RNA polymerase II subunit RPB3	P19387	POLR2C	Protein
1886	19809-47	DNA-directed RNA polymerase II subunit RPB9	P36954	POLR2I	Protein
1887	21368-46	DNA-directed RNA polymerase III subunit RPC10	Q9Y2Y1	POLR3K	Protein
1888	11444-49	DNA-directed RNA polymerase III subunit RPC6	Q9H1D9	POLR3F	Protein
1889	17771-35	DNA-directed RNA polymerase III subunit RPC9	O75575	CRCP	Protein
1890	12939-1	DNA-directed RNA polymerases I and III subunit RPAC1	O15160	POLR1C	Protein
1891	20441-35	DNA-directed RNA polymerases I, II, and III subunit RPABC1	P19388	POLR2E	Protein
1892	20448-7	DNA-directed RNA polymerases I, II, and III subunit RPABC2	P61218	POLR2F	Protein
1893	19134-66	DNA-directed RNA polymerases I, II, and III subunit RPABC4	P53803	POLR2K	Protein
1894	11582-63	DnaJ homolog subfamily A member 2	O60884	DNAJA2	Protein
1895	9744-139	DnaJ homolog subfamily A member 4	Q8WW22	DNAJA4	Protein
1896	3852-19	DnaJ homolog subfamily B member 1	P25685	DNAJB1	Protein
1897	7110-2	DnaJ homolog subfamily B member 11	Q9UBS4	DNAJB11	Protein
1898	8006-12	DnaJ homolog subfamily B member 12	Q9NXW2	DNAJB12	Protein
1899	24659-6	DnaJ homolog subfamily B member 13	P59910	DNAJB13	Protein
1900	8053-16	DnaJ homolog subfamily B member 14:Cytoplasmic domain	Q8TBM8	DNAJB14	Protein
1901	8037-53	DnaJ homolog subfamily B member 14:Lumenal domain	Q8TBM8	DNAJB14	Protein
1902	11438-6	DnaJ homolog subfamily B member 2	P25686	DNAJB2	Protein
1903	23252-4	DnaJ homolog subfamily B member 3	Q8WWF6	DNAJB3	Protein
1904	18884-22	DnaJ homolog subfamily B member 4	Q9UDY4	DNAJB4	Protein
1905	11606-22	DnaJ homolog subfamily B member 6	O75190	DNAJB6	Protein
1906	20942-4	DnaJ homolog subfamily B member 8	Q8NHS0	DNAJB8	Protein
1907	11214-40	DnaJ homolog subfamily B member 9	Q9UBS3	DNAJB9	Protein
1908	24917-95	DnaJ homolog subfamily C member 1	Q96KC8	DNAJC1	Protein
1909	8297-8	DnaJ homolog subfamily C member 10	Q8IXB1	DNAJC10	Protein
1910	9783-75	DnaJ homolog subfamily C member 11	Q9NVH1	DNAJC11	Protein
1911	21114-18	DnaJ homolog subfamily C member 12	Q9UKB3	DNAJC12	Protein
1912	7197-2	DnaJ homolog subfamily C member 15	Q9Y5T4	DNAJC15	Protein
1913	10454-99	DnaJ homolog subfamily C member 16	Q9Y2G8	DNAJC16	Protein
1914	14655-1	DnaJ homolog subfamily C member 17	Q9NVM6	DNAJC17	Protein
1915	8033-1	DnaJ homolog subfamily C member 18	Q9H819	DNAJC18	Protein
1916	12799-65	DnaJ homolog subfamily C member 27	Q9NZQ0	DNAJC27	Protein
1917	7866-11	DnaJ homolog subfamily C member 30	Q96LL9	DNAJC30	Protein
1918	8653-132	DnaJ homolog subfamily C member 4:C-term	Q9NNZ3	DNAJC4	Protein
1919	8016-19	DnaJ homolog subfamily C member 4:N-term	Q9NNZ3	DNAJC4	Protein
1920	24669-12	DnaJ homolog subfamily C member 5B	Q9UF47	DNAJC5B	Protein
1921	16831-7	Docking protein 1	Q99704	DOK1	Protein
1922	14246-50	Docking protein 2	O60496	DOK2	Protein
1923	19578-19	Docking protein 2	O60496	DOK2	Protein
1924	17161-1	Dolichyl-diphosphooligosaccharide--protein glycosyltransferase 48 kDa subunit	P39656	DDOST	Protein
1925	10490-3	Dolichyl-diphosphooligosaccharide--protein glycosyltransferase subunit 1:Cytoplasmic domain	P04843	RPN1	Protein
1926	6458-6	Dolichyl-diphosphooligosaccharide--protein glycosyltransferase subunit 1:Lumenal domain	P04843	RPN1	Protein
1927	7976-19	DOMON domain-containing protein FRRS1L	Q9P0K9	FRRS1L	Protein
1928	8034-6	Dorsal root ganglia homeobox protein	A6NNA5	DRGX	Protein
1929	7997-118	Double C2-like domain-containing protein beta	Q14184	DOC2B	Protein
1930	24688-9	Doublesex- and mab-3-related transcription factor B1	Q96MA1	DMRTB1	Protein
1931	22369-12	Doublesex- and mab-3-related transcription factor C2	Q8IXT2	DMRTC2	Protein
1932	11319-106	Double-strand break repair protein MRE11	P49959	MRE11	Protein
1933	12471-47	Double-stranded RNA-binding protein Staufen homolog 1	O95793	STAU1	Protein
1934	12970-35	Double-stranded RNA-binding protein Staufen homolog 2	Q9NUL3	STAU2	Protein
1935	9175-48	Down syndrome cell adhesion molecule	O60469	DSCAM	Protein
1936	18886-28	Down syndrome cell adhesion molecule-like protein 1	Q8TD84	DSCAML1	Protein
1937	24636-9	Dr1-associated corepressor	Q14919	DRAP1	Protein
1938	7084-1	Draxin	Q8NBI3	DRAXIN	Protein
1939	4978-54	Drebrin-like protein	Q9UJU6	DBNL	Protein
1940	9755-19	Drebrin-like protein	Q9UJU6	DBNL	Protein
1941	24319-19	D-ribitol-5-phosphate cytidylyltransferase	A4D126	CRPPA	Protein
1942	19194-9	D-tyrosyl-tRNA(Tyr) deacylase 1	Q8TEA8	DTD1	Protein
1943	5252-33	Dual 3',5'-cyclic-AMP and -GMP phosphodiesterase 11A	Q9HCR9	PDE11A	Protein
1944	11615-16	Dual adapter for phosphotyrosine and 3-phosphotyrosine and 3-phosphoinositide	Q9UN19	DAPP1	Protein
1945	2864-2	Dual specificity mitogen-activated protein kinase kinase 1	Q02750	MAP2K1	Protein
1946	3628-3	Dual specificity mitogen-activated protein kinase kinase 2	P36507	MAP2K2	Protein
1947	6151-18	Dual specificity mitogen-activated protein kinase kinase 3	P46734	MAP2K3	Protein
1948	5242-37	Dual specificity mitogen-activated protein kinase kinase 4	P45985	MAP2K4	Protein
1949	22041-26	Dual specificity mitogen-activated protein kinase kinase 5	Q13163	MAP2K5	Protein
1950	17175-5	Dual specificity mitogen-activated protein kinase kinase 6	P52564	MAP2K6	Protein
1951	9940-35	Dual specificity phosphatase 28	Q4G0W2	DUSP28	Protein
1952	23323-25	Dual specificity phosphatase DUPD1	Q68J44	DUPD1	Protein
1953	11327-56	Dual specificity protein kinase CLK2	P49760	CLK2	Protein
1954	21183-1	Dual specificity protein phosphatase 10	Q9Y6W6	DUSP10	Protein
1955	6525-17	Dual specificity protein phosphatase 13 isoform A	Q6B8I1	DUSP13	Protein
1956	12838-28	Dual specificity protein phosphatase 15	Q9H1R2	DUSP15	Protein
1957	14631-22	Dual specificity protein phosphatase 16	Q9BY84	DUSP16	Protein
1958	20959-12	Dual specificity protein phosphatase 18	Q8NEJ0	DUSP18	Protein
1959	20984-142	Dual specificity protein phosphatase 19	Q8WTR2	DUSP19	Protein
1960	21191-24	Dual specificity protein phosphatase 21	Q9H596	DUSP21	Protein
1961	17326-44	Dual specificity protein phosphatase 23	Q9BVJ7	DUSP23	Protein
1962	8967-6	Dual specificity protein phosphatase 26	Q9BV47	DUSP26	Protein
1963	3480-7	Dual specificity protein phosphatase 3	P51452	DUSP3	Protein
1964	10035-6	Dual specificity protein phosphatase 4	Q13115	DUSP4	Protein
1965	12341-8	Dual specificity protein phosphatase 6	Q16828	DUSP6	Protein
1966	25301-48	Dual specificity tyrosine-phosphorylation-regulated kinase 1A	Q13627	DYRK1A	Protein
1967	20205-55	Dual specificity tyrosine-phosphorylation-regulated kinase 2	Q92630	DYRK2	Protein
1968	21662-121	Dual specificity tyrosine-phosphorylation-regulated kinase 3	O43781	DYRK3	Protein
1969	4359-87	Dual specificity tyrosine-phosphorylation-regulated kinase 3	O43781	DYRK3	Protein
1970	5879-51	Dynactin subunit 2	Q13561	DCTN2	Protein
1971	18311-44	Dynactin subunit 6	O00399	DCTN6	Protein
1972	24435-1	Dynamin-1	Q05193	DNM1	Protein
1973	21452-3	Dynamin-1-like protein	O00429	DNM1L	Protein
1974	11572-4	Dynamin-2	P50570	DNM2	Protein
1975	11396-39	Dynein intermediate chain 1, axonemal	Q9UI46	DNAI1	Protein
1976	3881-49	Dynein light chain 1, cytoplasmic	P63167	DYNLL1	Protein
1977	11493-169	Dynein light chain 2, cytoplasmic	Q96FJ2	DYNLL2	Protein
1978	3845-51	Dynein light chain roadblock-type 1	Q9NP97	DYNLRB1	Protein
1979	17827-53	Dynein light chain roadblock-type 2	Q8TF09	DYNLRB2	Protein
1980	14331-262	Dynein light chain Tctex-type 1	P63172	DYNLT1	Protein
1981	12867-40	Dynein light chain Tctex-type 3	P51808	DYNLT3	Protein
1982	19638-9	Dynorphin A (1-17)	P01213	PDYN	Protein
1983	23352-9	Dysbindin	Q96EV8	DTNBP1	Protein
1984	20970-14	Dysbindin domain-containing protein 1	Q9H9R9	DBNDD1	Protein
1985	21122-3	Dysbindin domain-containing protein 2	Q9BQY9	DBNDD2	Protein
1986	13698-28	Dyslexia-associated protein KIAA0319-like protein	Q8IZA0	KIAA0319L	Protein
1987	24701-21	Dystrobrevin alpha	Q9Y4J8	DTNA	Protein
1988	25087-11	Dystrobrevin alpha	Q9Y4J8	DTNA	Protein
1989	8369-102	Dystroglycan	Q14118	DAG1	Protein
1990	22124-94	Dystrotelin	A2CJ06	DYTN	Protein
1991	22125-9	E2F5	Q15329	E2F5	Protein
1992	12934-1	E3 ISG15--protein ligase HERC5	Q9UII4	HERC5	Protein
1993	22517-106	E3 SUMO-protein ligase NSE2	Q96MF7	NSMCE2	Protein
1994	13513-174	E3 SUMO-protein ligase PIAS3	Q9Y6X2	PIAS3	Protein
1995	10342-55	E3 SUMO-protein ligase PIAS4	Q8N2W9	PIAS4	Protein
1996	12016-60	E3 ubiquitin-protein ligase CBL	P22681	CBL	Protein
1997	22417-10	E3 ubiquitin-protein ligase CBL-C	Q9ULV8	CBLC	Protein
1998	9728-4	E3 ubiquitin-protein ligase CCNB1IP1	Q9NPC3	CCNB1IP1	Protein
1999	11320-29	E3 ubiquitin-protein ligase CHFR	Q96EP1	CHFR	Protein
[truncated: 5,289 more rows]

## Sheet: SD2
SeqID	protein	UniProt ID	GeneID	time	estimate	SE	df	t.ratio	p-value	adjusted p-value
seq.10000.28	Beta-crystallin B2	P43320	CRYBB2	baseline	0.0149351	0.0758273	334.269	-0.196962	0.843977	0.938906
seq.10001.7	RAF proto-oncogene serine/threonine-protein kinase	P04049	RAF1	baseline	-0.0111718	0.0598468	444.841	0.186673	0.852002	0.941636
seq.10003.15	Zinc finger protein 41	P51814	ZNF41	baseline	0.00408315	0.0576836	375.151	-0.0707853	0.943606	0.981464
seq.10006.25	ETS domain-containing protein Elk-1	P19419	ELK1	baseline	0.00297175	0.0572399	334.21	-0.0519175	0.958625	0.987084
seq.10008.43	Guanylyl cyclase-activating protein 1	P43080	GUCA1A	baseline	-0.0512394	0.0345271	416.672	1.48404	0.138555	0.426099
seq.10010.10	Beclin-1	Q14457	BECN1	baseline	-0.0406878	0.0282769	402.975	1.43891	0.150953	0.440847
seq.10011.65	Inositol polyphosphate 5-phosphatase OCRL-1	Q01968	OCRL	baseline	-0.0779014	0.0487628	422.505	1.59756	0.110889	0.382625
seq.10012.5	SAM pointed domain-containing Ets transcription factor	O95238	SPDEF	baseline	-0.0198416	0.0366401	442.944	0.541528	0.588416	0.813248
seq.10014.31	Zinc finger protein SNAI2	O43623	SNAI2	baseline	0.0366999	0.0671028	353.426	-0.546921	0.584778	0.811319
seq.10015.119	Voltage-gated potassium channel subunit beta-2	Q13303	KCNAB2	baseline	-0.0174314	0.0637011	365.295	0.273643	0.784513	0.910783
seq.10022.207	DNA polymerase eta	Q9Y253	POLH	baseline	-0.137438	0.0624679	393.942	2.20013	0.0283774	0.189454
seq.10023.32	Vitamin D3 receptor	P11473	VDR	baseline	-0.10346	0.0410992	440.319	2.51732	0.0121792	0.113374
seq.10024.44	4-hydroxy-2-oxoglutarate aldolase, mitochondrial	Q86XE5	HOGA1	baseline	-0.0212555	0.057679	401.688	0.368514	0.712684	0.877045
seq.10025.1	Dihydrolipoyl dehydrogenase, mitochondrial	P09622	DLD	baseline	0.314146	0.0813013	423.031	-3.86397	0.000129055	0.00462406
seq.10030.8	Adenine DNA glycosylase	Q9UIF7	MUTYH	baseline	0.0119963	0.0706849	365.61	-0.169716	0.865327	0.947168
seq.10035.6	Dual specificity protein phosphatase 4	Q13115	DUSP4	baseline	-0.0500624	0.0285578	419.588	1.75302	0.0803286	0.328405
seq.10036.201	Zinc fingers and homeoboxes protein 3	Q9H4I2	ZHX3	baseline	-0.00594974	0.0467928	424.17	0.127151	0.898881	0.962081
seq.10037.98	Sialic acid-binding Ig-like lectin 12:Ig-like V-type 2 domain, Isoform long	Q96PQ1	SIGLEC12	baseline	-0.100289	0.0811105	385.11	1.23644	0.217047	0.521957
seq.10039.32	Purine nucleoside phosphorylase	P00491	PNP	baseline	0.155774	0.130506	455.928	-1.19362	0.233247	0.536568
seq.10040.63	Tumor protein 63	Q9H3D4	TP63	baseline	0.202198	0.0730818	360.846	-2.76674	0.00595358	0.0698971
seq.10041.3	Hepatocyte nuclear factor 4-alpha	P41235	HNF4A	baseline	-0.0133165	0.0610001	429.343	0.218304	0.827296	0.932781
seq.10042.8	Serine/threonine-protein kinase Sgk3	Q96BR1	SGK3	baseline	0.0127407	0.037657	414.898	-0.338335	0.735282	0.890497
seq.10043.31	Bromodomain-containing protein 4	O60885	BRD4	baseline	0.11057	0.0341667	442.637	-3.23618	0.00130231	0.0236659
seq.10044.12	Protein Wnt-10a	Q9GZT5	WNT10A	baseline	-0.163281	0.0738305	453.625	2.21156	0.0274948	0.185316
seq.10045.47	Cullin-3	Q13618	CUL3	baseline	-0.00623148	0.0590728	452.166	0.105488	0.916035	0.9683
seq.10046.55	Baculoviral IAP repeat-containing protein 2	Q13490	BIRC2	baseline	-0.029627	0.0561973	366.087	0.527195	0.598377	0.818938
seq.10047.12	Neutrophil cytosol factor 2	P19878	NCF2	baseline	0.0804071	0.131658	454.969	-0.610725	0.541687	0.787178
seq.10048.7	Core-binding factor subunit beta	Q13951	CBFB	baseline	0.0601295	0.0285119	437.303	-2.10893	0.0355187	0.215637
seq.10049.112	Telomeric repeat-binding factor 1	P54274	TERF1	baseline	-0.0162863	0.0312457	415.424	0.521234	0.602481	0.820888
seq.10053.5	Integrin-linked protein kinase	Q13418	ILK	baseline	-0.1759	0.0912218	451.401	1.92827	0.0544482	0.269088
seq.10054.3	Gigaxonin	Q9H2C0	GAN	baseline	-0.0373571	0.0613066	395.056	0.609349	0.542643	0.787833
seq.10056.5	Forkhead box protein M1	Q08050	FOXM1	baseline	0.121272	0.0710323	454.596	-1.70728	0.0884526	0.344911
seq.10058.1	UV excision repair protein RAD23 homolog A	P54725	RAD23A	baseline	0.300078	0.091416	453.473	-3.28255	0.00110823	0.0208973
seq.10063.10	E3 ubiquitin-protein ligase FANCL	Q9NW38	FANCL	baseline	0.096075	0.0539325	343.839	-1.78139	0.0757306	0.319406
seq.10064.12	Putative hydrolase RBBP9	O75884	RBBP9	baseline	0.0312172	0.0309301	452.633	-1.00928	0.313378	0.623473
seq.10069.2	Peptidyl-prolyl cis-trans isomerase NIMA-interacting 1	Q13526	PIN1	baseline	0.131881	0.0416991	455.094	-3.16268	0.00166779	0.0283027
seq.10070.22	1-phosphatidylinositol 4,5-bisphosphate phosphodiesterase gamma-2	P16885	PLCG2	baseline	-0.0395642	0.0681775	447.778	0.580311	0.561997	0.799275
seq.10073.22	Tyrosyl-DNA phosphodiesterase 1	Q9NUW8	TDP1	baseline	0.129243	0.0460703	446.6	-2.80534	0.0052459	0.0647933
seq.10074.128	Bromodomain-containing protein 2	P25440	BRD2	baseline	-0.108678	0.0517281	356.687	2.10095	0.0363468	0.218655
seq.10075.75	Acyl-CoA-binding domain-containing protein 6	Q9BR61	ACBD6	baseline	0.038343	0.102532	453.294	-0.37396	0.708609	0.874919
seq.10076.1	AP-4 complex subunit mu-1	O00189	AP4M1	baseline	-0.029742	0.0561571	441.548	0.529621	0.596641	0.818349
seq.10078.5	BAG family molecular chaperone regulator 3	O95817	BAG3	baseline	0.0214841	0.0252951	425.377	-0.849337	0.396171	0.685774
seq.10080.9	Translation initiation factor eIF-2B subunit alpha	Q14232	EIF2B1	baseline	-0.0452622	0.117912	451.54	0.383863	0.701261	0.8711
seq.10081.17	DNA-binding protein SATB2	Q9UPW6	SATB2	baseline	-0.0784753	0.0398354	436.442	1.96999	0.0494716	0.257918
seq.10082.251	Neurofilament light polypeptide	P07196	NEFL	baseline	0.23444	0.0700727	443.521	-3.34567	0.000890635	0.0181196
seq.10085.25	Steroidogenic acute regulatory protein, mitochondrial	P49675	STAR	baseline	0.0329316	0.0386687	450.626	-0.851634	0.394869	0.685222
seq.10086.39	Cystathionine beta-synthase	P35520	CBS	baseline	-0.0688966	0.0490341	404.319	1.40508	0.160767	0.454817
seq.10087.10	Alpha-crystallin A chain	P02489	CRYAA	baseline	0.0333417	0.0345244	397.644	-0.965743	0.33476	0.642942
seq.10088.37	Adenine phosphoribosyltransferase	P07741	APRT	baseline	-0.0672441	0.134768	453.316	0.498962	0.618048	0.828719
seq.10089.7	N-acetylserotonin O-methyltransferase-like protein	O95671	ASMTL	baseline	-0.0724061	0.0754866	396.464	0.959192	0.338047	0.645073
seq.10336.3	E3 ubiquitin-protein ligase CHIP	Q9UNE7	STUB1	baseline	-0.000135204	0.10672	452.456	0.00126691	0.99899	0.999885
seq.10339.48	Gamma-enolase	P09104	ENO2	baseline	0.300836	0.131651	452.332	-2.28509	0.0227693	0.16472
seq.10342.55	E3 SUMO-protein ligase PIAS4	Q8N2W9	PIAS4	baseline	-0.0510493	0.0482937	434.04	1.05706	0.291072	0.601022
seq.10344.334	Interleukin-10 receptor subunit alpha	Q13651	IL10RA	baseline	-0.0945475	0.0435759	436.026	2.16972	0.0305674	0.197946
seq.10346.5	Signal transducer and activator of transcription 3	P40763	STAT3	baseline	-0.0585895	0.0745328	447.41	0.786089	0.432231	0.714458
seq.10351.51	Interferon regulatory factor 1	P10914	IRF1	baseline	0.0488158	0.124547	333.558	-0.391946	0.695349	0.868354
seq.10354.57	Signal transducer and activator of transcription 3	P40763	STAT3	baseline	-0.0486551	0.0883744	441.1	0.550557	0.582216	0.809688
seq.10356.21	Transcription factor AP-1	P05412	JUN	baseline	-0.0593698	0.0549926	432.5	1.0796	0.280924	0.590127
seq.10361.25	2'-5'-oligoadenylate synthase 1	P00973	OAS1	baseline	0.0379278	0.0750881	412.106	-0.505111	0.613751	0.826649
seq.10362.35	Myc proto-oncogene protein	P01106	MYC	baseline	-0.0531416	0.0525118	359.275	1.01199	0.312222	0.622106
seq.10363.13	Mothers against decapentaplegic homolog 3	P84022	SMAD3	baseline	-0.0715971	0.0602771	451.025	1.1878	0.235538	0.538706
seq.10364.6	Mothers against decapentaplegic homolog 2	Q15796	SMAD2	baseline	-0.0452626	0.100453	453.001	0.450584	0.652505	0.845807
seq.10365.132	Interleukin-23	P29460|Q9NPF7	IL12B|IL23A	baseline	-0.124627	0.056464	398.522	2.20719	0.0278699	0.18718
seq.10366.11	Platelet-derived growth factor receptor alpha	P16234	PDGFRA	baseline	0.0384694	0.0884123	387.695	-0.435113	0.663722	0.853502
seq.10367.62	Interleukin-12	P29459|P29460	IL12A|IL12B	baseline	0.0278735	0.0498205	354.783	-0.559478	0.576189	0.806708
seq.10370.21	Signal transducer and activator of transcription 1-alpha/beta	P42224	STAT1	baseline	-0.0714542	0.119049	435.875	0.60021	0.548678	0.791564
seq.10372.18	Signal transducer and activator of transcription 6	P42226	STAT6	baseline	-0.0403838	0.0773938	444.653	0.521796	0.602072	0.820706
seq.10382.1	Angiopoietin-related protein 3	Q9Y5C1	ANGPTL3	baseline	0.00102798	0.0560825	448.785	-0.0183298	0.985384	0.994119
seq.10390.21	E3 ubiquitin-protein ligase ZNRF3	Q9ULT6	ZNRF3	baseline	-0.0133889	0.0628306	433.346	0.213095	0.831353	0.934857
seq.10391.1	Angiopoietin-related protein 3	Q9Y5C1	ANGPTL3	baseline	0.0931782	0.0650362	439.338	-1.43271	0.152651	0.442103
seq.10396.6	Induced myeloid leukemia cell differentiation protein Mcl-1	Q07820	MCL1	baseline	0.118167	0.0694865	440.137	-1.70058	0.0897282	0.348276
seq.10398.110	Ankyrin repeat domain-containing protein 1	Q15327	ANKRD1	baseline	0.0152642	0.030121	416.298	-0.506764	0.612589	0.825989
seq.10418.36	Syntaxin-12	Q86Y82	STX12	baseline	0.0227393	0.0842109	442.32	-0.270028	0.787264	0.911178
seq.10419.1	Scavenger receptor class A member 5	Q6ZMJ2	SCARA5	baseline	-0.0447357	0.087272	414.828	0.512601	0.608503	0.824067
seq.10420.30	Fas apoptotic inhibitory molecule 1	Q9NVQ4	FAIM	baseline	-0.106605	0.0527073	446.279	2.02259	0.0437112	0.240602
seq.10424.31	Neural proliferation differentiation and control protein 1	Q9NQX5	NPDC1	baseline	-0.041654	0.0448004	437.261	0.929768	0.353004	0.658134
seq.10425.3	Beta-1,4-galactosyltransferase 5	O43286	B4GALT5	baseline	-0.0487523	0.0317879	446.897	1.53367	0.125818	0.404619
seq.10426.21	Golgi SNAP receptor complex member 2	O14653	GOSR2	baseline	-0.191989	0.0917023	453.71	2.09361	0.036849	0.219706
seq.10428.1	Killer cell immunoglobulin-like receptor 2DS2	P43631	KIR2DS2	baseline	0.132848	0.118629	361.28	-1.11986	0.263518	0.569469
seq.10430.31	4F2 cell-surface antigen heavy chain:Cytoplasmic domain	P08195	SLC3A2	baseline	-0.0208493	0.0738674	349.075	0.282254	0.777916	0.907828
seq.10432.3	Uncharacterized protein KIAA1644	Q3SXP7	SHISAL1	baseline	0.0372662	0.0401175	390.93	-0.928927	0.3535	0.658134
seq.10435.2	N(4)-(beta-N-acetylglucosaminyl)-L-asparaginase	P20933	AGA	baseline	-0.0677595	0.0553389	387.407	1.22445	0.221528	0.525883
seq.10438.19	Granulocyte-macrophage colony-stimulating factor receptor subunit alpha	P15509	CSF2RA	baseline	-0.0499403	0.0385952	414.842	1.29395	0.196402	0.497478
seq.10439.57	Alpha-amylase 2B	P19961	AMY2B	baseline	-0.145737	0.10157	430.622	1.43483	0.152061	0.441798
seq.10440.26	CXADR-like membrane protein:Extracellular domain	Q9H6B4	CLMP	baseline	-0.00135539	0.0482779	407.782	0.0280748	0.977616	0.993245
seq.10442.1	Transmembrane protein 190	Q8WZ59	TMEM190	baseline	-0.0375933	0.0798842	376.201	0.470597	0.638201	0.839232
seq.10445.20	Apolipoprotein M	O95445	APOM	baseline	-0.0348555	0.0513502	425.163	0.67878	0.497646	0.757843
seq.10447.18	Polyadenylate-binding protein 3	Q9H361	PABPC3	baseline	0.24232	0.0646875	434.925	-3.746	0.000203868	0.00632075
seq.10449.31	Protein shisa-2 homolog	Q6UWI4	SHISA2	baseline	-0.0316993	0.0447523	450.16	0.708329	0.479108	0.745453
seq.10451.11	Nucleobindin-1	Q02818	NUCB1	baseline	0.316441	0.0950332	439.472	-3.3298	0.000942329	0.0187872
seq.10453.7	Carcinoembryonic antigen-related cell adhesion molecule 20	Q6UY09	CEACAM20	baseline	-0.130331	0.0809855	351.907	1.60931	0.108445	0.378733
seq.10454.99	DnaJ homolog subfamily C member 16	Q9Y2G8	DNAJC16	baseline	-0.0294395	0.121171	443.555	0.242958	0.80815	0.92159
seq.10455.196	Interleukin-31	Q6EBC2	IL31	baseline	-0.087201	0.111564	380.066	0.781619	0.434925	0.715943
seq.10457.3	Interleukin-18 receptor accessory protein	O95256	IL18RAP	baseline	-0.0411581	0.045629	423.552	0.902016	0.367561	0.670346
seq.10460.1	Chitotriosidase-1	Q13231	CHIT1	baseline	0.0894956	0.143437	378.494	-0.623936	0.533045	0.780792
seq.10462.14	Insulin-like peptide INSL5	Q9Y5Q6	INSL5	baseline	0.0413221	0.08801	389.115	-0.469516	0.638964	0.839232
seq.10463.23	Intestinal-type alkaline phosphatase	P09923	ALPI	baseline	0.0201623	0.0315335	402.796	-0.639394	0.52293	0.774757
seq.10464.6	Anthrax toxin receptor 1	Q9H6X2	ANTXR1	baseline	-0.000520295	0.0405488	400.329	0.0128313	0.989769	0.996195
seq.10470.34	Thioredoxin domain-containing protein 11:C-term	Q6PKC3	TXNDC11	baseline	-0.283074	0.132954	434.278	2.12911	0.0338075	0.209977
seq.10472.53	Tumor necrosis factor receptor superfamily member 14	Q92956	TNFRSF14	baseline	-0.0844116	0.040061	447.825	2.10708	0.0356665	0.216041
seq.10473.2	Trefoil factor 2	Q03403	TFF2	baseline	-0.0781414	0.0931194	336.29	0.839153	0.40198	0.691136
seq.10479.18	Stromelysin-2	P09238	MMP10	baseline	-0.000694224	0.0474419	422.645	0.0146332	0.988332	0.995408
seq.10480.33	CD59 glycoprotein	P13987	CD59	baseline	-0.0403745	0.102568	423.057	0.393635	0.694049	0.867944
seq.10485.56	Melanoma-associated antigen 4	P43358	MAGEA4	baseline	-0.196838	0.150252	452.749	1.31006	0.19084	0.49173
seq.10490.3	Dolichyl-diphosphooligosaccharide--protein glycosyltransferase subunit 1:Cytoplasmic domain	P04843	RPN1	baseline	0.0228055	0.0781047	423.675	-0.291986	0.77044	0.905369
seq.10496.11	Calcium-activated chloride channel regulator 1	A8K7I4	CLCA1	baseline	0.000516947	0.0962294	379.878	-0.00537203	0.995717	0.998883
seq.10499.1	Transmembrane protein 106A	Q96A25	TMEM106A	baseline	-0.0475136	0.0479047	402.811	0.991836	0.321873	0.630861
seq.10505.12	E3 ubiquitin-protein ligase RNF43	Q68DV7	RNF43	baseline	0.0103931	0.0769938	337.36	-0.134987	0.892703	0.959454
seq.10506.53	Membrane-associated progesterone receptor component 2	O15173	PGRMC2	baseline	0.0676401	0.0666729	375.474	-1.01451	0.310995	0.621172
seq.10507.166	Acrosomal protein SP-10	P26436	ACRV1	baseline	0.152282	0.08961	387.677	-1.69939	0.0900483	0.348708
seq.10510.62	SLP adapter and CSK-interacting membrane protein	Q6UWF3	SCIMP	baseline	-0.0928354	0.0736894	348.733	1.25982	0.208576	0.51075
seq.10511.10	Collagen alpha-3(VI) chain:isoform 3	P12111	COL6A3	baseline	-0.0905438	0.201993	452.241	0.448251	0.654187	0.846975
seq.10512.13	Cytokine receptor common subunit beta:Extracellular domain	P32927	CSF2RB	baseline	-0.0607068	0.0371527	378.517	1.63398	0.103095	0.371142
seq.10513.13	Calsenilin	Q9Y2W7	KCNIP3	baseline	0.0701313	0.118132	324.809	-0.593667	0.553148	0.794004
seq.10514.5	Prostaglandin-H2 D-isomerase	P41222	PTGDS	baseline	0.0385341	0.065976	425.573	-0.584062	0.559488	0.797982
seq.10521.10	Matrix-remodeling-associated protein 8:Extracellular domain	Q9BRK3	MXRA8	baseline	0.0328323	0.0390035	397.651	-0.841778	0.400418	0.689387
seq.10527.22	ATP-dependent RNA helicase A	Q08211	DHX9	baseline	-0.106144	0.0483486	435.17	2.19539	0.0286626	0.189988
seq.10528.2	Dipeptidase 1	P16444	DPEP1	baseline	-0.0247011	0.0492247	381.838	0.501804	0.616095	0.827454
seq.10530.8	Proteasome subunit beta type-6	P28072	PSMB6	baseline	0.0415512	0.0478598	448.807	-0.868186	0.385757	0.679304
seq.10531.18	GTPase NRas	P01111	NRAS	baseline	0.113492	0.0816428	454.413	-1.3901	0.165179	0.459773
seq.10534.40	Poly [ADP-ribose] polymerase 1:BRCA1 C-terminal:BRCA1 C-terminus domian	P09874	PARP1	baseline	0.0368716	0.040536	426.589	-0.9096	0.363547	0.666462
seq.10535.25	Cytochrome c oxidase subunit 6A2, mitochondrial	Q02221	COX6A2	baseline	-0.246609	0.126468	366.103	1.94997	0.0519429	0.264681
seq.10539.30	CD99 antigen-like protein 2	Q8TCZ2	CD99L2	baseline	-0.0661679	0.0423177	441.164	1.5636	0.118629	0.393788
seq.10546.2	Thrombospondin-type laminin G domain and EAR repeat-containing protein	Q8WU66	TSPEAR	baseline	0.0251068	0.0759519	375.633	-0.330562	0.741159	0.893363
seq.10550.37	Bone morphogenetic protein receptor type-1B	O00238	BMPR1B	baseline	-0.0920821	0.0335388	446.238	2.74554	0.00628511	0.0730983
seq.10551.7	Linker for activation of T-cells family member 1	O43561	LAT	baseline	-0.0397752	0.188833	339.052	0.210637	0.833297	0.935796
seq.10552.88	NKG2-F type II integral membrane protein	O43908	KLRC4	baseline	0.173392	0.108119	323.636	-1.60371	0.109752	0.379808
seq.10553.8	Torsin-1A-interacting protein 2	Q8NFQ8	TOR1AIP2	baseline	-0.03033	0.0503634	448.94	0.602223	0.54733	0.790854
seq.10554.23	Beta-galactosidase	P16278	GLB1	baseline	-0.0711211	0.0994884	445.227	0.714868	0.475065	0.743727
seq.10557.6	Testis-expressed sequence 29 protein	Q8N6K0	TEX29	baseline	0.0794829	0.0724465	440.851	-1.09713	0.273185	0.581329
seq.10558.26	Protocadherin-9	Q9HC56	PCDH9	baseline	-0.0793644	0.0816818	427.245	0.971629	0.331785	0.640467
seq.10560.1	Integral membrane protein 2C:N-term	Q9NQX7	ITM2C	baseline	-0.0831104	0.0577492	414.113	1.43916	0.15086	0.440743
seq.10561.5	Peptidoglycan recognition protein 3	Q96LB9	PGLYRP3	baseline	-0.106364	0.0578749	445.251	1.83783	0.0667537	0.301105
seq.10562.42	Neuropilin and tolloid-like protein 2	Q8NC67	NETO2	baseline	0.0266579	0.0824495	419.17	-0.323324	0.746611	0.895322
seq.10563.13	LysM and putative peptidoglycan-binding domain-containing protein 3	Q7Z3D4	LYSMD3	baseline	-0.00865052	0.0520027	445.816	0.166347	0.867959	0.947796
seq.10565.19	SLIT and NTRK-like protein 3	O94933	SLITRK3	baseline	-0.0713222	0.108839	350.236	0.655299	0.512705	0.768428
seq.10569.28	Microfibrillar-associated protein 2	P55001	MFAP2	baseline	-0.00870702	0.0424523	449.224	0.205101	0.837586	0.937382
seq.10571.14	Alpha-1,3-mannosyl-glycoprotein 2-beta-N-acetylglucosaminyltransferase	P26572	MGAT1	baseline	-0.0924533	0.128054	358.367	0.721988	0.470773	0.742953
seq.10572.65	Cystatin-8	O60676	CST8	baseline	-0.185021	0.069197	431.48	2.67383	0.00778363	0.0856718
seq.10574.10	Beta-2-microglobulin	P61769	B2M	baseline	-0.220117	0.120322	414.038	1.82939	0.0680598	0.303451
seq.10575.31	Poly(U)-binding-splicing factor PUF60	Q9UHX1	PUF60	baseline	0.205591	0.0776157	440.745	-2.64883	0.00836713	0.0898963
seq.10576.7	Plexin domain-containing protein 2:Extracellular domain	Q6UX71	PLXDC2	baseline	0.00456562	0.0355979	426.915	-0.128255	0.898007	0.961554
seq.10580.14	Surfactant-associated protein 2	Q6UW10	SFTA2	baseline	-0.149228	0.0582066	384.61	2.56376	0.0107336	0.104714
seq.10582.36	Protein O-mannose kinase	Q9H5K3	POMK	baseline	0.0218558	0.0808706	445.668	-0.270256	0.787089	0.911148
seq.10583.1	Transmembrane protein 108	Q6UXF1	TMEM108	baseline	-0.0567732	0.117481	316.504	0.483254	0.62925	0.835042
seq.10584.7	NADH dehydrogenase [ubiquinone] iron-sulfur protein 4, mitochondrial	O43181	NDUFS4	baseline	-0.0918416	0.114232	408.669	0.803991	0.42187	0.709108
seq.10588.39	Lactosylceramide alpha-2,3-sialyltransferase	Q9UNP4	ST3GAL5	baseline	-0.106777	0.0549818	390.892	1.94204	0.05285	0.266566
seq.10589.7	Retinoic acid early transcript 1L protein	Q5VY80	RAET1L	baseline	-0.0733906	0.0969023	358.67	0.757367	0.449327	0.725298
seq.10600.24	Calmegin	O14967	CLGN	baseline	-0.154886	0.134469	452.658	1.15183	0.249998	0.554934
seq.10603.1	Histatin-3	P15516	HTN3	baseline	-0.197878	0.0812168	444.347	2.43641	0.0152255	0.129077
seq.10605.22	Adipocyte plasma membrane-associated protein	Q9HDC9	APMAP	baseline	-0.104734	0.0626786	367.683	1.67096	0.0955803	0.359064
seq.10606.34	Torsin-1A-interacting protein 1:Perinuclear domain	Q5JTV8	TOR1AIP1	baseline	0.0665551	0.0675299	449.129	-0.985564	0.324878	0.632924
seq.10608.9	Histatin-1	P15515	HTN1	baseline	-0.072805	0.0957198	356.873	0.760605	0.447395	0.723523
seq.10612.18	Procollagen-lysine,2-oxoglutarate 5-dioxygenase 3	O60568	PLOD3	baseline	0.255794	0.0792871	449.516	-3.22617	0.00134617	0.0243465
seq.10613.33	Protein CASC4	Q6P4E1	GOLM2	baseline	0.00657527	0.0674468	444.016	-0.0974882	0.922383	0.971899
seq.10615.18	Myelin protein P0	P25189	MPZ	baseline	0.124773	0.0742229	437.943	-1.68106	0.0934646	0.354906
seq.10616.67	Podocalyxin-like protein 2	Q9NZ53	PODXL2	baseline	0.131675	0.0892041	349.049	-1.47611	0.140815	0.428366
seq.10618.190	Low-density lipoprotein receptor-related protein 2	P98164	LRP2	baseline	0.0909591	0.0776021	380.867	-1.17212	0.241881	0.545117
seq.10620.21	Beta-microseminoprotein	P08118	MSMB	baseline	0.290965	0.151932	371.808	-1.91511	0.056246	0.273349
seq.10621.26	Protein Largen	Q569H4	PRR16	baseline	0.209131	0.0779471	437.773	-2.68299	0.00757311	0.0837936
seq.10623.19	Mucin-1:region 1	P15941	MUC1	baseline	0.00498794	0.0521774	386.696	-0.0955958	0.923891	0.972572
seq.10624.45	Serine protease inhibitor Kazal-type 13	Q1W4C9	SPINK13	baseline	-0.0453301	0.0668321	346.07	0.678269	0.498054	0.75809
seq.10626.116	Alpha-N-acetylgalactosaminide alpha-2,6-sialyltransferase 3	Q8NDV1	ST6GALNAC3	baseline	0.100836	0.0485883	453.938	-2.07531	0.0385201	0.226645
seq.10627.87	Amyloid-like protein 2	Q06481	APLP2	baseline	0.0720145	0.0550038	431.793	-1.30926	0.191141	0.492304
seq.10630.5	Oxidoreductase HTATIP2	Q9BUP3	HTATIP2	baseline	-0.0325065	0.0853777	356.858	0.380737	0.703625	0.872347
seq.10631.9	Membrane-associated progesterone receptor component 2	O15173	PGRMC2	baseline	-0.0899638	0.0423261	451.841	2.12549	0.0340875	0.210682
seq.10636.1	Cell surface glycoprotein CD200 receptor 1:Isoform 4, Cytoplasmic Domain	Q8TD46	CD200R1	baseline	-0.0897058	0.0754875	437.761	1.18835	0.235338	0.538706
seq.10637.50	UPF0577 protein KIAA1324:Extracellular domain	Q6UXG2	ELAPOR1	baseline	-0.162728	0.0562014	441.015	2.89544	0.00397442	0.0531509
seq.10638.1	TERF1-interacting nuclear factor 2	Q9BSI4	TINF2	baseline	-0.102404	0.0375848	424.428	2.72461	0.00670373	0.0760766
seq.10643.16	Noelin-3:Isoform 2, C-term	Q96PB7	OLFM3	baseline	-0.015108	0.0984215	431.202	0.153503	0.878073	0.952835
seq.10647.18	Activating signal cointegrator 1 complex subunit 1	Q8N9N2	ASCC1	baseline	-0.0158402	0.0382962	449.347	0.413624	0.679347	0.86034
seq.10663.42	Insulin-induced gene 1 protein	O15503	INSIG1	baseline	0.0230684	0.0845621	381.219	-0.272798	0.785156	0.910922
seq.10666.7	N-acetylglucosamine-1-phosphotransferase subunit gamma	Q9UJJ9	GNPTG	baseline	-0.0265549	0.039648	413.356	0.669766	0.503381	0.762449
seq.10667.78	Uncharacterized protein C1orf185	Q5T7R7	C1orf185	baseline	-0.0112842	0.0276334	423.679	0.408353	0.683221	0.862606
seq.10668.5	Syntaxin-4	Q12846	STX4	baseline	0.071461	0.0950215	452.914	-0.752051	0.452411	0.726142
seq.10670.26	Semaphorin-3E	O15041	SEMA3E	baseline	-0.137517	0.133543	448.598	1.02976	0.303676	0.614558
seq.10672.75	Pulmonary surfactant-associated protein B	P07988	SFTPB	baseline	-0.14058	0.11027	417.86	1.27487	0.203065	0.50623
seq.10675.223	Thioredoxin-related transmembrane protein 2	Q9Y320	TMX2	baseline	-0.0887039	0.0739658	439.713	1.19926	0.231074	0.534157
seq.10677.9	NADH dehydrogenase [ubiquinone] 1 beta subcomplex subunit 4	O95168	NDUFB4	baseline	-0.173703	0.0692413	436.826	2.50866	0.0124803	0.115329
seq.10693.43	Killer cell lectin-like receptor subfamily G member 2:C-term	A4D1S0	KLRG2	baseline	-0.11702	0.145775	326.761	0.802745	0.422705	0.709428
seq.10695.12	Protein WFDC10B	Q8IUB3	WFDC10B	baseline	-0.00950282	0.0551251	346.584	0.172387	0.863234	0.946535
seq.10699.52	Prolow-density lipoprotein receptor-related protein 1	Q07954	LRP1	baseline	-0.0233529	0.0537253	336.152	0.434672	0.664079	0.853672
seq.10700.10	Immunoglobulin superfamily member 11:Cytoplasmic domain	Q5DX21	IGSF11	baseline	-0.162188	0.168723	338.72	0.961264	0.337105	0.645
seq.10702.1	Collagen alpha-1(XXVIII) chain	Q2UY09	COL28A1	baseline	0.0602498	0.0581082	410.972	-1.03686	0.300413	0.612436
seq.10703.203	Sin3 histone deacetylase corepressor complex component SDS3	Q9H7L9	SUDS3	baseline	0.0231435	0.0538356	430.779	-0.429892	0.667489	0.855018
seq.10704.91	Lymphoid-restricted membrane protein	Q12912	IRAG2	baseline	-0.0160561	0.0871039	391.566	0.184333	0.853848	0.942625
seq.10705.14	Alpha-N-acetylgalactosaminide alpha-2,6-sialyltransferase 3	Q8NDV1	ST6GALNAC3	baseline	0.0295296	0.0439781	380.3	-0.671461	0.502334	0.762069
seq.10708.3	Progonadoliberin-2	O43555	GNRH2	baseline	-0.114541	0.0887051	367.962	1.29126	0.197425	0.49855
seq.10710.23	Zona pellucida-binding protein 2	Q6X784	ZPBP2	baseline	0.0214672	0.0536571	394.44	-0.400082	0.689313	0.865804
seq.10713.151	CMRF35-like molecule 7	A8K4G0	CD300LB	baseline	-0.00129374	0.0588708	403.167	0.021976	0.982478	0.99402
seq.10714.7	Angiotensin-converting enzyme	P12821	ACE	baseline	-0.041595	0.0585151	398.443	0.710841	0.477598	0.744936
seq.10716.35	26S proteasome non-ATPase regulatory subunit 5	Q16401	PSMD5	baseline	-0.0267271	0.045313	378.596	0.589834	0.555654	0.795353
seq.10721.76	Heat shock 70 kDa protein 1A	P0DMV8	HSPA1A	baseline	0.271024	0.0831286	443.651	-3.2603	0.00119867	0.0222076
seq.10722.13	Tyrosine-protein kinase SYK:Protein kinase domain	P43405	SYK	baseline	-0.0449669	0.0699734	445.792	0.642628	0.520796	0.773253
seq.10731.10	Heparan sulfate glucosamine 3-O-sulfotransferase 5	Q8IZT8	HS3ST5	baseline	-0.0492109	0.0462445	437.453	1.06415	0.28785	0.598059
seq.10734.339	Galactose-3-O-sulfotransferase 2	Q9H3Q3	GAL3ST2	baseline	-0.157207	0.112763	451.573	1.39414	0.16396	0.458927
seq.10737.96	Leukocyte elastase inhibitor	P30740	SERPINB1	baseline	0.00498199	0.0950803	455.749	-0.0523977	0.958235	0.987084
seq.10738.11	Fibulin-5	Q9UBX5	FBLN5	baseline	-0.092761	0.0677861	455.291	1.36844	0.171851	0.468984
seq.10741.22	Macrophage colony-stimulating factor 1	P09603	CSF1	baseline	0.120036	0.0863485	438.113	-1.39014	0.165193	0.459773
seq.10743.13	SLIT and NTRK-like protein 1	Q96PX8	SLITRK1	baseline	-0.195336	0.128524	420.181	1.51984	0.129302	0.41061
seq.10746.24	Dickkopf-related protein 3	Q9UBP4	DKK3	baseline	0.0644892	0.085711	423.852	-0.752403	0.452226	0.726142
seq.10748.216	Protocadherin beta-2	Q9Y5E7	PCDHB2	baseline	-0.0223596	0.0589478	382.896	0.379312	0.704667	0.872939
seq.10749.18	Heat shock 70 kDa protein 1A	P0DMV8	HSPA1A	baseline	0.208615	0.0786115	445.402	-2.65375	0.00824509	0.0887107
seq.10752.8	Chromodomain Y-like protein 2	Q8N8U2	CDYL2	baseline	-0.135475	0.0792572	392.562	1.70931	0.0881842	0.344749
seq.10753.31	Disintegrin and metalloproteinase domain-containing protein 7	Q9H2U9	ADAM7	baseline	0.0508001	0.154505	358.466	-0.328792	0.742505	0.893972
seq.10754.113	Prokineticin-2	Q9HC23	PROK2	baseline	0.120594	0.135048	442.937	-0.892969	0.372359	0.673556
seq.10756.34	Urocortin-3	Q969E3	UCN3	baseline	0.0138054	0.0676386	448.757	-0.204106	0.838364	0.937382
seq.10758.2	Keratocan	O60938	KERA	baseline	-0.0623404	0.0615879	435.755	1.01222	0.311996	0.621863
seq.10760.107	Glutamate receptor 4	P48058	GRIA4	baseline	-0.139623	0.0913957	445.438	1.52767	0.127304	0.407329
seq.10761.5	Transmembrane emp24 domain-containing protein 2	Q15363	TMED2	baseline	0.0671447	0.0483348	342.228	-1.38916	0.165688	0.460553
seq.10762.2	Killer cell lectin-like receptor subfamily G member 2:N-term	A4D1S0	KLRG2	baseline	-0.142905	0.0592904	441.095	2.41025	0.0163499	0.133541
seq.10767.52	G-protein coupled receptor 64	Q8IZP9	ADGRG2	baseline	-0.0788289	0.0495813	432.241	1.58989	0.11259	0.38403
seq.10772.21	Chondroitin sulfate N-acetylgalactosaminyltransferase 2	Q8N6G5	CSGALNACT2	baseline	-0.107007	0.0524177	410.515	2.04142	0.0418477	0.236735
seq.10780.10	Ras-related protein Rab-3D	O95716	RAB3D	baseline	-0.173959	0.0891781	331.811	1.95069	0.0519351	0.264681
seq.10781.19	C-type lectin domain family 4 member G	Q6UXB4	CLEC4G	baseline	0.0279562	0.0500126	454.665	-0.558983	0.576449	0.806708
seq.10785.8	Leucine-rich repeat-containing protein 52	Q8N7C0	LRRC52	baseline	-0.318656	0.139637	357.942	2.28204	0.0230735	0.165972
seq.10798.4	CMRF35-like molecule 2	Q496F6	CD300E	baseline	0.0427769	0.0937329	454	-0.456371	0.648342	0.843581
seq.10800.15	Serpin H1	P50454	SERPINH1	baseline	-0.0976871	0.133404	430.037	0.732266	0.464405	0.737134
seq.10801.11	Ephrin-A2	O43921	EFNA2	baseline	0.068239	0.0471719	402.222	-1.4466	0.148787	0.43721
seq.10803.22	Heat shock 70 kDa protein 1A	P0DMV8	HSPA1A	baseline	0.244306	0.0811994	444.709	-3.00872	0.00277255	0.0412185
seq.10809.14	Killer cell lectin-like receptor subfamily B member 1	Q12918	KLRB1	baseline	-0.0735127	0.0619325	385.504	1.18698	0.235966	0.539183
seq.10814.7	T-cell surface glycoprotein CD1a	P06126	CD1A	baseline	-0.0124431	0.0534507	405.603	0.232796	0.816037	0.926301
seq.10815.2	Intracellular hyaluronan-binding protein 4	Q5JVS0	HABP4	baseline	-0.00753756	0.038828	394.255	0.194127	0.846177	0.939839
seq.10816.150	Paired immunoglobulin-like type 2 receptor alpha isoform FDF03-M14	Q9UKJ1	PILRA	baseline	0.25868	0.235439	320.112	-1.09871	0.272719	0.581088
seq.10817.26	TOMM20-like protein 1	Q6UXN7	TOMM20L	baseline	-0.088864	0.0685905	436.437	1.29557	0.195807	0.496984
seq.10818.36	Sphingomyelin phosphodiesterase	P17405	SMPD1	baseline	-0.0017859	0.0823394	417.289	0.0216895	0.982706	0.99402
seq.10819.108	Fibulin-1	P23142	FBLN1	baseline	0.110276	0.0735706	436.337	-1.49891	0.134619	0.419944
seq.10825.12	V-set and immunoglobulin domain-containing protein 10	Q8N0Z9	VSIG10	baseline	-0.0899894	0.0686104	363.227	1.3116	0.190484	0.491479
seq.10827.67	Leucine-rich repeat and immunoglobulin-like domain-containing nogo receptor-interacting protein 3	P0C6S8	LINGO3	baseline	0.039054	0.0667451	424.76	-0.585122	0.558776	0.797532
seq.10830.5	EF-hand calcium-binding domain-containing protein 14:N-term	O75071	EFCAB14	baseline	0.0609469	0.0366596	406.088	-1.66251	0.0971828	0.361717
seq.10832.24	Beta-1,4-galactosyltransferase 6	Q9UBX8	B4GALT6	baseline	-0.0444368	0.0454679	416.632	0.977323	0.328976	0.638127
seq.10833.64	Hedgehog-interacting protein	Q96QV1	HHIP	baseline	0.114106	0.0536198	399.919	-2.12805	0.0339438	0.210168
seq.10835.25	Alpha-1,4-N-acetylglucosaminyltransferase	Q9UNA3	A4GNT	baseline	-0.194281	0.16219	352.065	1.19786	0.231777	0.534769
seq.10842.7	Beta-1,3-galactosyl-O-glycosyl-glycoprotein beta-1,6-N-acetylglucosaminyltransferase 4	Q9P109	GCNT4	baseline	0.106425	0.0627198	419.782	-1.69684	0.0904691	0.348708
seq.10847.1	Sialic acid-binding Ig-like lectin 15	Q6ZMC9	SIGLEC15	baseline	-0.0298018	0.029615	431.977	1.00631	0.314831	0.624564
seq.10848.137	Butyrophilin-like protein 3	Q6UXE8	BTNL3	baseline	0.0720836	0.0280592	447.223	-2.56898	0.010523	0.103418
seq.10851.77	Interleukin-27 subunit beta	Q14213	EBI3	baseline	0.175714	0.101952	420.135	-1.7235	0.0855333	0.339097
seq.10852.114	Heterogeneous nuclear ribonucleoprotein D-like	O14979	HNRNPDL	baseline	0.211389	0.0699029	453.981	-3.02403	0.00263568	0.0400483
seq.10854.15	Beta-1,3-galactosyl-O-glycosyl-glycoprotein beta-1,6-N-acetylglucosaminyltransferase 4	Q9P109	GCNT4	baseline	-0.0533511	0.0623521	390.151	0.855642	0.392721	0.684075
seq.10855.55	Plexin-B2	O15031	PLXNB2	baseline	0.0549811	0.137394	358.245	-0.400172	0.689268	0.865804
seq.10866.60	Serine/threonine-protein phosphatase 4 regulatory subunit 3A	Q6IN85	PPP4R3A	baseline	0.128923	0.105876	426.284	-1.21767	0.224021	0.527318
seq.10870.32	Spastin:Microtubule interacting and trafficking domain	Q9UBP0	SPAST	baseline	-0.0390225	0.076213	451.708	0.512019	0.608888	0.824375
seq.10876.300	BRCA1-associated ATM activator 1	Q6PJG6	BRAT1	baseline	0.0559495	0.0703113	404.764	-0.79574	0.42665	0.711725
seq.10880.38	Protein FAM163B	P0C2L3	FAM163B	baseline	0.0185512	0.0432674	428.274	-0.428756	0.668316	0.855394
seq.10882.12	Desmocollin-1	Q08554	DSC1	baseline	-0.0540409	0.0600144	403.194	0.900465	0.36841	0.670608
seq.10885.36	Bombesin receptor-activated protein C6orf89	Q6UWU4	C6orf89	baseline	0.0279056	0.0462744	442.547	-0.603047	0.546786	0.790854
seq.10889.2	Melanocortin-2 receptor accessory protein 2	Q96G30	MRAP2	baseline	-0.213977	0.105546	403.095	2.02733	0.043286	0.239476
seq.10890.135	Lactase-like protein	Q6UWM7	LCTL	baseline	-0.0132828	0.0496819	378.472	0.267357	0.78934	0.911785
seq.10892.8	Oncostatin-M-specific receptor subunit beta	Q99650	OSMR	baseline	0.0314256	0.0951168	378.812	-0.33039	0.741288	0.893363
seq.10894.25	Secretagogin	O76038	SCGN	baseline	-0.0370105	0.0796205	408.858	0.464836	0.642296	0.840431
seq.10895.28	Transmembrane protease serine 11B	Q86T26	TMPRSS11B	baseline	-0.0526038	0.114023	349.331	0.461342	0.644841	0.842195
seq.10900.272	Stathmin-2	Q93045	STMN2	baseline	0.271675	0.0867932	447.406	-3.13015	0.00186157	0.0309419
seq.10902.53	Retroviral-like aspartic protease 1	Q53RT3	ASPRV1	baseline	0.0116425	0.0877693	443.351	-0.132649	0.894531	0.960343
seq.10903.50	Syntaxin-8	Q9UNK0	STX8	baseline	-0.0324922	0.0880675	446.12	0.368947	0.712342	0.876985
seq.10907.116	Neurotrimin	Q9P121	NTM	baseline	0.0601839	0.0755352	427.606	-0.796766	0.426029	0.711704
seq.10908.2	Polypeptide N-acetylgalactosaminyltransferase 13	Q8IUC8	GALNT13	baseline	0.0501667	0.0579288	371.964	-0.866007	0.387045	0.679924
seq.10910.6	Carcinoembryonic antigen-related cell adhesion molecule 4	O75871	CEACAM4	baseline	-0.140388	0.0669844	383.655	2.09583	0.0367519	0.219301
seq.10916.44	Secretory phospholipase A2 receptor	Q13018	PLA2R1	baseline	-0.10424	0.0933369	416.008	1.11682	0.264718	0.570531
seq.10917.40	Guanine nucleotide-binding protein G(I)/G(S)/G(O) subunit gamma-T2	O14610	GNGT2	baseline	0.0651142	0.0537881	406.626	-1.21057	0.226765	0.529621
seq.10924.258	Neuferricin	Q8WUJ1	CYB5D2	baseline	-0.0604065	0.0670409	360.506	0.90104	0.368169	0.670577
seq.10933.107	Calcium-binding protein 8	Q9BXU9	CALN1	baseline	0.0772647	0.038289	451.138	-2.01793	0.0441896	0.241572
seq.10938.13	Lymphocyte function-associated antigen 3	P19256	CD58	baseline	0.0324838	0.0450005	416.762	-0.721855	0.470788	0.742953
seq.10939.16	Pleckstrin homology domain-containing family A member 4	Q9H4M7	PLEKHA4	baseline	0.0182168	0.0641998	353.785	-0.283751	0.776767	0.907828
seq.10940.25	Sarcalumenin	Q86TD4	SRL	baseline	0.0267869	0.0439629	425.61	-0.609306	0.542647	0.787833
seq.10945.11	Syntaxin-6	O43752	STX6	baseline	-0.0184951	0.0482644	449.895	0.383204	0.701749	0.871347
seq.10948.14	Phospholipase D3	Q8IV08	PLD3	baseline	-0.0692326	0.0725282	439.592	0.954562	0.340324	0.64646
seq.10949.59	60S acidic ribosomal protein P2	P05387	RPLP2	baseline	0.13258	0.0559492	418.1	-2.36964	0.0182584	0.142539
seq.10953.14	C-type lectin domain family 2 member A	Q6UVW9	CLEC2A	baseline	-0.0649451	0.0341456	439.803	1.902	0.0578237	0.276245
seq.10955.4	C-type lectin domain family 10 member A	Q8IUN9	CLEC10A	baseline	-0.046925	0.0410019	399.585	1.14446	0.253119	0.55811
seq.10956.82	Glycine cleavage system H protein, mitochondrial	P23434	GCSH	baseline	-0.0972614	0.0945588	357.21	1.02858	0.304373	0.614571
seq.10959.125	BET1-like protein	Q9NYM9	BET1L	baseline	0.121348	0.0497752	385.21	-2.43792	0.0152235	0.129077
seq.10961.15	Retinoic acid receptor responder protein 3	Q9UL19	PLAAT4	baseline	0.208852	0.0735313	434.355	-2.84032	0.0047187	0.0599068
seq.10966.1	Alpha-2-HS-glycoprotein	P02765	AHSG	baseline	0.00262217	0.356977	327.129	-0.0073455	0.994144	0.997954
seq.10967.12	Prolactin	P01236	PRL	baseline	0.123741	0.0921674	427.367	-1.34257	0.180123	0.479256
seq.10970.3	Ecto-ADP-ribosyltransferase 3	Q13508	ART3	baseline	0.0183182	0.0681742	414.253	-0.268697	0.788296	0.911678
seq.10974.20	Serine protease inhibitor Kazal-type 7	P58062	SPINK7	baseline	0.152477	0.0783606	404.471	-1.94583	0.0523671	0.265187
seq.10975.59	Mucin-like protein 1	Q96DR8	MUCL1	baseline	-0.138411	0.0737681	386.249	1.87631	0.0613672	0.285979
seq.10976.44	Mucin-1:region 3	P15941	MUC1	baseline	-0.0506483	0.0791053	334.226	0.640264	0.522439	0.774332
seq.10977.55	Unique cartilage matrix-associated protein	Q8WVF2	UCMA	baseline	-0.0292419	0.0682755	373.264	0.428293	0.668685	0.855394
seq.10978.39	Growth hormone variant	P01242	GH2	baseline	-0.0667627	0.103585	443.987	0.644519	0.519572	0.772849
seq.10980.11	Acetylcholinesterase	P22303	ACHE	baseline	0.0138734	0.0782021	395.447	-0.177404	0.859282	0.944948
seq.10981.56	Pro-neuregulin-3, membrane-bound isoform	P56975	NRG3	baseline	-0.0243728	0.101544	323.079	0.240022	0.810465	0.92275
seq.10990.21	Leucine-rich repeat serine/threonine-protein kinase 2	Q5S007	LRRK2	baseline	-0.0116745	0.083584	449.451	0.139673	0.888981	0.958734
seq.11067.13	Osteocalcin	P02818	BGLAP	baseline	0.0373724	0.105366	344.338	-0.354692	0.723038	0.883558
seq.11071.1	Interleukin-5	P05113	IL5	baseline	-0.0807458	0.0520407	338.889	1.55159	0.121694	0.397756
seq.11081.1	Glycerol-3-phosphate dehydrogenase [NAD(+)], cytoplasmic	P21695	GPD1	baseline	0.115369	0.130637	450.704	-0.883131	0.377636	0.676569
seq.11083.23	Gamma-enolase	P09104	ENO2	baseline	-0.051936	0.08754	420.269	0.593284	0.55331	0.794004
seq.11089.7	Immunoglobulin A	P01876|P01877	IGHA1|IGHA2	baseline	-0.0287225	0.0983887	341.275	0.291929	0.770519	0.905369
seq.11094.104	Galectin-10	Q05315	CLC	baseline	-0.0340499	0.0408929	429.912	0.832659	0.405499	0.693733
seq.11096.57	HemK methyltransferase family member 2	Q9Y5N5	N6AMT1	baseline	-0.0439126	0.0608474	449.403	0.721684	0.470864	0.742953
seq.11098.1	Pyridoxal kinase	O00764	PDXK	baseline	0.231081	0.0776123	454.544	-2.97737	0.00306261	0.0436466
seq.11101.18	Toll-like receptor 4	O00206	TLR4	baseline	-0.194496	0.0950729	383.043	2.04575	0.0414634	0.235922
seq.11102.22	Regenerating islet-derived protein 4	Q9BYZ8	REG4	baseline	-0.128697	0.0906255	445.828	1.4201	0.156279	0.448107
seq.11103.24	Heat shock protein beta-1	P04792	HSPB1	baseline	-0.00147086	0.0949258	441.176	0.0154949	0.987644	0.995112
seq.11104.13	Chitinase-3-like protein 1	P36222	CHI3L1	baseline	0.16489	0.193778	377.019	-0.850922	0.395353	0.685327
seq.11105.171	Alpha-enolase	P06733	ENO1	baseline	0.253509	0.0730797	452.704	-3.46894	0.00057251	0.0129924
seq.11107.25	Teneurin-3	Q9P273	TENM3	baseline	0.00723124	0.0311845	447.674	-0.231886	0.816733	0.926301
seq.11109.56	Sushi, von Willebrand factor type A, EGF and pentraxin domain-containing protein 1:Sushi 15-18	Q4LDE5	SVEP1	baseline	0.171484	0.0835857	417.667	-2.0516	0.0408318	0.233856
seq.11110.4	Transmembrane protein 119	Q4V9L6	TMEM119	baseline	-0.0710968	0.0365601	438.46	1.94465	0.0524557	0.265282
seq.11112.18	Protein kish-A	Q8TBQ9	TMEM167A	baseline	-0.0672052	0.0431328	377.327	1.5581	0.120048	0.395738
seq.11116.16	Uncharacterized protein C11orf87	Q6NUJ2	C11orf87	baseline	0.0324202	0.0550757	448.745	-0.588649	0.556393	0.795952
seq.11117.2	Spermatogenesis-associated protein 20	Q8TB22	SPATA20	baseline	0.0500799	0.0745826	433.734	-0.671468	0.50228	0.762069
seq.11118.107	Ras-related protein Rab-17	Q9H0T7	RAB17	baseline	-0.100681	0.0614622	448.345	1.63809	0.102104	0.369909
seq.11120.49	N-acetyltransferase 14	Q8WUY8	NAT14	baseline	0.0264839	0.0472353	427.188	-0.560679	0.57531	0.806708
seq.11121.56	Brorin	Q2TAL6	VWC2	baseline	-0.153604	0.0821881	437.425	1.86894	0.0622997	0.28926
seq.11122.97	Maspardin	Q9NZD8	SPG21	baseline	-0.0813981	0.0658441	445.534	1.23623	0.217026	0.521957
seq.11126.102	Triple functional domain protein	O75962	TRIO	baseline	-0.0494497	0.0622504	417.508	0.794368	0.427433	0.711924
seq.11128.29	Transmembrane protein 132C:Cytoplasmic domain	Q8N3T6	TMEM132C	baseline	-0.0285943	0.0790287	333.434	0.361822	0.717714	0.880452
seq.11129.66	Bone morphogenetic protein 15	O95972	BMP15	baseline	-0.0653146	0.0559789	436.862	1.16677	0.243939	0.547959
seq.11130.158	Voltage-dependent L-type calcium channel subunit beta-4	O00305	CACNB4	baseline	0.0287239	0.0729158	372.629	-0.393932	0.693857	0.867944
seq.11134.30	Peptide chain release factor 1-like, mitochondrial	Q9UGC7	MTRF1L	baseline	0.0938769	0.0418129	414.649	-2.24517	0.0252838	0.176198
seq.11135.5	39S ribosomal protein L55, mitochondrial	Q7Z7F7	MRPL55	baseline	-0.148064	0.0971449	330.505	1.52416	0.128425	0.40965
seq.11137.43	Cytokine receptor common subunit beta:Cytoplasmic domain	P32927	CSF2RB	baseline	0.0387792	0.0400667	393.528	-0.967866	0.333706	0.642379
seq.11138.16	Runt-related transcription factor 3	Q13761	RUNX3	baseline	0.0228417	0.0574386	434.179	-0.397671	0.691068	0.866939
seq.11140.56	Collagen alpha-1(I) chain:C-term propeptide	P02452	COL1A1	baseline	-0.0466975	0.0661449	429.572	0.705989	0.480578	0.745907
seq.11142.11	Angiopoietin-related protein 1:C-Term, Fibrinogen domian	O95841	ANGPTL1	baseline	0.176556	0.0722702	439.388	-2.443	0.0149585	0.127956
seq.11143.32	Noelin-3:Isoform 2, N-term	Q96PB7	OLFM3	baseline	-0.00183653	0.0456399	455.074	0.0402397	0.96792	0.989983
seq.11144.10	Beta-defensin 116	Q30KQ4	DEFB116	baseline	-0.00907554	0.0603549	427.497	0.150369	0.880544	0.953881
seq.11145.72	UPF0606 protein KIAA1549L	Q6ZVL6	KIAA1549L	baseline	-0.0533612	0.048759	411.141	1.09438	0.274427	0.582276
seq.11146.4	T-box transcription factor TBX22	Q9Y458	TBX22	baseline	-0.0182437	0.0253363	432.203	0.720063	0.471876	0.742953
seq.11147.17	Trem-like transcript 1 protein:immunoreceptor tyrosine-based inhibition motif	Q86YW5	TREML1	baseline	-0.0544141	0.0664285	393.492	0.819137	0.413204	0.701071
seq.11149.3	Toll-like receptor 1:Cytoplasmic domain	Q15399	TLR1	baseline	-0.107515	0.0422061	432.801	2.54737	0.0111986	0.107405
seq.11150.3	Collagen alpha-1(VI) chain	P12109	COL6A1	baseline	0.0389501	0.0674685	427.764	-0.577308	0.564035	0.800892
seq.11152.46	Kallikrein-13	Q9UKR3	KLK13	baseline	-0.0306153	0.0999174	405.109	0.306406	0.759453	0.900186
seq.11154.3	Nuclear factor erythroid 2-related factor 1	Q14494	NFE2L1	baseline	0.0850833	0.0982949	412.407	-0.865592	0.387217	0.680069
seq.11155.16	Collagen alpha-5(VI) chain	A8TX70	COL6A5	baseline	-0.0366196	0.0682036	318.617	0.536915	0.591701	0.815219
seq.11157.35	Heat shock 70 kDa protein 1A	P0DMV8	HSPA1A	baseline	0.0275791	0.047838	449.65	-0.576509	0.564559	0.800892
seq.11158.40	Bicaudal D-related protein 1	Q6ZP65	BICDL1	baseline	0.0986955	0.116525	390.793	-0.84699	0.397519	0.687043
seq.11159.14	Mitochondrial ubiquitin ligase activator of NFKB 1:Cytoplasmic domain	Q969V5	MUL1	baseline	-0.00909417	0.0689342	346.208	0.131925	0.89512	0.960358
seq.11160.56	RING finger protein 122	Q9H9V4	RNF122	baseline	0.00803054	0.0539989	439.307	-0.148717	0.881845	0.954974
seq.11161.5	Spartin	Q8N0X7	SPART	baseline	0.0404993	0.0566351	447.069	-0.715092	0.474925	0.743727
seq.11162.37	Equatorin	Q9NQ60	EQTN	baseline	-0.0623723	0.15182	316.288	0.410831	0.681475	0.86166
seq.11163.7	Protein FAM162B	Q5T6X4	FAM162B	baseline	-0.0305379	0.0373964	439.379	0.8166	0.4146	0.702029
seq.11164.7	Teneurin-2	Q9NT68	TENM2	baseline	0.026225	0.0538011	455.63	-0.487443	0.626179	0.834173
seq.11167.6	Myotubularin-related protein 1	Q13613	MTMR1	baseline	-0.118998	0.0546077	439.066	2.17914	0.0298524	0.194978
seq.11168.3	Multiple epidermal growth factor-like domains protein 10	Q96KG7	MEGF10	baseline	-0.130722	0.0422419	420.272	3.0946	0.00210249	0.0339077
seq.11171.25	Filamin-A:Calponin Homology 2	P21333	FLNA	baseline	-0.00692281	0.0918241	450.112	0.0753921	0.939936	0.979794
seq.11173.29	Allergin-1	Q7Z6M3	MILR1	baseline	-0.0290382	0.0406242	378.85	0.714801	0.475172	0.743727
seq.11174.8	Thrombospondin type-1 domain-containing protein 7A:Thrombospondin type-1 domain 6	Q9UPZ6	THSD7A	baseline	-0.255801	0.107653	398.835	2.37616	0.0179652	0.140893
seq.11175.45	Lysophosphatidylcholine acyltransferase 2	Q7L5N7	LPCAT2	baseline	0.000799282	0.0337199	383.078	-0.0237036	0.981101	0.993383
seq.11177.16	Keratin, type II cytoskeletal 5	P13647	KRT5	baseline	0.104154	0.075922	435.549	-1.37185	0.170815	0.46862
seq.11178.21	Sushi, von Willebrand factor type A, EGF and pentraxin domain-containing protein 1:EGF-like domains 4-6	Q4LDE5	SVEP1	baseline	0.150155	0.0924783	414.098	-1.62368	0.105205	0.375888
seq.11179.7	Testis-specific serine/threonine-protein kinase 1	Q9BXA7	TSSK1B	baseline	-0.144518	0.0842253	333.693	1.71585	0.0871181	0.342697
seq.11180.17	SWI/SNF complex subunit SMARCC1	Q92922	SMARCC1	baseline	0.0495052	0.0716044	347.264	-0.691371	0.489794	0.752372
seq.11184.51	Chromogranin-A	P10645	CHGA	baseline	-0.0729903	0.138587	453.512	0.526673	0.598678	0.818938
seq.11185.145	GTP cyclohydrolase 1	P30793	GCH1	baseline	0.188513	0.094785	406.817	-1.98885	0.0473877	0.251542
seq.11186.12	Transmembrane protein 52	Q8NDY8	TMEM52	baseline	-0.0164833	0.0559989	386.891	0.29435	0.768648	0.904937
seq.11187.11	C-type lectin domain family 12 member A	Q5QGZ9	CLEC12A	baseline	0.00201727	0.178937	329.265	-0.0112736	0.991012	0.996525
seq.11190.129	ATP-dependent zinc metalloprotease YME1L1	Q96TA2	YME1L1	baseline	-0.0513588	0.0495662	448.193	1.03617	0.300683	0.612579
seq.11192.168	Tubulointerstitial nephritis antigen-like	Q9GZM7	TINAGL1	baseline	0.238371	0.0837415	440.541	-2.84651	0.00462655	0.0589653
seq.11193.27	Hepatocyte nuclear factor 1-alpha	P20823	HNF1A	baseline	-0.165995	0.0809647	330.677	2.05021	0.0411319	0.234615
seq.11194.6	Signaling threshold-regulating transmembrane adapter 1	Q9Y3P8	SIT1	baseline	-0.158199	0.109761	347.333	1.4413	0.150401	0.440078
seq.11196.31	Collagen alpha-3(VI) chain:Bovine pancreatic trypsin inhibitor/Kunitz inhibitor domain, isoform 1	P12111	COL6A3	baseline	0.0690999	0.0532793	406.604	-1.29694	0.195389	0.496957
seq.11198.37	Cyclic AMP-responsive element-binding protein 3-like protein 1	Q96BA8	CREB3L1	baseline	-0.0946136	0.0467831	397.407	2.02239	0.0438058	0.240773
seq.11200.52	Complement component C1q receptor	Q9NPY3	CD93	baseline	-0.0260521	0.0516897	388.679	0.50401	0.61454	0.826734
seq.11201.19	tRNA pseudouridine synthase A, mitochondrial	Q9Y606	PUS1	baseline	0.01247	0.0405947	416.811	-0.307184	0.758857	0.900186
seq.11202.70	T-box transcription factor TBX5	Q99593	TBX5	baseline	-0.0660769	0.0533541	457.284	1.23846	0.216181	0.520644
seq.11203.97	Pyruvate kinase PKLR	P30613	PKLR	baseline	0.0268151	0.171738	453.415	-0.15614	0.875992	0.952073
seq.11204.80	Coxsackievirus and adenovirus receptor	P78310	CXADR	baseline	0.0801559	0.0538784	444.421	-1.48772	0.137534	0.42399
seq.11205.10	Integrin beta-7	P26010	ITGB7	baseline	-0.0500127	0.122563	441.245	0.408056	0.683431	0.862636
seq.11207.3	Macrophage scavenger receptor types I and II:Cytoplasmic domain	P21757	MSR1	baseline	-0.056337	0.0564939	341.636	0.997222	0.319362	0.629094
seq.11208.15	N-acetylglucosamine-1-phosphodiester alpha-N-acetylglucosaminidase	Q9UK23	NAGPA	baseline	-0.0669982	0.0624911	428.545	1.07212	0.284268	0.594192
seq.11211.7	Tubulin-specific chaperone E	Q15813	TBCE	baseline	-0.151222	0.100856	446.896	1.49938	0.134482	0.419689
seq.11212.7	Thioredoxin domain-containing protein 5	Q8NBS9	TXNDC5	baseline	-0.00551798	0.0549809	415.148	0.100362	0.920106	0.970981
seq.11214.40	DnaJ homolog subfamily B member 9	Q9UBS3	DNAJB9	baseline	0.166895	0.0911447	444.207	-1.8311	0.0677556	0.303013
seq.11215.6	Cadherin-15:Cytoplasmic domain	P55291	CDH15	baseline	-0.0846388	0.0842903	421.27	1.00413	0.31589	0.626011
seq.11217.16	C-terminal-binding protein 1	Q13363	CTBP1	baseline	-0.0389095	0.0696059	447.366	0.558997	0.576443	0.806708
seq.11218.84	Thiopurine S-methyltransferase	P51580	TPMT	baseline	0.00928303	0.0470203	454.844	-0.197426	0.843583	0.93888
seq.11219.95	Fibroblast growth factor-binding protein 3	Q8TAT2	FGFBP3	baseline	0.106694	0.0562023	418.007	-1.89839	0.0583339	0.277287
seq.11220.53	Uncharacterized protein C10orf105	Q8TEF2	C10orf105	baseline	0.0994851	0.0428578	445.471	-2.32128	0.020722	0.155231
seq.11223.1	Transmembrane protein 154	Q6P9G4	TMEM154	baseline	-0.0520622	0.0597299	435.848	0.871628	0.383891	0.679304
seq.11226.16	Ubiquitin-protein ligase E3A	Q05086	UBE3A	baseline	0.0542696	0.0639513	454.063	-0.848608	0.396546	0.68583
seq.11227.31	Transducin beta-like protein 2	Q9Y4P3	TBL2	baseline	-0.0521364	0.0938161	420.807	0.55573	0.578691	0.807626
seq.11228.37	Protein RIC-3	Q7Z5B4	RIC3	baseline	-0.0106088	0.0366802	434.278	0.289225	0.772547	0.906012
seq.11229.16	Serine/threonine-protein kinase/endoribonuclease IRE1	O75460	ERN1	baseline	0.0556726	0.0833942	359.354	-0.667584	0.504827	0.763726
seq.11231.12	Adrenodoxin-like protein, mitochondrial	Q6P4F2	FDX2	baseline	0.0378421	0.062911	390.946	-0.601518	0.547844	0.791446
seq.11232.46	Transcobalamin-1	P20061	TCN1	baseline	-0.137157	0.0687827	433.873	1.99406	0.0467707	0.250002
seq.11237.49	Procollagen C-endopeptidase enhancer 1	Q15113	PCOLCE	baseline	-0.164859	0.0720157	423.883	2.2892	0.0225585	0.163879
seq.11239.49	Transmembrane protease serine 6	Q8IU80	TMPRSS6	baseline	-0.26187	0.198366	360.693	1.32014	0.187626	0.487418
seq.11241.8	Argininosuccinate lyase	P04424	ASL	baseline	-0.0774431	0.11665	433.234	0.663896	0.50711	0.764577
seq.11242.33	Protein-glutamine gamma-glutamyltransferase K	P22735	TGM1	baseline	-0.0236345	0.0628167	361.585	0.376245	0.706956	0.873988
seq.11243.90	Adhesion G-protein coupled receptor F1	Q5T601	ADGRF1	baseline	0.00846721	0.0709093	454.094	-0.119409	0.905004	0.963392
seq.11245.43	Filamin-A:Calponin Homology 1	P21333	FLNA	baseline	-0.10689	0.0847286	451.867	1.26156	0.207757	0.51072
seq.11246.3	BPI fold-containing family B member 1	Q8TDL5	BPIFB1	baseline	-0.10657	0.107544	380.965	0.990947	0.32234	0.631047
seq.11247.20	N-acetylglutamate synthase, mitochondrial	Q8N159	NAGS	baseline	-0.0364918	0.0408612	368.387	0.893067	0.372404	0.673556
seq.11248.43	Uroporphyrinogen-III synthase	P10746	UROS	baseline	0.124228	0.0995785	454.548	-1.24754	0.212842	0.515709
seq.11252.30	Leucine-rich repeat and calponin homology domain-containing protein 4:Calponin Homology	O75427	LRCH4	baseline	-0.0455515	0.0474622	407.353	0.959743	0.337754	0.645073
seq.11254.13	Papilin	O95428	PAPLN	baseline	0.0246259	0.0473649	393.241	-0.519918	0.603413	0.821236
seq.11257.1	Dihydropteridine reductase	P09417	QDPR	baseline	0.09298	0.097463	452.39	-0.954003	0.340592	0.64646
seq.11258.41	Mucosal addressin cell adhesion molecule 1	Q13477	MADCAM1	baseline	-0.0210973	0.0545751	451.166	0.386573	0.699254	0.870041
seq.11260.47	SUN domain-containing protein 5	Q8TC36	SUN5	baseline	-0.00655867	0.0563082	368.219	0.116478	0.907337	0.96436
seq.11262.39	TraB domain-containing protein	Q9H4I3	TRABD	baseline	-0.0431151	0.0445272	417.298	0.968287	0.333462	0.642236
seq.11263.57	Calsequestrin-1	P31415	CASQ1	baseline	-0.0519968	0.0433429	446.778	1.19966	0.230907	0.534096
seq.11264.33	Xanthine dehydrogenase/oxidase	P47989	XDH	baseline	0.0108335	0.0488904	433.484	-0.221588	0.824739	0.931556
seq.11265.8	Retinal dehydrogenase 1	P00352	ALDH1A1	baseline	-0.00983494	0.151853	452.468	0.0647663	0.948389	0.983073
seq.11266.8	P-selectin glycoprotein ligand 1:Extracellular domain	Q14242	SELPLG	baseline	-0.138309	0.0716553	419.459	1.9302	0.0542563	0.269022
seq.11270.17	Coiled-coil-helix-coiled-coil-helix domain-containing protein 10, mitochondrial	Q8WYQ3	CHCHD10	baseline	0.104499	0.068495	421.187	-1.52564	0.127851	0.408219
seq.11273.176	Glutathione S-transferase theta-2B	P0CG30	GSTT2B	baseline	-0.0504111	0.0376409	418.408	1.33926	0.181212	0.480448
seq.11275.94	Low-density lipoprotein receptor-related protein 1B	Q9NZR2	LRP1B	baseline	0.0505492	0.0599857	378.743	-0.842688	0.399935	0.689225
seq.11277.23	Cyclic AMP-dependent transcription factor ATF-6 alpha	P18850	ATF6	baseline	0.204189	0.0741915	436.195	-2.75219	0.00616668	0.0719541
seq.11278.4	Collagen alpha-2(XI) chain	P13942	COL11A2	baseline	-0.260628	0.0857686	420.292	3.03873	0.00252408	0.0389694
seq.11279.42	Gamma-aminobutyric acid type B receptor subunit 1	Q9UBS5	GABBR1	baseline	0.188447	0.0640462	393.944	-2.94236	0.00344971	0.0478878
seq.11280.6	Glutamate decarboxylase 1	Q99259	GAD1	baseline	0.00920868	0.0531099	408.436	-0.173389	0.862431	0.946535
seq.11281.6	Growth factor receptor-bound protein 7	Q14451	GRB7	baseline	-0.025651	0.0345384	436.544	0.742681	0.458074	0.732379
seq.11282.16	Macrophage scavenger receptor types I and II:Extracellular domain	P21757	MSR1	baseline	-0.168791	0.0958404	347.642	1.76116	0.0790898	0.326084
seq.11283.13	DDB1- and CUL4-associated factor 5	Q96JK2	DCAF5	baseline	-0.0359457	0.0414228	448.64	0.867776	0.385981	0.679313
seq.11284.24	Leukocyte-associated immunoglobulin-like receptor 1	Q6GTX8	LAIR1	baseline	-0.00950487	0.0280686	417.501	0.33863	0.735059	0.890369
seq.11285.8	Hematopoietic progenitor cell antigen CD34	P28906	CD34	baseline	0.0352281	0.0452573	445.353	-0.778397	0.436748	0.717034
seq.11286.78	Selenoprotein S	Q9BQE4	SELENOS	baseline	0.0556501	0.14008	445.498	-0.397274	0.691356	0.866939
seq.11287.14	Cytochrome b5	P00167	CYB5A	baseline	0.246577	0.128756	424.26	-1.91506	0.0561564	0.273159
seq.11288.26	Cytosolic purine 5'-nucleotidase	P49902	NT5C2	baseline	-0.0664231	0.0495065	440.027	1.34171	0.180383	0.479423
seq.11289.31	Casein kinase I isoform delta	P48730	CSNK1D	baseline	-0.0293729	0.0439004	400.286	0.669082	0.503829	0.762864
seq.11292.13	Scavenger receptor class A member 3:region 2	Q6AZY7	SCARA3	baseline	-0.0931511	0.0554164	420.87	1.68093	0.0935186	0.354906
seq.11293.14	Leucine-rich repeat neuronal protein 1:Cytoplasmic domain	Q6UXK5	LRRN1	baseline	-0.0328764	0.0385253	415.775	0.853373	0.393944	0.684769
seq.11294.7	Transmembrane and coiled-coil domains protein 3:region 2	Q9ULS5	TMCC3	baseline	-0.0540104	0.0483552	446.03	1.11695	0.264616	0.570531
seq.11297.54	Neurogenic locus notch homolog protein 2	Q04721	NOTCH2	baseline	-0.11334	0.0694966	359.631	1.63088	0.103792	0.372154
seq.11300.32	Sortilin	Q99523	SORT1	baseline	-0.00874238	0.0578389	382.109	0.15115	0.879937	0.953809
seq.11302.237	Tenascin-R	Q92752	TNR	baseline	-0.104558	0.0581808	392	1.79712	0.0730864	0.314503
seq.11303.7	Deoxynucleoside triphosphate triphosphohydrolase SAMHD1	Q9Y3Z3	SAMHD1	baseline	-0.0155514	0.0609885	365.672	0.25499	0.798874	0.916377
seq.11307.33	NEDD4-like E3 ubiquitin-protein ligase WWP1	Q9H0M0	WWP1	baseline	-0.0636892	0.0726761	444.335	0.876343	0.381317	0.678583
seq.11308.8	Cyclic AMP-responsive element-binding protein 3-like protein 4	Q8TEY5	CREB3L4	baseline	-0.0255234	0.0384109	420.888	0.664482	0.506746	0.764497
seq.11310.8	Desmoglein-3	P32926	DSG3	baseline	-0.0558449	0.058272	436.999	0.958348	0.338417	0.645073
seq.11311.79	V(D)J recombination-activating protein 1	P15918	RAG1	baseline	-0.00640387	0.0325102	435.31	0.19698	0.843935	0.938906
seq.11312.40	Mismatch repair endonuclease PMS2	P54278	PMS2	baseline	-0.065805	0.0518515	412.197	1.2691	0.20512	0.507304
seq.11313.100	Pterin-4-alpha-carbinolamine dehydratase	P61457	PCBD1	baseline	0.293486	0.124452	448.548	-2.35823	0.0187907	0.145498
seq.11315.148	Protein phosphatase 1D	O15297	PPM1D	baseline	-0.0935681	0.0662042	427.648	1.41332	0.158288	0.451164
seq.11318.20	Apolipoprotein A-V	Q6Q788	APOA5	baseline	0.00157219	0.0732977	431.009	-0.0214494	0.982897	0.99402
seq.11319.106	Double-strand break repair protein MRE11	P49959	MRE11	baseline	0.0463733	0.0566727	456.162	-0.818266	0.413633	0.701351
seq.11320.29	E3 ubiquitin-protein ligase CHFR	Q96EP1	CHFR	baseline	-0.00407481	0.0617145	456.289	0.0660268	0.947385	0.982747
seq.11324.3	Peroxidasin-like protein	A1KZ92	PXDNL	baseline	-0.00961799	0.0588249	399.549	0.163502	0.870206	0.948817
seq.11325.8	Protein BTG2	P78543	BTG2	baseline	-0.00291579	0.0547161	406.404	0.0532894	0.957528	0.987084
seq.11327.56	Dual specificity protein kinase CLK2	P49760	CLK2	baseline	-0.170527	0.0756393	415.162	2.25447	0.0246872	0.173152
seq.11328.9	U6 snRNA phosphodiesterase	Q9BQ65	USB1	baseline	0.00971124	0.0394147	409.652	-0.246386	0.805507	0.920095
seq.11330.15	Casein kinase II subunit beta	P67870	CSNK2B	baseline	0.0164053	0.0514149	417.264	-0.319077	0.749827	0.895819
seq.11333.82	Rho GTPase-activating protein 25	P42331	ARHGAP25	baseline	-0.081605	0.0751723	453.06	1.08557	0.278245	0.58705
seq.11334.7	Leukocyte immunoglobulin-like receptor subfamily B member 3	O75022	LILRB3	baseline	-0.0677568	0.0596783	440.239	1.13537	0.25684	0.562028
seq.11336.9	Fanconi anemia group F protein	Q9NPI8	FANCF	baseline	-0.115596	0.0849866	417.558	1.36017	0.17451	0.472744
seq.11338.49	Tyrosine-protein kinase BLK	P51451	BLK	baseline	-0.0722662	0.0475334	411.256	1.52032	0.129198	0.41061
seq.11342.59	Plexin domain-containing protein 2:Cytoplasmic domain	Q6UX71	PLXDC2	baseline	-0.0964018	0.0601518	381.879	1.60264	0.109841	0.379941
seq.11347.9	Transaldolase	P37837	TALDO1	baseline	0.177298	0.0739664	449.562	-2.39701	0.016937	0.13643
seq.11348.132	Prolyl 4-hydroxylase subunit alpha-2	O15460	P4HA2	baseline	-0.0431778	0.0522588	380.716	0.826232	0.40919	0.696283
seq.11350.30	E3 ubiquitin-protein ligase CHIP	Q9UNE7	STUB1	baseline	-0.0489129	0.0635729	428.802	0.769398	0.44208	0.720351
seq.11351.233	Non-homologous end-joining factor 1	Q9H9Q4	NHEJ1	baseline	0.0352888	0.0648187	412.531	-0.544423	0.586445	0.812207
seq.11352.42	Titin	Q8WZ42	TTN	baseline	0.296554	0.0747419	374.554	-3.96771	8.69707e-05	0.00351399
seq.11353.143	Mothers against decapentaplegic homolog 2	Q15796	SMAD2	baseline	-0.0613594	0.0389479	447.359	1.57542	0.115866	0.389089
seq.11354.21	1-phosphatidylinositol 4,5-bisphosphate phosphodiesterase beta-1	Q9NQ66	PLCB1	baseline	-0.112941	0.095489	363.14	1.18277	0.237676	0.540373
seq.11355.10	Eukaryotic translation initiation factor 5A-2	Q9GZV4	EIF5A2	baseline	-0.145965	0.122151	446.826	1.19495	0.232739	0.536568
seq.11356.19	Protein DGCR14	Q96DF8	ESS2	baseline	0.00277131	0.0358201	432.266	-0.0773675	0.938367	0.979178
seq.11358.15	Growth factor receptor-bound protein 10	Q13322	GRB10	baseline	-0.0586745	0.125142	440.92	0.468863	0.639399	0.839232
seq.11360.39	Ribonucleoside-diphosphate reductase large subunit	P23921	RRM1	baseline	0.276181	0.149461	451.08	-1.84785	0.0652788	0.297634
seq.11361.73	Thymidine phosphorylase	P19971	TYMP	baseline	-0.00872596	0.0922093	447.782	0.0946321	0.924649	0.972572
seq.11363.58	Aquaporin-4	P55087	AQP4	baseline	-0.148271	0.0501218	441.089	2.95822	0.00326062	0.0459511
seq.11364.18	Mitofusin-1	Q8IWA4	MFN1	baseline	-0.0153716	0.0515396	396.366	0.298248	0.76567	0.90311
seq.11365.17	Teneurin-4	Q6N022	TENM4	baseline	-0.0222576	0.0396394	396.563	0.561502	0.574773	0.806708
seq.11368.32	Adenylate kinase 2, mitochondrial	P54819	AK2	baseline	0.0821671	0.080872	451.108	-1.01601	0.310167	0.620799
seq.11369.23	Alcohol dehydrogenase class-3	P11766	ADH5	baseline	-0.0236895	0.0779065	448.707	0.304076	0.761211	0.901209
seq.11370.20	72 kDa inositol polyphosphate 5-phosphatase	Q9NRR6	INPP5E	baseline	0.00942765	0.0457485	447.073	-0.206076	0.836826	0.936988
seq.11371.1	Probable G-protein coupled receptor 101	Q96P66	GPR101	baseline	-0.0219848	0.0662509	450.397	0.331842	0.740163	0.893268
seq.11372.2	Zinc finger protein 18	P17022	ZNF18	baseline	0.0043925	0.0444776	409.648	-0.0987576	0.921379	0.971111
seq.11375.49	Forkhead box protein L2	P58012	FOXL2	baseline	-0.0264713	0.0727102	326.771	0.364066	0.716044	0.879332
seq.11377.19	Alcohol dehydrogenase class 4 mu/sigma chain	P40394	ADH7	baseline	0.252043	0.0790829	393.489	-3.18707	0.00155202	0.0269158
seq.11378.37	Tyrosine-protein kinase SYK:Src Homology domain	P43405	SYK	baseline	-0.0323156	0.0918694	451.336	0.351755	0.725186	0.884396
seq.11380.84	RNA-binding protein 24	Q9BX46	RBM24	baseline	-0.0789379	0.0624432	401.594	1.26416	0.206907	0.509786
seq.11381.56	Ribose-phosphate pyrophosphokinase 1	P60891	PRPS1	baseline	-0.0547929	0.0632421	435.189	0.8664	0.386748	0.679827
seq.11382.5	Biliverdin reductase A	P53004	BLVRA	baseline	0.162719	0.10143	456.618	-1.60425	0.10935	0.379633
seq.11383.41	Keratin, type II cytoskeletal 7	P08729	KRT7	baseline	0.231755	0.0690447	413.477	-3.3566	0.000862087	0.0177946
seq.11387.3	Cyclic AMP-dependent transcription factor ATF-6 beta	Q99941	ATF6B	baseline	0.173761	0.0685534	424.91	-2.53468	0.011613	0.110681
seq.11388.75	WAP four-disulfide core domain protein 2	Q14508	WFDC2	baseline	-0.0146804	0.077073	443.398	0.190473	0.849025	0.940707
seq.11390.24	Carbonic anhydrase-related protein	P35219	CA8	baseline	0.126278	0.0570123	428.998	-2.21493	0.0272895	0.184811
seq.11391.69	Mevalonate kinase	Q03426	MVK	baseline	-0.059034	0.0762335	420.368	0.774384	0.439139	0.71893
seq.11395.5	Protein-tyrosine kinase 2-beta:4.1 protein, ezrin, radixin, moesin domain	Q14289	PTK2B	baseline	-0.0981921	0.086022	430.977	1.14148	0.254305	0.559201
seq.11396.39	Dynein intermediate chain 1, axonemal	Q9UI46	DNAI1	baseline	-0.0899755	0.043727	399.415	2.05767	0.0402708	0.232445
seq.11401.181	E3 ubiquitin-protein ligase RNF146	Q9NTX7	RNF146	baseline	-0.0880337	0.0269314	434.059	3.26881	0.00116592	0.0217601
seq.11402.17	Histone-lysine N-methyltransferase 2C	Q8NEZ4	KMT2C	baseline	-0.0458723	0.0598509	436.038	0.766443	0.443827	0.72219
seq.11405.150	Caspase recruitment domain-containing protein 9	Q9H257	CARD9	baseline	-0.0830897	0.0521291	431.787	1.59392	0.111685	0.382821
seq.11406.82	Isobutyryl-CoA dehydrogenase, mitochondrial	Q9UKU7	ACAD8	baseline	-0.0539142	0.0406199	389.285	1.32728	0.185193	0.483741
seq.11407.57	Phospholipid scramblase 3	Q9NRY6	PLSCR3	baseline	-0.145365	0.0598996	456.108	2.42681	0.0156186	0.130713
seq.11416.23	F-box/LRR-repeat protein 4:Leucine-rich repeats 4 and 5	Q9UKA2	FBXL4	baseline	0.0335429	0.0384595	452.185	-0.872162	0.383583	0.679304
seq.11421.10	EH domain-containing protein 4	Q9H223	EHD4	baseline	-0.0390603	0.0508182	449.04	0.768629	0.442518	0.720859
seq.11422.2	Homeobox protein DLX-3	O60479	DLX3	baseline	-0.116472	0.0573557	383.883	2.0307	0.0429739	0.238706
seq.11424.4	Fumarylacetoacetase	P16930	FAH	baseline	-0.038736	0.0800541	424.452	0.483873	0.628726	0.834751
seq.11425.31	RUN and FYVE domain-containing protein 1	Q96T51	RUFY1	baseline	-0.113021	0.0752603	454.657	1.50174	0.133859	0.418261
seq.11428.31	PDZ and LIM domain protein 1	O00151	PDLIM1	baseline	-0.136466	0.0879847	443.489	1.55102	0.12161	0.397653
seq.11429.80	Heterogeneous nuclear ribonucleoproteins C1/C2	P07910	HNRNPC	baseline	0.028966	0.0323582	435.16	-0.895165	0.371194	0.673556
seq.11430.49	E3 ubiquitin-protein ligase DTX1	Q86Y01	DTX1	baseline	-0.0476415	0.045088	444.058	1.05663	0.291254	0.601022
seq.11431.235	ATP-dependent DNA helicase Q1	P46063	RECQL	baseline	0.191859	0.094978	447.378	-2.02003	0.0439755	0.240883
seq.11432.11	Polyglutamine-binding protein 1	O60828	PQBP1	baseline	0.0133241	0.0360696	443.898	-0.3694	0.712006	0.876985
seq.11433.11	Tectonic-2	Q96GX1	TCTN2	baseline	-0.0385073	0.0626476	394.677	0.614665	0.53913	0.78532
seq.11436.6	Alpha-internexin	Q16352	INA	baseline	0.117076	0.0636148	439.465	-1.84039	0.0663857	0.300162
seq.11438.6	DnaJ homolog subfamily B member 2	P25686	DNAJB2	baseline	0.0762627	0.055705	454.598	-1.36905	0.171661	0.468984
seq.11439.88	Rhophilin-2	Q8IUC4	RHPN2	baseline	-0.114437	0.0464757	400.516	2.4623	0.014225	0.123914
seq.11440.58	Suppressor of cytokine signaling 3	O14543	SOCS3	baseline	-0.0808366	0.0465517	419.275	1.73649	0.0832115	0.334431
seq.11441.11	Glycogen phosphorylase, liver form	P06737	PYGL	baseline	0.0870079	0.0980751	434.085	-0.887157	0.375486	0.674897
seq.11442.1	Delta and Notch-like epidermal growth factor-related receptor:Cytoplasmic domain	Q8NFT8	DNER	baseline	-0.121874	0.0664154	355.347	1.83503	0.0673366	0.302152
seq.11444.49	DNA-directed RNA polymerase III subunit RPC6	Q9H1D9	POLR3F	baseline	0.0666144	0.0418735	394.567	-1.59085	0.112444	0.383876
seq.11448.34	Galactokinase	P51570	GALK1	baseline	-0.0192297	0.102021	456.09	0.188488	0.850578	0.941045
seq.11449.22	F-actin-capping protein subunit alpha-1	P52907	CAPZA1	baseline	0.0856245	0.103703	452.894	-0.825672	0.409425	0.696527
seq.11450.110	Protein disulfide-isomerase	P07237	P4HB	baseline	0.0714077	0.0590525	425.965	-1.20922	0.227248	0.529994
seq.11454.87	Eukaryotic translation initiation factor 3 subunit G	O75821	EIF3G	baseline	0.0428671	0.0623863	452.62	-0.687123	0.492357	0.754487
seq.11456.2	Melanoma-associated antigen B10	Q96LZ2	MAGEB10	baseline	-0.110353	0.0628491	432.351	1.75584	0.0798245	0.327578
seq.11457.53	UDP-glucose 4-epimerase	Q14376	GALE	baseline	-0.0778193	0.0675084	452.809	1.15273	0.249627	0.554598
seq.11458.30	Poly(rC)-binding protein 1	Q15365	PCBP1	baseline	-0.0404346	0.0623298	454.712	0.64872	0.516847	0.771159
seq.11459.81	RNA polymerase II elongation factor ELL	P55199	ELL	baseline	-0.0444007	0.029959	424.211	1.48205	0.13907	0.426314
seq.11462.8	RNA binding protein fox-1 homolog 2	O43251	RBFOX2	baseline	0.360523	0.0619366	419.852	-5.82084	1.16413e-08	6.31622e-06
seq.11464.9	Transcription factor RelB	Q01201	RELB	baseline	-0.11059	0.0416276	432.463	2.65665	0.00818413	0.0884404
seq.11465.4	Probable G-protein coupled receptor 135	Q8IZ08	GPR135	baseline	0.0634722	0.0963401	329.304	-0.658834	0.510463	0.767068
seq.11468.15	Probable RNA-binding protein 19	Q9Y4C8	RBM19	baseline	-0.0943721	0.127559	437.043	0.739831	0.4598	0.733748
seq.11476.43	Vacuolar protein sorting-associated protein 4A	Q9UN37	VPS4A	baseline	0.0201052	0.0934815	454.489	-0.215071	0.829808	0.93417
seq.11480.1	Aldehyde dehydrogenase, dimeric NADP-preferring	P30838	ALDH3A1	baseline	-0.00100511	0.0608123	395.508	0.016528	0.986821	0.994678
seq.11481.25	Hepatitis A virus cellular receptor 2	Q8TDQ0	HAVCR2	baseline	0.0186218	0.197755	328.99	-0.094166	0.925035	0.972572
seq.11486.26	Zinc finger protein 174	Q15697	ZNF174	baseline	-0.00272089	0.0598199	374.032	0.0454846	0.963745	0.988144
seq.11487.4	Testican-1	Q08629	SPOCK1	baseline	-0.016741	0.0607463	346.646	0.27559	0.783028	0.910099
seq.11490.42	Ubiquitin-like protein 4A	P11441	UBL4A	baseline	-0.042269	0.0763821	448.023	0.553389	0.580273	0.808523
seq.11493.169	Dynein light chain 2, cytoplasmic	Q96FJ2	DYNLL2	baseline	0.166122	0.0927592	453.744	-1.7909	0.0739763	0.316326
seq.11494.4	RNA polymerase II elongation factor ELL2	O00472	ELL2	baseline	-0.0629088	0.0640759	366.375	0.981786	0.326853	0.636001
seq.11510.31	Apolipoprotein L1	O14791	APOL1	baseline	-0.044848	0.048834	403.53	0.918375	0.358971	0.662474
seq.11510.51	Apolipoprotein L1	O14791	APOL1	baseline	-0.049877	0.0665845	386.45	0.749078	0.454266	0.728283
seq.11513.92	ADP-ribosyl cyclase/cyclic ADP-ribose hydrolase 1	P28907	CD38	baseline	0.0751042	0.0353681	388.43	-2.1235	0.0343434	0.211578
seq.11514.196	CD59 glycoprotein	P13987	CD59	baseline	-0.0158266	0.0541871	442.792	0.292074	0.770367	0.905369
seq.11516.7	Fatty acid-binding protein, liver	P07148	FABP1	baseline	-0.110001	0.0875367	446.312	1.25662	0.209548	0.512632
seq.11530.37	Porphobilinogen deaminase	P08397	HMBS	baseline	0.230113	0.156453	454.621	-1.47081	0.142033	0.430178
seq.11531.24	V-type immunoglobulin domain-containing suppressor of T-cell activation:Cytoplasmic domain	Q9H7M9	VSIR	baseline	0.151549	0.0561469	429.63	-2.69915	0.00722589	0.0804808
seq.11534.6	Leucine-rich repeat, immunoglobulin-like domain and transmembrane domain-containing protein 3	Q3SXY7	LRIT3	baseline	0.0723829	0.0516147	344.085	-1.40237	0.161707	0.456117
seq.11536.9	Histone H2A deubiquitinase MYSM1	Q5VVJ2	MYSM1	baseline	-0.0322707	0.0541457	404.882	0.595998	0.551509	0.793177
seq.11537.12	Transferrin receptor protein 2	Q9UP52	TFR2	baseline	-0.0312652	0.0436668	418.299	0.715995	0.474394	0.743727
seq.11538.216	Malonyl-CoA decarboxylase, mitochondrial	O95822	MLYCD	baseline	0.0117206	0.0596412	426.303	-0.196518	0.844298	0.938977
seq.11539.4	ATP synthase subunit f, mitochondrial	P56134	ATP5MF	baseline	-0.0870048	0.061884	428.942	1.40593	0.160468	0.45431
seq.11540.37	Forkhead box protein O3	O43524	FOXO3	baseline	0.0528166	0.0460574	448.644	-1.14676	0.252093	0.557153
seq.11542.11	Transmembrane protein 230	Q96A57	TMEM230	baseline	-0.0152924	0.03896	430.275	0.392515	0.694872	0.86799
seq.11543.84	LIM domain and actin-binding protein 1	Q9UHB6	LIMA1	baseline	-0.0992164	0.0510034	415.58	1.94529	0.0524143	0.265249
seq.11544.39	PHD finger protein 3	Q92576	PHF3	baseline	0.00374786	0.0719908	424.968	-0.0520603	0.958505	0.987084
seq.11545.9	Tumor necrosis factor receptor superfamily member 14	Q92956	TNFRSF14	baseline	-0.145025	0.0460536	446.961	3.14903	0.0017479	0.029374
seq.11546.7	Cytoglobin	Q8WWM9	CYGB	baseline	0.0272175	0.0769317	340.701	-0.353788	0.723717	0.883908
seq.11547.84	Muscle, skeletal receptor tyrosine-protein kinase	O15146	MUSK	baseline	-0.143436	0.12572	409.133	1.14092	0.254571	0.559201
seq.11548.84	M-phase inducer phosphatase 1	P30304	CDC25A	baseline	-0.0210252	0.160816	445.722	0.130741	0.896039	0.96061
seq.11549.6	Insulin gene enhancer protein ISL-1	P61371	ISL1	baseline	-0.0347003	0.0462715	384.275	0.749929	0.453757	0.727773
seq.11551.16	SWI/SNF-related matrix-associated actin-dependent regulator of chromatin subfamily E member 1-related	Q9P0W2	HMG20B	baseline	0.111618	0.0442498	418.74	-2.52245	0.0120236	0.112927
seq.11556.19	ADP-ribosylation factor GTPase-activating protein 1	Q8N6T3	ARFGAP1	baseline	-0.0639224	0.0555296	433.264	1.15114	0.250309	0.555306
seq.11557.3	E3 ubiquitin-protein ligase SMURF1	Q9HCE7	SMURF1	baseline	0.271832	0.0723805	439.138	-3.7556	0.000196212	0.00610831
seq.11560.76	Nuclear factor of activated T-cells, cytoplasmic 4	Q14934	NFATC4	baseline	-0.0359554	0.0347839	418.578	1.03368	0.301884	0.613425
seq.11562.9	DNA polymerase epsilon subunit 2	P56282	POLE2	baseline	0.0340366	0.0289848	426.626	-1.17429	0.240933	0.544356
seq.11563.51	Synaptotagmin-like protein 4:Ca2+-dependent membrane-targeting module 2	Q96C24	SYTL4	baseline	-0.0837163	0.0579582	450.441	1.44443	0.149315	0.437884
seq.11565.58	Zinc finger protein 23	P17027	ZNF23	baseline	-0.122935	0.0598802	372.159	2.05301	0.0407699	0.233856
seq.11566.48	Keratin, type II cytoskeletal 72	Q14CN4	KRT72	baseline	0.0888898	0.0583373	358.318	-1.52372	0.12846	0.40965
seq.11567.23	Zinc finger protein 10	P21506	ZNF10	baseline	0.0278908	0.0521073	450.201	-0.535257	0.592737	0.816396
seq.11568.2	Peptidyl-prolyl cis-trans isomerase FKBP1B	P68106	FKBP1B	baseline	-0.212358	0.0775018	445.163	2.74004	0.00639015	0.0736564
seq.11570.94	B-cell receptor-associated protein 29	Q9UHQ4	BCAP29	baseline	-0.116604	0.0626542	353.093	1.86107	0.0635657	0.292851
seq.11571.75	NKG2-E type II integral membrane protein:Isoform E, Extracellular domain	Q07444	KLRC3	baseline	-0.029067	0.0590043	398.704	0.492626	0.622548	0.832009
seq.11572.4	Dynamin-2	P50570	DNM2	baseline	0.063129	0.0892358	454.767	-0.70744	0.479655	0.745907
seq.11573.3	Serine/arginine-rich splicing factor 6	Q13247	SRSF6	baseline	0.398818	0.0876091	442.601	-4.55224	6.8681e-06	0.000628555
seq.11582.63	DnaJ homolog subfamily A member 2	O60884	DNAJA2	baseline	0.14587	0.0572062	436.574	-2.5499	0.0111161	0.106974
seq.11586.2	Leucine-rich repeat neuronal protein 1:Extracellular domain	Q6UXK5	LRRN1	baseline	-0.0635169	0.0435862	447.303	1.45727	0.145743	0.434655
seq.11587.5	MAX gene-associated protein	Q8IWI9	MGA	baseline	-0.104916	0.0514461	448.112	2.03934	0.0420026	0.236735
seq.11590.5	Probable RNA-binding protein 23	Q86U06	RBM23	baseline	0.100315	0.0610197	452.511	-1.64398	0.100876	0.368385
seq.11591.43	Protein regulator of cytokinesis 1	O43663	PRC1	baseline	0.122386	0.0467065	411.066	-2.62032	0.00911017	0.0953975
seq.11592.1	ELAV-like protein 1	Q15717	ELAVL1	baseline	-0.0249203	0.0574627	417.061	0.433678	0.664747	0.853952
seq.11593.21	C-X-C motif chemokine 9	Q07325	CXCL9	baseline	0.0259545	0.0340356	442.708	-0.76257	0.446126	0.722861
seq.11596.47	Zinc finger protein 75D	P51815	ZNF75D	baseline	0.0740428	0.0327283	439.602	-2.26235	0.0241633	0.171057
seq.11601.26	ATP-dependent RNA helicase DHX8	Q14562	DHX8	baseline	0.0593921	0.0333042	429.08	-1.78332	0.0752409	0.318317
seq.11602.12	Copine-1:Von Willebrand factor type A domain	Q99829	CPNE1	baseline	-0.0535977	0.0520678	440.791	1.02938	0.303865	0.614571
seq.11606.22	DnaJ homolog subfamily B member 6	O75190	DNAJB6	baseline	0.190666	0.0561953	454.895	-3.39292	0.000751964	0.0159551
seq.11607.15	Bromodomain-containing protein 1	O95696	BRD1	baseline	-0.00997501	0.0366005	397.917	0.272537	0.78535	0.910922
seq.11608.5	Microtubule-associated proteins 1A/1B light chain 3B	Q9GZQ8	MAP1LC3B	baseline	0.117454	0.0758508	452.722	-1.54849	0.122204	0.398396
seq.11614.29	Enhancer of rudimentary homolog	P84090	ERH	baseline	0.217316	0.0751219	448.918	-2.89284	0.00400336	0.0534438
seq.11615.16	Dual adapter for phosphotyrosine and 3-phosphotyrosine and 3-phosphoinositide	Q9UN19	DAPP1	baseline	-0.239525	0.0947649	450.503	2.52757	0.0118263	0.111872
seq.11616.9	Heat shock factor protein 1	Q00613	HSF1	baseline	0.186587	0.0674641	450.472	-2.76572	0.00591307	0.0696367
seq.11617.1	Integrin alpha-L	P20701	ITGAL	baseline	-0.021409	0.0371839	445.847	0.575761	0.565067	0.800943
seq.11618.83	Transcriptional activator Myb	P10242	MYB	baseline	-0.0790946	0.0377283	443.803	2.09643	0.0366098	0.219169
seq.11626.7	Ubiquitin-conjugating enzyme E2 variant 1	Q13404	UBE2V1	baseline	0.145803	0.110668	455.987	-1.31748	0.188338	0.488152
seq.11629.36	TNF receptor-associated factor 4	Q9BUZ4	TRAF4	baseline	-0.0680469	0.0775568	345.849	0.877381	0.380889	0.678207
seq.11633.89	Activator of 90 kDa heat shock protein ATPase homolog 1	O95433	AHSA1	baseline	0.0114754	0.0594222	452.297	-0.193116	0.846955	0.940132
seq.11634.32	Regulator of G-protein signaling 10	O43665	RGS10	baseline	-0.0731402	0.0822649	451.745	0.889081	0.374433	0.674778
seq.11636.33	Transgelin-2	P37802	TAGLN2	baseline	-0.0881677	0.0782403	448.134	1.12688	0.260395	0.565616
seq.11638.42	Beta-1,3-galactosyltransferase 2	O43825	B3GALT2	baseline	-0.0268332	0.0682028	440.057	0.393432	0.694191	0.867944
seq.11643.73	E3 ubiquitin-protein ligase DTX3L	Q8TDB6	DTX3L	baseline	-0.118123	0.123256	434.516	0.958357	0.338415	0.645073
seq.11645.9	Prolyl 4-hydroxylase subunit alpha-1	P13674	P4HA1	baseline	0.018206	0.0319651	441.603	-0.569558	0.569267	0.802646
seq.11646.4	Carbohydrate sulfotransferase 9	Q7L1S5	CHST9	baseline	-0.13653	0.0603341	366.683	2.26291	0.0242257	0.171305
seq.11647.6	Frizzled-10:Cytoplasmic domain	Q9ULW2	FZD10	baseline	0.00506125	0.0578648	452.416	-0.0874667	0.930339	0.975008
seq.11649.3	Stromal membrane-associated protein 1	Q8IYB5	SMAP1	baseline	-0.0803836	0.0909582	441.965	0.883742	0.377316	0.676569
seq.11651.24	Protein argonaute-1	Q9UL18	AGO1	baseline	0.0735113	0.0500454	452.928	-1.46889	0.142557	0.430431
seq.11653.69	Sodium- and chloride-dependent glycine transporter 1	P48067	SLC6A9	baseline	-0.0544828	0.0632843	396.137	0.860921	0.389802	0.681566
seq.11654.77	Neurensin-1	Q8IZ57	NRSN1	baseline	0.0158478	0.0431751	425.486	-0.367058	0.713758	0.877725
seq.11656.110	Ena/VASP-like protein	Q9UI08	EVL	baseline	-0.0581546	0.038375	448.195	1.51543	0.130369	0.412546
seq.11657.86	Suppressor of cytokine signaling 7	O14512	SOCS7	baseline	0.0511381	0.0408295	397.131	-1.25248	0.211132	0.514409
seq.11659.31	Clathrin interactor 1	Q14677	CLINT1	baseline	-0.149931	0.101569	443.968	1.47615	0.140613	0.428131
seq.11661.11	NACHT, LRR and PYD domains-containing protein 1	Q9C000	NLRP1	baseline	-0.0338926	0.0617381	379.515	0.548974	0.583346	0.810247
seq.11664.32	ADP-ribosylation factor GTPase-activating protein 2	Q8N6H7	ARFGAP2	baseline	-0.144804	0.0907533	446.599	1.59558	0.111289	0.382743
seq.11666.72	Regulator of G-protein signaling 8	P57771	RGS8	baseline	-0.0951564	0.0469822	444.662	2.02537	0.0434261	0.239901
seq.11667.29	Tensin-2	Q63HR2	TNS2	baseline	0.066883	0.0396603	428.287	-1.6864	0.0924476	0.352703
seq.11669.39	Solute carrier organic anion transporter family member 5A1	Q9H2Y9	SLCO5A1	baseline	-0.0161508	0.0615684	340.747	0.262322	0.793231	0.914057
seq.11670.18	Probable G-protein coupled receptor 101	Q96P66	GPR101	baseline	-0.178924	0.0608401	421.478	2.94088	0.0034531	0.0478878
seq.11671.19	Peregrin	P55201	BRPF1	baseline	0.00104437	0.0543371	431.03	-0.0192201	0.984674	0.994119
seq.11672.17	Kinesin-like protein KIF16B	Q96L93	KIF16B	baseline	-0.0245673	0.0429088	450.587	0.572546	0.567238	0.802226
seq.11677.17	Probable palmitoyltransferase ZDHHC14	Q8IZN3	ZDHHC14	baseline	-0.0433958	0.0485219	387.41	0.894355	0.371687	0.673556
seq.11678.105	Gap junction delta-2 protein	Q9UKL4	GJD2	baseline	-0.121696	0.0505857	410.487	2.40574	0.0165813	0.13458
seq.11681.8	Arf-GAP domain and FG repeat-containing protein 1	P52594	AGFG1	baseline	-0.00471589	0.0838481	452.618	0.0562432	0.955173	0.986605
seq.11682.7	Thioredoxin-interacting protein	Q9H3M7	TXNIP	baseline	-0.11487	0.0529606	452.601	2.16896	0.0306054	0.198022
seq.11683.19	ADP-ribosylation factor-binding protein GGA3	Q9NZ52	GGA3	baseline	-0.0317598	0.0818734	448.186	0.387914	0.698264	0.869691
seq.11690.47	Anaphase-promoting complex subunit 7	Q9UJX3	ANAPC7	baseline	-0.0205344	0.0512043	411.02	0.401029	0.688607	0.865596
seq.11692.21	SHC-transforming protein 4	Q6S5L8	SHC4	baseline	0.0250832	0.0380024	447.442	-0.660043	0.509566	0.766263
seq.11696.7	Cellular retinoic acid-binding protein 2	P29373	CRABP2	baseline	-0.103591	0.0833962	430.781	1.24215	0.214857	0.518277
seq.11699.16	Protein tyrosine phosphatase type IVA 2	Q12974	PTP4A2	baseline	-0.169502	0.0612368	447.891	2.76798	0.00587439	0.0694017
seq.11708.2	Lipocalin-1	P31025	LCN1	baseline	0.0112563	0.0478073	367.283	-0.235452	0.813989	0.925331
seq.11709.29	Carnitine O-palmitoyltransferase 1, muscle isoform	Q92523	CPT1B	baseline	-0.0640393	0.0323367	445.364	1.98039	0.0482747	0.254473
seq.11712.207	Protein unc-45 homolog A	Q9H3U1	UNC45A	baseline	0.0151385	0.0716348	446.466	-0.211329	0.832727	0.935333
seq.11715.1	POU domain, class 2, transcription factor 1	P14859	POU2F1	baseline	-0.0301782	0.0463806	412.157	0.650664	0.515626	0.769989
seq.11716.28	Leucine-rich repeat, immunoglobulin-like domain and transmembrane domain-containing protein 2	A6NDA9	LRIT2	baseline	0.00214756	0.0819049	408.853	-0.0262202	0.979095	0.993245
seq.11814.29	Hepatocyte growth factor receptor	P08581	MET	baseline	0.0573518	0.0447911	425.368	-1.28043	0.201092	0.503634
seq.11816.84	Tyrosine-protein kinase JAK2	O60674	JAK2	baseline	-0.149484	0.100931	448.617	1.48105	0.139295	0.426314
seq.11817.1	Ribosomal protein S6 kinase beta-1	P23443	RPS6KB1	baseline	-0.0318963	0.0610545	451.742	0.522424	0.601632	0.820706
seq.11825.27	Peroxisome proliferator-activated receptor gamma coactivator 1-alpha	Q9UBK2	PPARGC1A	baseline	-0.0463697	0.079759	357.496	0.581373	0.561356	0.798903
seq.11827.7	Nuclear receptor ROR-gamma	P51449	RORC	baseline	-0.0545154	0.0564345	401.596	0.965995	0.334628	0.642942
seq.11830.48	Tyrosine-protein phosphatase non-receptor type 11	Q06124	PTPN11	baseline	-0.0271663	0.082908	452.982	0.327669	0.743314	0.894005
seq.11833.83	Frataxin, mitochondrial	Q16595	FXN	baseline	0.00783248	0.0460441	453.14	-0.170108	0.865001	0.947168
seq.11836.144	Epithelial discoidin domain-containing receptor 1	Q08345	DDR1	baseline	-0.0288276	0.038157	419.206	0.7555	0.450373	0.725373
seq.11837.7	Tumor necrosis factor receptor superfamily member 18	Q9Y5U5	TNFRSF18	baseline	-0.139533	0.0583993	376.887	2.3893	0.0173715	0.138101
seq.11838.130	Piezo-type mechanosensitive ion channel component 1	Q92508	PIEZO1	baseline	-0.0336929	0.0867991	337.973	0.388171	0.698134	0.869691
seq.11851.21	Triggering receptor expressed on myeloid cells 2	Q9NZC2	TREM2	baseline	-0.0653185	0.0592818	397.775	1.10183	0.271201	0.579641
seq.11872.9	Protocadherin gamma-B1	Q9Y5G3	PCDHGB1	baseline	-0.0162491	0.0523969	436.126	0.310115	0.756622	0.899128
seq.11910.27	Homeobox protein DLX-4	Q92988	DLX4	baseline	0.0812154	0.114232	442.457	-0.710966	0.47748	0.744936
seq.11911.13	Leucine-rich repeat-containing protein 4B:Cytoplasmic domain	Q9NT99	LRRC4B	baseline	0.0654692	0.0541635	354.276	-1.20873	0.227571	0.530255
seq.11926.23	Alpha- and gamma-adaptin-binding protein p34	Q6PD74	AAGAB	baseline	-0.093146	0.0909713	443.96	1.02391	0.306438	0.61672
seq.11934.9	Integrator complex subunit 3	Q68E01	INTS3	baseline	-0.145212	0.102215	312.125	1.42066	0.156414	0.448178
seq.11949.25	Epidermal growth factor:Cytoplasmic domain	P01133	EGF	baseline	0.139267	0.0721949	346.16	-1.92904	0.054543	0.269207
seq.11952.1	Immunoglobulin superfamily DCC subclass member 3:Cytoplasmic domain	Q8IVU1	IGDCC3	baseline	0.0083405	0.0320216	421.763	-0.260465	0.794632	0.914965
seq.11955.1	Rho GTPase-activating protein 1:Rho-GTPase activating protein domain	Q07960	ARHGAP1	baseline	0.068349	0.0762351	437.566	-0.896555	0.370449	0.672707
seq.11967.23	Cellular retinoic acid-binding protein 1	P29762	CRABP1	baseline	0.00168787	0.0313729	447.28	-0.0538003	0.957118	0.987084
seq.11969.5	Protein S100-A2	P29034	S100A2	baseline	0.0150949	0.0443584	373.258	-0.340293	0.733827	0.8898
seq.11988.24	Receptor-type tyrosine-protein phosphatase H	Q9HD43	PTPRH	baseline	-0.0415653	0.0525053	378.274	0.79164	0.429067	0.712878
seq.11989.35	ER membrane protein complex subunit 1	Q8N766	EMC1	baseline	0.00575193	0.0388842	369.698	-0.147925	0.882483	0.955164
seq.12001.7	Tight junction protein ZO-1	Q07157	TJP1	baseline	-0.0208964	0.0794516	395.222	0.263008	0.792681	0.913689
seq.12008.3	T-cell antigen CD7	P09564	CD7	baseline	0.138284	0.0811787	398.901	-1.70345	0.0892623	0.346999
seq.12014.19	6-pyruvoyl tetrahydrobiopterin synthase	Q03393	PTS	baseline	-0.120797	0.096207	447.749	1.25559	0.209919	0.512715
seq.12016.60	E3 ubiquitin-protein ligase CBL	P22681	CBL	baseline	-0.0778623	0.076309	452.795	1.02035	0.308105	0.617837
seq.12018.84	Thiamin pyrophosphokinase 1	Q9H3S4	TPK1	baseline	0.0576586	0.0293381	453.896	-1.96532	0.049987	0.259182
seq.12020.39	Bisphosphoglycerate mutase	P07738	BPGM	baseline	0.282598	0.173536	455.026	-1.62846	0.104119	0.372994
seq.12022.12	Mothers against decapentaplegic homolog 4	Q13485	SMAD4	baseline	0.0544289	0.057415	454.342	-0.947992	0.343638	0.648383
seq.12030.82	Desmin	P17661	DES	baseline	-0.0581764	0.0535877	436.424	1.08563	0.278242	0.58705
seq.12033.3	Mitotic checkpoint serine/threonine-protein kinase BUB1	O43683	BUB1	baseline	0.00480368	0.0562515	359.472	-0.0853965	0.931994	0.975921
seq.12034.28	Adenylyl cyclase-associated protein 1	Q01518	CAP1	baseline	-0.186756	0.131446	452.679	1.42079	0.156067	0.447874
seq.12041.33	Heat shock 70 kDa protein 1-like	P34931	HSPA1L	baseline	0.170635	0.212626	425.558	-0.802514	0.422704	0.709428
seq.12046.51	TAR DNA-binding protein 43	Q13148	TARDBP	baseline	0.0152433	0.0440331	384.493	-0.346179	0.729398	0.88719
seq.12077.32	Growth/differentiation factor 8	O14793	MSTN	baseline	-0.0899557	0.0514023	424.488	1.75003	0.080835	0.329411
seq.12329.21	Ribosomal protein S6 kinase alpha-1	Q15418	RPS6KA1	baseline	-0.135008	0.0577977	407.604	2.33588	0.0199818	0.151479
seq.12332.7	Eukaryotic elongation factor 2 kinase	O00418	EEF2K	baseline	-0.193845	0.102417	439.893	1.8927	0.0590536	0.279658
seq.12333.87	Ribose-5-phosphate isomerase	P49247	RPIA	baseline	0.182419	0.0830739	446.538	-2.19586	0.0286154	0.189988
seq.12334.25	Serine hydroxymethyltransferase, cytosolic	P34896	SHMT1	baseline	-0.276462	0.15441	449.455	1.79044	0.0740561	0.316326
seq.12338.27	Pikachurin	Q63HQ2	EGFLAM	baseline	-0.0176171	0.0930228	427.339	0.189385	0.849881	0.940797
seq.12340.17	Alanine--tRNA ligase, cytoplasmic	P49588	AARS1	baseline	-0.056487	0.0836995	448.446	0.674878	0.500101	0.75998
seq.12341.8	Dual specificity protein phosphatase 6	Q16828	DUSP6	baseline	-0.0159614	0.0665294	453.794	0.239916	0.810504	0.92275
seq.12343.14	Arf-GAP with coiled-coil, ANK repeat and PH domain-containing protein 2	Q15057	ACAP2	baseline	-0.0443639	0.0515662	446.219	0.860329	0.39007	0.681769
seq.12345.4	Anaphase-promoting complex subunit 10	Q9UM13	ANAPC10	baseline	0.118003	0.0319455	439.238	-3.69389	0.000248698	0.00718294
seq.12347.29	Cerebral cavernous malformations 2 protein	Q9BSQ5	CCM2	baseline	-0.122255	0.0619539	440.752	1.97333	0.0490827	0.256595
seq.12348.46	Serine--tRNA ligase, mitochondrial	Q9NP81	SARS2	baseline	-0.0272411	0.0691921	433.743	0.393703	0.693994	0.867944
seq.12350.86	Protein C-ets-2	P15036	ETS2	baseline	-0.065213	0.0401821	384.032	1.62294	0.105423	0.37623
seq.12351.25	Signal transducer and activator of transcription 1-alpha/beta	P42224	STAT1	baseline	-0.125614	0.0793222	442.461	1.5836	0.114	0.386175
seq.12352.70	Arrestin domain-containing protein 3	Q96B67	ARRDC3	baseline	-0.149236	0.107409	383.5	1.38943	0.165509	0.460348
seq.12355.223	Ribosome-recycling factor, mitochondrial	Q96E11	MRRF	baseline	-0.0492097	0.0384275	428.929	1.28059	0.201031	0.503634
seq.12356.65	Sorcin	P30626	SRI	baseline	0.119484	0.120764	454.453	-0.989396	0.322996	0.631363
seq.12357.41	Synaptosomal-associated protein 29	O95721	SNAP29	baseline	0.00492505	0.0635756	337.067	-0.0774676	0.938298	0.979178
seq.12358.6	Immunoglobulin-binding protein 1	P78318	IGBP1	baseline	0.15756	0.102859	455.5	-1.5318	0.126266	0.405203
seq.12361.102	Ras-related protein R-Ras2	P62070	RRAS2	baseline	0.0139813	0.043361	411.804	-0.32244	0.747283	0.895322
seq.12363.70	Tribbles homolog 2	Q92519	TRIB2	baseline	-0.0353442	0.0357609	394.182	0.988346	0.32359	0.631711
seq.12365.108	RuvB-like 1	Q9Y265	RUVBL1	baseline	-0.0265428	0.0373393	449.708	0.710854	0.477543	0.744936
seq.12366.16	Gamma-crystallin D	P07320	CRYGD	baseline	-0.0486864	0.0321363	399.368	1.515	0.130564	0.412546
seq.12367.52	Macoilin	Q8N5G2	MACO1	baseline	-0.0430273	0.06205	427.381	0.69343	0.488416	0.751728
seq.12368.18	Histone acetyltransferase KAT2B	Q92831	KAT2B	baseline	0.135291	0.0518138	444.174	-2.6111	0.00933055	0.096956
seq.12370.30	Apolipoprotein F	Q13790	APOF	baseline	0.23659	0.118077	441.168	-2.0037	0.0457137	0.245747
seq.12372.50	Tropomyosin alpha-3 chain	P06753	TPM3	baseline	0.177819	0.076643	391.571	-2.32009	0.0208491	0.155722
seq.12373.73	Transformer-2 protein homolog beta	P62995	TRA2B	baseline	0.169407	0.0866067	450.666	-1.95605	0.0510771	0.261973
seq.12374.8	Platelet-activating factor acetylhydrolase IB subunit gamma	Q15102	PAFAH1B3	baseline	0.177768	0.165848	455.239	-1.07187	0.284346	0.594192
seq.12376.85	Cyclin-dependent kinase 4 inhibitor D	P55273	CDKN2D	baseline	-0.0867927	0.0733336	446.506	1.18353	0.237228	0.54
seq.12378.71	Tapasin	O15533	TAPBP	baseline	-0.0357523	0.080695	393.828	0.443055	0.65797	0.850134
seq.12381.26	Carbonyl reductase [NADPH] 1	P16152	CBR1	baseline	0.108832	0.0830306	450.708	-1.31074	0.190613	0.491645
seq.12382.2	Probable ATP-dependent RNA helicase DDX58	O95786	DDX58	baseline	-0.0744724	0.0839031	422.883	0.8876	0.37526	0.674897
seq.12384.92	COP9 signalosome complex subunit 7b	Q9H9Q2	COPS7B	baseline	0.0391244	0.0854872	409.204	-0.457664	0.647437	0.843297
seq.12385.4	Calpain-3	P20807	CAPN3	baseline	0.0305028	0.0651476	356.319	-0.468211	0.63992	0.839232
seq.12386.11	Aminopeptidase B	Q9H4A4	RNPEP	baseline	0.20252	0.0772592	440.538	-2.6213	0.00906253	0.0950815
seq.12387.7	PDZ and LIM domain protein 4	P50479	PDLIM4	baseline	-0.0204778	0.0975439	412.77	0.209934	0.833823	0.936051
seq.12389.4	Origin recognition complex subunit 6	Q9Y5N6	ORC6	baseline	0.0666943	0.0340181	427.653	-1.96055	0.0505798	0.260356
seq.12391.27	PDZ domain-containing protein 7	Q9H5P4	PDZD7	baseline	-0.151322	0.0576696	432.135	2.62394	0.00899956	0.0946823
seq.12392.30	ADP-ribosylation factor-like protein 1	P40616	ARL1	baseline	0.0036472	0.049893	441.512	-0.0731005	0.941759	0.980886
seq.12394.53	Transmembrane protein C16orf54	Q6UWD8	C16orf54	baseline	0.0208309	0.104644	390.852	-0.199065	0.842315	0.93834
seq.12395.86	Aspartate--tRNA ligase, mitochondrial	Q6PI48	DARS2	baseline	-0.117013	0.158928	445.047	0.736263	0.461959	0.735492
seq.12396.19	3-hydroxyisobutyryl-CoA hydrolase, mitochondrial	Q6NVY1	HIBCH	baseline	0.138406	0.138167	436.518	-1.00173	0.317027	0.626683
seq.12398.15	Paired box protein Pax-4	O43316	PAX4	baseline	0.0744457	0.0709547	407.208	-1.0492	0.294708	0.606174
seq.12399.194	Coiled-coil domain-containing protein 50	Q8IVM0	CCDC50	baseline	0.0321016	0.0732502	423.692	-0.438246	0.661431	0.852371
seq.12400.25	Ubiquitin-conjugating enzyme E2 T	Q9NPD8	UBE2T	baseline	-0.0382848	0.0368171	441.229	1.03987	0.298972	0.61085
seq.12401.3	AMSH-like protease	Q96FJ0	STAMBPL1	baseline	0.005834	0.0373207	430.55	-0.156321	0.875854	0.952058
seq.12403.30	Ras-related protein Rab-39B	Q96DA2	RAB39B	baseline	-0.00266982	0.0359252	423.798	0.0743159	0.940794	0.98015
seq.12406.119	GTP-binding protein Di-Ras3	O95661	DIRAS3	baseline	-0.115656	0.070919	354.197	1.63082	0.103817	0.372154
seq.12408.333	Ras-related protein Rab-22A	Q9UL26	RAB22A	baseline	-0.104262	0.0496693	380.869	2.09912	0.0364645	0.218787
seq.12409.90	Ras-related protein Rab-7b	Q96AH8	RAB7B	baseline	0.0184475	0.0661758	394.214	-0.278764	0.780572	0.90939
seq.12411.60	Protein max	P61244	MAX	baseline	0.212705	0.0804413	454.269	-2.64423	0.00847108	0.0903741
seq.12414.31	14-3-3 protein beta/alpha	P31946	YWHAB	baseline	0.307668	0.0606158	451.516	-5.0757	5.65344e-07	0.000107359
seq.12415.122	Endothelial differentiation-related factor 1	O60869	EDF1	baseline	-0.0517357	0.0454654	443.102	1.13791	0.255771	0.560703
seq.12417.46	EKC/KEOPS complex subunit TPRKB	Q9Y3C4	TPRKB	baseline	0.0781168	0.0487345	445.374	-1.60291	0.109664	0.379808
seq.12420.10	Glycerol-3-phosphate dehydrogenase 1-like protein	Q8N335	GPD1L	baseline	-0.171505	0.0740302	435.916	2.31669	0.0209835	0.156418
seq.12422.143	Arachidonate 15-lipoxygenase B	O15296	ALOX15B	baseline	0.286934	0.139771	420.475	-2.05289	0.0407011	0.233856
seq.12423.38	APOBEC1 complementation factor	Q9NQ94	A1CF	baseline	0.122611	0.082228	365.28	-1.49111	0.136797	0.422745
seq.12424.107	Thymocyte nuclear protein 1	Q9P016	THYN1	baseline	0.00638146	0.055022	449.258	-0.11598	0.90772	0.96436
seq.12425.104	ADP-ribosylation factor 6	P62330	ARF6	baseline	-0.0540872	0.0312735	405.095	1.72949	0.0844835	0.337106
seq.12426.19	MOB kinase activator 1A	Q9H8S9	MOB1A	baseline	-0.0922544	0.0484863	439.696	1.90269	0.0577342	0.276164
seq.12427.8	M-phase inducer phosphatase 2	P30305	CDC25B	baseline	0.0204924	0.0362298	445.157	-0.565622	0.571936	0.804225
seq.12428.2	Lysophospholipase-like protein 1	Q5VWZ2	LYPLAL1	baseline	-0.00185249	0.0336124	394.72	0.0551132	0.956076	0.987084
seq.12430.78	Polyadenylate-binding protein-interacting protein 1	Q9H074	PAIP1	baseline	0.000737613	0.0394575	390.704	-0.0186939	0.985095	0.994119
seq.12431.13	Protein pelota homolog	Q9BRX2	PELO	baseline	-0.11828	0.091924	336.336	1.28671	0.199079	0.500897
seq.12432.23	Calcyclin-binding protein	Q9HB71	CACYBP	baseline	-0.0929363	0.097725	441.25	0.950998	0.342126	0.647915
seq.12433.8	ADP-ribosylation factor-like protein 11	Q969Q4	ARL11	baseline	-0.0128954	0.0371307	444.263	0.347296	0.728533	0.886281
seq.12434.25	IST1 homolog	P53990	IST1	baseline	-0.0410132	0.0727587	451.296	0.563688	0.573246	0.805752
seq.12436.84	Glutathione S-transferase omega-1	P78417	GSTO1	baseline	0.0936768	0.0663143	448.524	-1.41262	0.158461	0.45132
seq.12437.18	Serine/threonine-protein kinase ULK3	Q6PHR2	ULK3	baseline	0.0246328	0.0353188	410.158	-0.697441	0.485922	0.750064
seq.12438.127	DNA-3-methyladenine glycosylase	P29372	MPG	baseline	0.0316542	0.0839204	451.497	-0.377192	0.706208	0.873673
seq.12439.67	Interferon regulatory factor 9	Q00978	IRF9	baseline	-0.0035111	0.036323	444.576	0.0966633	0.923037	0.972078
seq.12442.4	Rho-related GTP-binding protein RhoD	O00212	RHOD	baseline	-0.0614996	0.0702367	404.913	0.875605	0.381764	0.678678
seq.12444.39	Nuclear receptor subfamily 5 group A member 2	O00482	NR5A2	baseline	-0.0095883	0.0591695	396.124	0.162048	0.871351	0.949153
seq.12445.50	Ankyrin repeat domain-containing protein 27	Q96NW4	ANKRD27	baseline	-0.0742425	0.0317256	418.115	2.34015	0.0197458	0.15029
seq.12446.49	Glutathione S-transferase A1	P08263	GSTA1	baseline	-0.304908	0.170594	450.588	1.78734	0.0745551	0.31671
seq.12448.246	Glycylpeptide N-tetradecanoyltransferase 1	P30419	NMT1	baseline	-0.0768974	0.0876253	447.956	0.87757	0.380647	0.678207
seq.12449.16	Peptidyl-prolyl cis-trans isomerase H	O43447	PPIH	baseline	0.0464053	0.0954577	452.462	-0.486135	0.627107	0.834259
seq.12450.42	Phosphomevalonate kinase	Q15126	PMVK	baseline	-0.0608739	0.0583405	421.492	1.04342	0.29735	0.609072
seq.12451.62	Transcription regulator protein BACH1	O14867	BACH1	baseline	-0.0320443	0.0465409	434.165	0.688518	0.491494	0.753916
seq.12452.32	Histone-lysine N-methyltransferase SUV420H2	Q86Y97	KMT5C	baseline	-0.0269845	0.0446066	402.617	0.604944	0.545557	0.789945
seq.12453.161	Nuclear RNA export factor 1	Q9UBU9	NXF1	baseline	0.049128	0.0594644	453.034	-0.826175	0.40914	0.696283
seq.12454.105	N-terminal Xaa-Pro-Lys N-methyltransferase 1	Q9BV86	NTMT1	baseline	-0.0336317	0.0441675	376.721	0.761458	0.44686	0.723139
seq.12455.48	Myoneurin	Q9NPC7	MYNN	baseline	-0.0482658	0.0337103	426.632	1.43178	0.152938	0.442391
seq.12456.5	6-phosphofructo-2-kinase/fructose-2,6-bisphosphatase 3	Q16875	PFKFB3	baseline	-0.152254	0.0850905	426.443	1.78932	0.0742735	0.316423
seq.12457.10	1,2-dihydroxy-3-keto-5-methylthiopentene dioxygenase	Q9BV57	ADI1	baseline	0.0737181	0.0645508	403.18	-1.14202	0.254124	0.559201
seq.12458.79	Calcineurin B homologous protein 1	Q99653	CHP1	baseline	0.273347	0.0653689	359.294	-4.18161	3.64081e-05	0.001931
seq.12459.13	Pleckstrin homology domain-containing family A member 1	Q9HB21	PLEKHA1	baseline	-0.0163804	0.042968	439.15	0.381223	0.703222	0.872253
seq.12460.18	Proteasome subunit alpha type-7	O14818	PSMA7	baseline	0.140372	0.122971	452.293	-1.14151	0.254263	0.559201
seq.12461.8	NAD-dependent protein deacylase sirtuin-5, mitochondrial	Q9NXA8	SIRT5	baseline	0.0843218	0.0515482	432.306	-1.63579	0.102612	0.370106
seq.12462.20	Histone-lysine N-methyltransferase SETMAR	Q53H47	SETMAR	baseline	0.0548008	0.0526423	387.045	-1.041	0.298525	0.610292
seq.12463.7	Kelch-like protein 13	Q9P2N7	KLHL13	baseline	0.0854822	0.0660522	359.553	-1.29416	0.196441	0.497478
seq.12466.7	Heterogeneous nuclear ribonucleoprotein A1	P09651	HNRNPA1	baseline	0.343705	0.0786491	455.673	-4.37011	1.53942e-05	0.00109285
seq.12469.19	Microtubule-associated protein RP/EB family member 1	Q15691	MAPRE1	baseline	-0.0125935	0.0880285	449.755	0.143062	0.886305	0.95765
seq.12471.47	Double-stranded RNA-binding protein Staufen homolog 1	O95793	STAU1	baseline	0.0388989	0.0497368	445.915	-0.782093	0.434575	0.715806
seq.12473.48	BTB/POZ domain-containing protein KCTD5	Q9NXV2	KCTD5	baseline	-0.0580499	0.0335489	438.887	1.73031	0.0842787	0.33676
seq.12475.48	Chloride intracellular channel protein 5	Q9NZA1	CLIC5	baseline	0.581711	0.108244	451.614	-5.37405	1.2361e-07	3.84397e-05
seq.12476.50	Fructose-2,6-bisphosphatase TIGAR	Q9NQ88	TIGAR	baseline	0.000958065	0.0422634	372.884	-0.0226689	0.981927	0.993926
seq.12477.42	Translin	Q15631	TSN	baseline	0.169911	0.11061	449.455	-1.53612	0.125213	0.403529
seq.12478.15	60S ribosomal protein L30	P62888	RPL30	baseline	0.0505835	0.104066	437.702	-0.486073	0.627159	0.834259
seq.12479.50	cAMP-dependent protein kinase type I-beta regulatory subunit	P31321	PRKAR1B	baseline	-0.0212561	0.0800847	397.129	0.26542	0.790823	0.912378
seq.12480.9	OTU domain-containing protein 5	Q96G74	OTUD5	baseline	-0.0884253	0.0598956	449.201	1.47632	0.140558	0.428131
seq.12482.5	Nucleosome-remodeling factor subunit BPTF	Q12830	BPTF	baseline	-0.0324693	0.0371033	353.597	0.875104	0.382111	0.678743
seq.12483.62	Nuclear receptor ROR-beta	Q92753	RORB	baseline	0.0585702	0.0749267	391.088	-0.781701	0.434863	0.715943
seq.12484.67	Phosphatidylinositol transfer protein beta isoform	P48739	PITPNB	baseline	-0.0736436	0.0455142	440.496	1.61804	0.10637	0.37686
seq.12486.8	Glutaredoxin-2, mitochondrial	Q9NS18	GLRX2	baseline	0.101361	0.0361816	429.238	-2.80146	0.00531724	0.06525
seq.12488.9	Malignant T-cell-amplified sequence 1	Q9ULC4	MCTS1	baseline	-0.0830997	0.0921657	426.688	0.901634	0.36776	0.670387
seq.12490.92	Ragulator complex protein LAMTOR3	Q9UHA4	LAMTOR3	baseline	0.0163786	0.0534076	451.663	-0.306672	0.759234	0.900186
seq.12491.23	Chloride intracellular channel protein 4	Q9Y696	CLIC4	baseline	0.0315982	0.0894542	449.301	-0.353233	0.724079	0.883908
seq.12493.42	Ubiquitin thioesterase OTUB2	Q96DC9	OTUB2	baseline	0.0388819	0.0443213	435.788	-0.877274	0.380821	0.678207
seq.12494.99	Gamma-aminobutyric acid receptor-associated protein-like 2	P60520	GABARAPL2	baseline	0.247716	0.0911717	454.224	-2.71703	0.00683865	0.0769577
seq.12497.29	Tudor-interacting repair regulator protein	Q9BRJ7	NUDT16L1	baseline	0.0503918	0.0795351	427.765	-0.63358	0.526694	0.777451
seq.12498.12	Tax1-binding protein 3	O14907	TAX1BP3	baseline	0.0331243	0.060144	431.1	-0.55075	0.582091	0.809661
seq.12499.108	Endophilin-A1	Q99962	SH3GL2	baseline	-0.125981	0.103431	449.399	1.21802	0.223856	0.527318
seq.12500.88	SUMO-activating enzyme subunit 2	Q9UBT2	UBA2	baseline	0.0254953	0.0782858	445.107	-0.325669	0.744828	0.894358
seq.12501.10	Tubulin-specific chaperone A	O75347	TBCA	baseline	0.134817	0.0837427	395.378	-1.6099	0.108218	0.378733
seq.12503.5	Ovarian cancer G-protein coupled receptor 1	Q15743	GPR68	baseline	-0.0613144	0.058978	441.199	1.03962	0.299088	0.610882
seq.12504.26	Leiomodin-1	P29536	LMOD1	baseline	0.0852613	0.0666406	388.572	-1.27942	0.201513	0.504014
seq.12507.16	Inositol-trisphosphate 3-kinase C	Q96DU7	ITPKC	baseline	-0.0536691	0.0388774	379.247	1.38047	0.168255	0.46492
seq.12508.9	Charged multivesicular body protein 3	Q9Y3E7	CHMP3	baseline	0.0908232	0.0672279	452.606	-1.35097	0.177379	0.474927
seq.12509.115	COMM domain-containing protein 1	Q8N668	COMMD1	baseline	-0.100726	0.165127	354.493	0.609993	0.542257	0.787569
seq.12510.3	Signal-transducing adaptor protein 1	Q9ULZ2	STAP1	baseline	-0.0685528	0.0338607	412.015	2.02455	0.0435578	0.240279
seq.12511.83	Solute carrier family 41 member 2	Q96JW4	SLC41A2	baseline	-0.122503	0.0637975	417.453	1.92018	0.0555163	0.271209
seq.12513.8	Glycolipid transfer protein	Q9NZD2	GLTP	baseline	-0.0358667	0.0424316	355.864	0.845284	0.39852	0.688303
seq.12514.16	tRNA (guanine-N(7)-)-methyltransferase	Q9UBP6	METTL1	baseline	0.00331138	0.0373865	412.396	-0.0885715	0.929465	0.97463
seq.12515.45	Uridine-cytidine kinase 2	Q9BZX2	UCK2	baseline	-0.155859	0.0685667	345.2	2.2731	0.023634	0.168543
seq.12516.13	Transcriptional enhancer factor TEF-3	Q15561	TEAD4	baseline	-0.0296141	0.0670015	356.969	0.441991	0.658763	0.85087
seq.12517.52	Programmed cell death protein 5	O14737	PDCD5	baseline	0.24269	0.0809167	452.313	-2.99926	0.00285571	0.0419574
seq.12518.289	Protein polybromo-1	Q86U86	PBRM1	baseline	0.146047	0.0598812	453.114	-2.43894	0.0151132	0.128555
seq.12521.3	Cyclin-dependent kinase 4 inhibitor C	P42773	CDKN2C	baseline	-0.0992947	0.0370303	439.823	2.68144	0.00760627	0.0838566
seq.12522.6	UV excision repair protein RAD23 homolog B	P54727	RAD23B	baseline	0.230068	0.0726169	450.819	-3.16824	0.0016379	0.0280214
seq.12524.18	Diamine acetyltransferase 2	Q96F10	SAT2	baseline	-0.108894	0.0576186	380.62	1.88992	0.0595289	0.280336
seq.12527.50	Thyroid hormone receptor alpha	P10827	THRA	baseline	-0.0537006	0.0521275	446.052	1.03018	0.303484	0.614558
seq.12528.40	ATPase WRNIP1	Q96S55	WRNIP1	baseline	-0.0983006	0.0440523	430.867	2.23145	0.026165	0.179577
seq.12529.32	Inactive peptidyl-prolyl cis-trans isomerase FKBP6	O75344	FKBP6	baseline	-0.138366	0.0969204	415.219	1.42763	0.154151	0.444715
seq.12530.14	Cyclin-dependent kinases regulatory subunit 1	P61024	CKS1B	baseline	-0.0127138	0.0496103	446.55	0.256272	0.797858	0.91627
seq.12531.5	Endogenous retrovirus group V member 1 Env polyprotein	B6SEH8	ERVV-1	baseline	-0.0391238	0.0502604	430.456	0.778422	0.436748	0.717034
seq.12532.28	Ubiquitin-conjugating enzyme E2 R1	P49427	CDC34	baseline	0.0045307	0.091117	386.686	-0.049724	0.960368	0.988072
seq.12533.135	Cytohesin-2	Q99418	CYTH2	baseline	-0.077811	0.0342063	427.557	2.27476	0.0234149	0.167951
seq.12534.10	Calcium-binding and coiled-coil domain-containing protein 2	Q13137	CALCOCO2	baseline	-0.0620946	0.0351021	440.796	1.76897	0.0775905	0.323656
seq.12535.2	DNA repair protein XRCC1	P18887	XRCC1	baseline	0.0193051	0.0765841	368.276	-0.252077	0.801122	0.917956
seq.12536.46	Myotubularin-related protein 6	Q9Y217	MTMR6	baseline	0.0665959	0.0687143	447.557	-0.969171	0.332983	0.641639
seq.12537.88	Transcriptional activator protein Pur-alpha	Q00577	PURA	baseline	0.137937	0.0650119	455.865	-2.12173	0.0343996	0.211578
seq.12538.19	Regulator of G-protein signaling 7	P49802	RGS7	baseline	-0.142303	0.0575825	427.032	2.47128	0.0138521	0.121924
seq.12540.25	Rho-related GTP-binding protein RhoG	P84095	RHOG	baseline	0.0313334	0.0327137	455.183	-0.957806	0.338669	0.645229
seq.12543.76	Zinc finger protein 560	Q96MR9	ZNF560	baseline	-0.0600646	0.0691024	394.187	0.869211	0.38526	0.679304
seq.12546.1	Smoothelin	P53814	SMTN	baseline	-0.0652693	0.112091	435.906	0.582287	0.560674	0.798903
seq.12548.75	Ras-related GTP-binding protein C	Q9HB90	RRAGC	baseline	-0.0654963	0.0679179	361.046	0.964346	0.335518	0.643585
seq.12549.33	Hematopoietic prostaglandin D synthase	O60760	HPGDS	baseline	-0.184404	0.075637	416.16	2.43801	0.0151858	0.129028
seq.12551.3	E3 ubiquitin-protein ligase Itchy homolog	Q96J02	ITCH	baseline	-0.249042	0.167593	388.312	1.48599	0.138092	0.425192
seq.12553.5	Serine/threonine-protein kinase VRK1	Q99986	VRK1	baseline	0.00761039	0.0421107	438.6	-0.180723	0.856668	0.943627
seq.12554.10	DNA repair protein RAD51 homolog 4	O75771	RAD51D	baseline	-0.150947	0.0540099	423.255	2.7948	0.00542939	0.0664116
seq.12556.7	Ubiquitin-conjugating enzyme E2 C	O00762	UBE2C	baseline	-0.0737219	0.0728489	332.702	1.01198	0.312281	0.622106
seq.12557.18	RNA-binding protein Nova-1	P51513	NOVA1	baseline	0.00276411	0.10245	337.536	-0.0269802	0.978491	0.993245
seq.12558.3	Ubiquitin-associated and SH3 domain-containing protein B	Q8TF42	UBASH3B	baseline	-0.131422	0.130966	442.253	1.00349	0.316174	0.626243
seq.12560.9	5'(3')-deoxyribonucleotidase, cytosolic type	Q8TCD5	NT5C	baseline	0.09392	0.0780095	445.898	-1.20396	0.229245	0.532053
seq.12562.1	Serine/threonine-protein kinase N1	Q16512	PKN1	baseline	-0.0298284	0.0265628	441.133	1.12294	0.262075	0.567917
seq.12563.2	Tumor necrosis factor alpha-induced protein 8	O95379	TNFAIP8	baseline	-0.0170118	0.0707988	448.172	0.240284	0.81022	0.922704
seq.12564.9	60S ribosome subunit biogenesis protein NIP7 homolog	Q9Y221	NIP7	baseline	-0.0397707	0.0942406	413.405	0.422012	0.673235	0.857946
seq.12568.14	Kelch-like ECH-associated protein 1	Q14145	KEAP1	baseline	0.0211246	0.0450174	426.889	-0.469254	0.639128	0.839232
seq.12569.25	T-complex protein 1 subunit epsilon	P48643	CCT5	baseline	-0.10374	0.147582	450.522	0.702931	0.482462	0.747478
seq.12571.14	ADP-ribosylation factor-like protein 3	P36405	ARL3	baseline	0.00929921	0.0748277	451.398	-0.124275	0.901153	0.962438
seq.12572.236	Embryonal Fyn-associated substrate	O43281	EFS	baseline	0.0463561	0.0409741	411.081	-1.13135	0.258567	0.56439
seq.12573.80	Tripartite motif-containing protein 3	O75382	TRIM3	baseline	-0.0610461	0.0893106	438.755	0.683526	0.494635	0.756248
seq.12574.36	Endothelin-2	P20800	EDN2	baseline	0.0607029	0.0893338	398.829	-0.679507	0.497211	0.757843
seq.12575.30	C-1-tetrahydrofolate synthase, cytoplasmic	P11586	MTHFD1	baseline	-0.0739005	0.112203	448.569	0.658632	0.51047	0.767068
seq.12576.21	Melanoma-associated antigen 3	P43357	MAGEA3	baseline	-0.039699	0.0334839	443.572	1.18562	0.236409	0.539591
seq.12577.100	Flap endonuclease 1	P39748	FEN1	baseline	-0.0512794	0.0574532	349.525	0.892542	0.372717	0.673603
seq.12578.13	ADP-ribosylation factor 3	P61204	ARF3	baseline	-0.0294787	0.0895447	419.884	0.329206	0.742164	0.893703
seq.12580.7	Proteasome subunit beta type-5	P28074	PSMB5	baseline	-0.0775147	0.0436564	444.61	1.77557	0.0764885	0.321353
seq.12581.39	Inositol monophosphatase 2	O14732	IMPA2	baseline	-0.0956141	0.0535314	425.681	1.78613	0.07479	0.317075
seq.12583.77	Serine/threonine-protein kinase A-Raf	P10398	ARAF	baseline	-0.0645965	0.0760014	413.233	0.849938	0.395852	0.685587
seq.12585.39	DNA excision repair protein ERCC-1	P07992	ERCC1	baseline	0.0233144	0.0423117	366.924	-0.551015	0.581959	0.809661
seq.12587.65	ADP-ribosylation factor-like protein 2	P36404	ARL2	baseline	-0.0871652	0.0486519	447.722	1.79161	0.073871	0.316304
seq.12591.27	Oligophrenin-1	O60890	OPHN1	baseline	-0.130618	0.123236	440.587	1.0599	0.289771	0.599756
seq.12593.33	p53 and DNA damage-regulated protein 1	Q9NUG6	PDRG1	baseline	0.00522812	0.0718483	438.415	-0.0727661	0.942025	0.981029
seq.12594.5	Grancalcin	P28676	GCA	baseline	0.184032	0.0970583	444.878	-1.89609	0.0585952	0.278007
seq.12595.11	Tropomodulin-1	P28289	TMOD1	baseline	0.350107	0.157621	455.792	-2.22119	0.0268286	0.183181
seq.12597.68	Autophagy protein 5	Q9H1Y0	ATG5	baseline	-0.127357	0.0845088	422.739	1.50702	0.132552	0.415544
seq.12599.10	Fermitin family homolog 3	Q86UX7	FERMT3	baseline	-0.17014	0.0777614	446.025	2.18798	0.0291893	0.192048
seq.12603.87	Polyadenylate-binding protein 4	Q13310	PABPC4	baseline	0.143707	0.0664701	444.86	-2.16198	0.031152	0.200026
seq.12604.16	Polycomb protein SCMH1	Q96GD3	SCMH1	baseline	-0.0373201	0.0866525	347.262	0.430687	0.666963	0.854922
seq.12605.1	Exosome complex component RRP40	Q9NQT5	EXOSC3	baseline	-0.190135	0.150101	336.141	1.26671	0.206135	0.508614
seq.12612.37	Proteasome subunit beta type-1	P20618	PSMB1	baseline	0.0464587	0.0817403	451.282	-0.56837	0.570067	0.803033
seq.12616.45	Nuclear receptor-binding protein	Q9UHY1	NRBP1	baseline	-0.0941975	0.0660041	442.153	1.42715	0.154243	0.444811
seq.12617.2	Serine/threonine-protein kinase 24	Q9Y6E0	STK24	baseline	-0.111982	0.0921347	452.788	1.21542	0.22484	0.527777
seq.12618.50	Aldo-keto reductase family 1 member C1	Q04828	AKR1C1	baseline	-0.0835532	0.0503862	448.295	1.65826	0.0979655	0.363305
seq.12619.14	Protein phosphatase 1A	P35813	PPM1A	baseline	0.042069	0.0511778	415.46	-0.822015	0.41154	0.699654
seq.12620.3	Septin-11	Q9NVA2	SEPTIN11	baseline	-0.00997481	0.0495358	450.747	0.201366	0.840504	0.937513
seq.12621.55	Serine/threonine-protein phosphatase 2A 65 kDa regulatory subunit A alpha isoform	P30153	PPP2R1A	baseline	0.0307901	0.0973244	453.549	-0.316366	0.75187	0.897097
seq.12622.96	Histone-lysine N-methyltransferase ASH1L	Q9NR48	ASH1L	baseline	-0.0192411	0.0598865	382.013	0.321293	0.748164	0.895322
seq.12623.84	Protein Jumonji	Q92833	JARID2	baseline	-0.0920156	0.0441777	435.433	2.08285	0.037848	0.224079
seq.12625.138	Kelch-like protein 7	Q8IXQ5	KLHL7	baseline	-0.0150433	0.0406988	438.468	0.369624	0.711841	0.876929
seq.12626.6	Sentrin-specific protease 7	Q9BQF6	SENP7	baseline	-0.0949211	0.032338	439.938	2.93528	0.00350702	0.0485233
seq.12627.97	Ubiquitin-like modifier-activating enzyme ATG7	O95352	ATG7	baseline	0.285944	0.155156	453.484	-1.84295	0.0659895	0.299426
seq.12628.31	LanC-like protein 2	Q9NS86	LANCL2	baseline	0.128002	0.129466	454.771	-0.988689	0.323341	0.631571
seq.12630.8	Arfaptin-2	P53365	ARFIP2	baseline	-0.143168	0.0606809	373.049	2.35936	0.018821	0.145585
seq.12632.14	Arylamine N-acetyltransferase 1	P18440	NAT1	baseline	-0.0196084	0.0662144	456.709	0.296136	0.767261	0.904285
seq.12633.3	Tyrosine-protein phosphatase non-receptor type 9	P43378	PTPN9	baseline	-0.0996167	0.0524162	373.835	1.90049	0.0581375	0.276699
seq.12634.79	Breast cancer anti-estrogen resistance protein 3:Guanine Nucleotide Exchange Factor Domain	O75815	BCAR3	baseline	-0.115359	0.0652148	408.531	1.76891	0.0776545	0.323745
seq.12635.9	tRNA (cytosine(38)-C(5))-methyltransferase	O14717	TRDMT1	baseline	0.0155563	0.036205	425.665	-0.429671	0.667652	0.855081
seq.12636.113	N-lysine methyltransferase SMYD2	Q9NRG4	SMYD2	baseline	0.0253017	0.034552	384.173	-0.732279	0.464445	0.737134
seq.12637.7	Carnitine O-acetyltransferase	P43155	CRAT	baseline	-0.0525105	0.101074	440.366	0.519528	0.603654	0.821236
seq.12641.3	Type II inositol 1,4,5-trisphosphate 5-phosphatase	P32019	INPP5B	baseline	-0.191566	0.135742	447.184	1.41125	0.158867	0.452053
seq.12643.4	Beta-arrestin-1	P49407	ARRB1	baseline	0.0803905	0.108465	452.685	-0.741166	0.458977	0.733316
seq.12644.63	Adenylosuccinate synthetase isozyme 2	P30520	ADSS2	baseline	0.237396	0.0721772	432.198	-3.28907	0.00108741	0.0207017
seq.12646.2	Ribulose-phosphate 3-epimerase	Q96AT9	RPE	baseline	0.0934806	0.117112	453.461	-0.798213	0.425165	0.711076
seq.12647.52	Histone-lysine N-methyltransferase SETD2	Q9BYW2	SETD2	baseline	0.069641	0.0500883	375.252	-1.39036	0.165242	0.459773
seq.12649.80	Malate dehydrogenase, mitochondrial	P40926	MDH2	baseline	0.0320001	0.0911363	448.717	-0.351124	0.72566	0.884541
seq.12650.43	Guanine nucleotide-binding protein G(k) subunit alpha	P08754	GNAI3	baseline	-0.0105507	0.0729537	418.514	0.144622	0.885079	0.957155
seq.12651.21	[Pyruvate dehydrogenase (acetyl-transferring)] kinase isozyme 2, mitochondrial	Q15119	PDK2	baseline	-0.0465324	0.0388357	391.426	1.19819	0.231569	0.534692
seq.12652.37	Adenosylhomocysteinase 2	O43865	AHCYL1	baseline	-0.108128	0.0747122	444.22	1.44727	0.148527	0.436954
seq.12653.13	Casein kinase I isoform gamma-2	P78368	CSNK1G2	baseline	-0.00863904	0.0434533	405.153	0.198812	0.84251	0.93834
seq.12655.30	Beta-soluble NSF attachment protein	Q9H115	NAPB	baseline	0.000352077	0.0312475	429.478	-0.0112674	0.991015	0.996525
seq.12656.1	Kinesin light chain 1	Q07866	KLC1	baseline	-0.0792886	0.146099	451.668	0.542704	0.587601	0.813009
seq.12657.2	GDP-L-fucose synthase	Q13630	TSTA3	baseline	0.0447021	0.0836358	431.686	-0.534486	0.593281	0.816648
seq.12658.72	Pantothenate kinase 3	Q9H999	PANK3	baseline	0.0676593	0.0957862	460	-0.706357	0.480324	0.745907
seq.12659.13	Obg-like ATPase 1	Q9NTK5	OLA1	baseline	0.177915	0.103799	455.595	-1.71404	0.0872011	0.342847
seq.12661.44	Gamma-aminobutyric acid receptor-associated protein-like 1	Q9H0R8	GABARAPL1	baseline	0.333433	0.0605028	450.431	-5.51104	6.01375e-08	2.5378e-05
seq.12662.82	Delta(3,5)-Delta(2,4)-dienoyl-CoA isomerase, mitochondrial	Q13011	ECH1	baseline	-0.033631	0.153028	451.647	0.219771	0.826149	0.932187
seq.12663.1	Thiosulfate sulfurtransferase	Q16762	TST	baseline	-0.0316958	0.098779	386.562	0.320876	0.748478	0.895322
seq.12664.19	Tyrosine-protein phosphatase non-receptor type 13	Q12923	PTPN13	baseline	0.0380757	0.0788827	335.856	-0.482687	0.629632	0.835404
seq.12665.16	Interleukin enhancer-binding factor 2	Q12905	ILF2	baseline	-0.00237698	0.0475985	375.422	0.0499381	0.960198	0.988034
seq.12667.2	Guanine deaminase	Q9Y2T3	GDA	baseline	-0.0478791	0.0626925	444.903	0.763713	0.445443	0.72219
seq.12668.7	Vacuolar protein sorting-associated protein 4B	O75351	VPS4B	baseline	-0.0880597	0.0446915	452.102	1.97039	0.0494033	0.257918
seq.12669.30	E3 ubiquitin-protein ligase HECW1	Q76N89	HECW1	baseline	0.013079	0.0211314	434.529	-0.618937	0.536282	0.783683
seq.12670.15	Cell cycle checkpoint protein RAD1	O60671	RAD1	baseline	0.0655371	0.0469792	437.981	-1.39502	0.163716	0.458598
seq.12671.35	Sulfotransferase family cytosolic 1B member 1	O43704	SULT1B1	baseline	-0.0968464	0.0550393	448.472	1.75959	0.0791599	0.326084
seq.12675.14	Aspartate--tRNA ligase, cytoplasmic	P14868	DARS1	baseline	-0.107618	0.0889211	450.134	1.21027	0.226811	0.529621
seq.12676.1	Protein kinase C and casein kinase substrate in neurons protein 1	Q9BY11	PACSIN1	baseline	0.0531354	0.0402932	391.542	-1.31872	0.188034	0.487809
seq.12677.164	Protein flightless-1 homolog	Q13045	FLII	baseline	-0.0322332	0.0999063	448.139	0.322634	0.747123	0.895322
seq.12678.66	U1 small nuclear ribonucleoprotein A	P09012	SNRPA	baseline	0.137943	0.0836325	455.277	-1.64939	0.0997568	0.365887
seq.12681.63	Ubiquitin carboxyl-terminal hydrolase 21	Q9UK80	USP21	baseline	-0.014746	0.0494349	450.247	0.29829	0.765619	0.90311
seq.12682.5	Kynurenine--oxoglutarate transaminase 3	Q6YP21	KYAT3	baseline	-0.000585805	0.070756	373.193	0.00827922	0.993399	0.99739
seq.12683.156	Dihydropyrimidinase-related protein 5	Q9BPU6	DPYSL5	baseline	-0.0801925	0.0434893	423.672	1.84396	0.0658875	0.299341
seq.12684.5	Adseverin	Q9Y6U3	SCIN	baseline	0.247573	0.0758521	417.454	-3.26389	0.00118941	0.0220898
seq.12685.57	Homer protein homolog 2	Q9NSB8	HOMER2	baseline	-0.0951348	0.0847862	425.781	1.12205	0.262471	0.568177
seq.12686.15	3-mercaptopyruvate sulfurtransferase	P25325	MPST	baseline	0.0555207	0.0330194	451.618	-1.68146	0.0933653	0.354906
seq.12687.2	2,4-dienoyl-CoA reductase, mitochondrial	Q16698	DECR1	baseline	-0.0834032	0.132471	445.572	0.629595	0.529283	0.778871
seq.12688.115	Ribosomal protein S6 kinase alpha-6	Q9UK32	RPS6KA6	baseline	-0.00994135	0.0667773	451.048	0.148873	0.88172	0.954974
seq.12689.56	Actin-related protein 2/3 complex subunit 1B	O15143	ARPC1B	baseline	-0.0693976	0.0977547	453.989	0.709916	0.478121	0.74522
seq.12690.33	Septin-10	Q9P0V9	SEPTIN10	baseline	-0.0421675	0.0439053	395.684	0.96042	0.33743	0.645073
seq.12691.44	Serine hydroxymethyltransferase, mitochondrial	P34897	SHMT2	baseline	-0.123502	0.128568	443.26	0.960595	0.337279	0.645073
seq.12692.56	Histone-lysine N-methyltransferase, H3 lysine-79 specific	Q8TEK3	DOT1L	baseline	0.167578	0.0692936	376.388	-2.41838	0.0160639	0.132344
seq.12693.2	SH3 domain-binding glutamic acid-rich-like protein	O75368	SH3BGRL	baseline	-0.0494381	0.0597344	450.041	0.827633	0.408317	0.695733
seq.12694.28	Probable dimethyladenosine transferase	Q9UNQ2	DIMT1	baseline	0.0920257	0.0893664	452.945	-1.02976	0.303674	0.614558
seq.12695.62	Kelch-like protein 12	Q53G59	KLHL12	baseline	0.0666112	0.0449233	356.442	-1.48278	0.139018	0.426314
seq.12696.166	Protein arginine N-methyltransferase 3	O60678	PRMT3	baseline	-0.0113683	0.0795071	358.683	0.142984	0.886383	0.95765
seq.12697.30	Phosphatidylinositol 5-phosphate 4-kinase type-2 alpha	P48426	PIP4K2A	baseline	0.118876	0.131105	453.675	-0.906727	0.365032	0.667286
seq.12698.72	Importin subunit alpha-3	O00629	KPNA4	baseline	-0.0144578	0.0494604	443.115	0.29231	0.770186	0.905369
seq.12699.28	T-complex protein 1 subunit theta	P50990	CCT8	baseline	-0.0563911	0.152124	450.049	0.370692	0.711041	0.87669
seq.12700.9	ATP-citrate synthase	P53396	ACLY	baseline	-0.0120453	0.0227314	439.835	0.529899	0.596449	0.818349
seq.12701.1	Eukaryotic translation initiation factor 1b	O60739	EIF1B	baseline	0.0964081	0.0928307	454.581	-1.03854	0.299572	0.611708
seq.12702.13	E3 ubiquitin-protein ligase pellino homolog 2	Q9HAT8	PELI2	baseline	-0.0785226	0.0796216	355.769	0.986198	0.324706	0.632753
seq.12703.6	Serine/threonine-protein kinase Nek7	Q8TDX7	NEK7	baseline	-0.107277	0.114015	449.375	0.940897	0.347263	0.6526
seq.12704.26	SH2 domain-containing protein 3C	Q8N5H7	SH2D3C	baseline	0.00137986	0.0457715	432.438	-0.0301467	0.975964	0.993245
seq.12705.9	Probable E3 ubiquitin-protein ligase HERC1	Q15751	HERC1	baseline	-0.0545113	0.0535018	362.108	1.01887	0.308946	0.618707
seq.12706.2	Serine/threonine-protein kinase MRCK alpha	Q5VT25	CDC42BPA	baseline	0.147335	0.109659	453.828	-1.34357	0.17976	0.478939
seq.12707.26	Dihydropyrimidinase-related protein 3	Q14195	DPYSL3	baseline	0.189389	0.0569953	452.802	-3.32288	0.000963187	0.018916
seq.12708.91	Lethal(3)malignant brain tumor-like protein 2	Q969R5	L3MBTL2	baseline	0.178801	0.0728567	456.236	-2.45415	0.0144946	0.125543
seq.12709.63	Histone H1x	Q92522	H1-10	baseline	0.0686022	0.144764	453.529	-0.47389	0.635807	0.838034
seq.12711.19	Gap junction alpha-8 protein	P48165	GJA8	baseline	0.0149824	0.0677004	337.665	-0.221304	0.82499	0.931562
seq.12712.9	High mobility group protein 20A	Q9NP66	HMG20A	baseline	0.112358	0.0352025	433.662	-3.19175	0.00151696	0.0266732
seq.12713.365	Regulator of G-protein signaling 19	P49795	RGS19	baseline	-0.0801233	0.042301	436.375	1.89412	0.0588696	0.27896
seq.12714.38	AP-1 complex subunit gamma-like 2	O75843	AP1G2	baseline	-0.0953662	0.0811279	444.267	1.1755	0.240422	0.54385
seq.12715.30	mRNA-decapping enzyme 1B	Q8IZD4	DCP1B	baseline	-0.0363131	0.166125	452.356	0.21859	0.827068	0.932689
seq.12716.3	Zinc finger protein 175	Q9Y473	ZNF175	baseline	-0.0369988	0.0452223	445.807	0.818155	0.413706	0.701351
seq.12717.65	TOX high mobility group box family member 3	O15405	TOX3	baseline	0.129858	0.0527537	440.413	-2.4616	0.0142143	0.123914
seq.12718.43	Peptidyl-prolyl cis-trans isomerase NIMA-interacting 4	Q9Y237	PIN4	baseline	0.0917709	0.0865748	452.892	-1.06002	0.289701	0.599756
seq.12720.71	Ubiquilin-4	Q9NRR5	UBQLN4	baseline	0.279846	0.0738213	449.324	-3.79085	0.000170613	0.00558611
seq.12721.4	Tax1-binding protein 1	Q86VP1	TAX1BP1	baseline	-0.0215471	0.0357728	424.629	0.602332	0.547274	0.790854
seq.12724.81	Cold-inducible RNA-binding protein	Q14011	CIRBP	baseline	0.150839	0.0900287	451.029	-1.67545	0.0945391	0.357451
seq.12726.3	Regulatory factor X-associated protein	O00287	RFXAP	baseline	0.0888012	0.0410703	379.422	-2.16217	0.0312292	0.200352
seq.12727.7	Prostaglandin F2 receptor negative regulator	Q9P2B2	PTGFRN	baseline	-0.0586951	0.0478499	420.201	1.22665	0.220641	0.525058
seq.12729.12	Proteasome assembly chaperone 3	Q9BT73	PSMG3	baseline	0.259788	0.0860441	449.282	-3.01924	0.00267838	0.0405225
seq.12730.3	Kinetochore protein NDC80 homolog	O14777	NDC80	baseline	-0.00697317	0.0407789	455.657	0.170999	0.8643	0.946806
seq.12731.12	Pleckstrin homology domain-containing family A member 7	Q6IQ23	PLEKHA7	baseline	0.111703	0.074618	434.414	-1.49699	0.135121	0.420777
seq.12732.13	MAGUK p55 subfamily member 7	Q5T2T1	MPP7	baseline	-0.00688177	0.036212	390.445	0.190041	0.849375	0.940778
seq.12734.112	Kinesin-like protein KIF22	Q14807	KIF22	baseline	0.0696872	0.0506845	396.608	-1.37492	0.169931	0.46836
seq.12735.39	Cold shock domain-containing protein E1	O75534	CSDE1	baseline	-0.0918111	0.0527712	434.328	1.7398	0.0826031	0.332866
seq.12737.12	Plastin-1	Q14651	PLS1	baseline	0.2471	0.100749	370.866	-2.45262	0.0146418	0.126242
seq.12738.43	Nischarin	Q9Y2I1	NISCH	baseline	-0.0392228	0.045194	451.237	0.867875	0.385924	0.679313
seq.12740.55	Protein FEV	Q99581	FEV	baseline	0.0342396	0.0563398	449.474	-0.607733	0.543672	0.788718
seq.12742.160	Transmembrane protein 8B	A6NDV4	TMEM8B	baseline	0.0136513	0.15203	360.101	-0.0897932	0.928501	0.974292
seq.12743.18	BAG family molecular chaperone regulator 5	Q9UL15	BAG5	baseline	-0.0392188	0.0472333	335.318	0.830321	0.406948	0.694334
seq.12746.4	Cytohesin-4	Q9UIA0	CYTH4	baseline	0.0646174	0.0444371	454.011	-1.45413	0.146601	0.435285
seq.12747.89	RNA-binding protein 3	P98179	RBM3	baseline	0.164222	0.0891519	449.653	-1.84204	0.0661269	0.299509
seq.12748.6	Bromodomain testis-specific protein	Q58F21	BRDT	baseline	-0.0349526	0.0448485	430.801	0.779347	0.436203	0.717034
seq.12750.9	Integrin beta-2	P05107	ITGB2	baseline	-0.0845918	0.0517596	443.645	1.63432	0.102901	0.370794
seq.12751.26	Zinc fingers and homeoboxes protein 1	Q9UKY1	ZHX1	baseline	0.0976584	0.0537494	348.26	-1.81692	0.0700887	0.30792
seq.12753.6	Amyloid beta A4 precursor protein-binding family B member 2:Phosphotyrosine Interaction Domain 1	Q92870	APBB2	baseline	0.134428	0.0368481	448.998	-3.64817	0.000295115	0.00809276
seq.12754.14	Cold shock domain-containing protein C2	Q9Y534	CSDC2	baseline	-0.079271	0.0651496	394.116	1.21675	0.224426	0.527318
seq.12756.3	Transcription regulator protein BACH2	Q9BYV9	BACH2	baseline	-0.128249	0.0966004	384.758	1.32763	0.185089	0.483741
seq.12758.47	Glutamate receptor ionotropic, delta-2	O43424	GRID2	baseline	-0.150618	0.0834653	376.462	1.80456	0.0719429	0.31151
seq.12759.47	Interleukin enhancer-binding factor 3	Q12906	ILF3	baseline	0.194473	0.0426626	425.805	-4.55839	6.74524e-06	0.000628555
seq.12760.34	Zinc finger protein 774	Q6NX45	ZNF774	baseline	-0.0105718	0.037315	392.732	0.283313	0.777086	0.907828
seq.12761.12	Amyloid beta A4 precursor protein-binding family B member 2:Phosphotyrosine Interaction Domain 2	Q92870	APBB2	baseline	0.00278857	0.0753823	358.546	-0.0369924	0.970512	0.991356
seq.12763.69	Zinc finger protein 334	Q9HCZ1	ZNF334	baseline	-0.124599	0.0457909	397.891	2.72104	0.00679338	0.0766754
seq.12764.3	Engulfment and cell motility protein 1	Q92556	ELMO1	baseline	-0.103045	0.0952767	350.41	1.08153	0.280204	0.589089
seq.12766.33	Probable G-protein coupled receptor 142	Q7Z601	GPR142	baseline	-0.062923	0.0976497	338.367	0.644375	0.519769	0.772849
seq.12768.3	Protein phosphatase 1 regulatory subunit 3B	Q86XI6	PPP1R3B	baseline	-0.32938	0.109272	331.853	3.01432	0.00277396	0.0412185
seq.12771.19	Zinc finger protein 180	Q9UJW8	ZNF180	baseline	0.0162947	0.0717504	343.067	-0.227103	0.820479	0.928678
seq.12772.8	Nuclear pore complex protein Nup98-Nup96	P52948	NUP98	baseline	0.126935	0.0867731	375.257	-1.46284	0.144348	0.432324
seq.12774.12	Potassium/sodium hyperpolarization-activated cyclic nucleotide-gated channel 1	O60741	HCN1	baseline	-0.0637228	0.0788046	357.194	0.808618	0.419273	0.706321
seq.12775.6	High mobility group protein B3	O15347	HMGB3	baseline	-0.0310914	0.0877244	448.171	0.354422	0.72319	0.883601
seq.12777.11	Splicing factor 1	Q15637	SF1	baseline	0.128493	0.0331959	418.655	-3.87076	0.000125822	0.0045296
seq.12779.30	PR domain zinc finger protein 4	Q9UKN5	PRDM4	baseline	-0.0886972	0.0451559	401.568	1.96424	0.0501913	0.259709
seq.12781.2	RISC-loading complex subunit TARBP2	Q15633	TARBP2	baseline	0.0296258	0.0391799	439.762	-0.756149	0.449965	0.725373
seq.12783.29	Heterogeneous nuclear ribonucleoprotein M	P52272	HNRNPM	baseline	0.0117099	0.0817792	453.83	-0.143189	0.886204	0.95765
seq.12784.10	Amyloid beta A4 precursor protein-binding family B member 3:Phosphotyrosine Interaction Domain 1,Isoform II	O95704	APBB3	baseline	-0.0491733	0.0747592	397.065	0.657755	0.511077	0.767676
seq.12785.49	Transcriptional regulator Kaiso	Q86T24	ZBTB33	baseline	0.157398	0.052733	429.889	-2.98482	0.0029994	0.0431505
seq.12786.61	Glycerophosphocholine phosphodiesterase GPCPD1	Q9NPB8	GPCPD1	baseline	0.0930142	0.0791766	389.187	-1.17477	0.240805	0.544356
seq.12787.47	Zinc finger protein 134	P52741	ZNF134	baseline	-0.079251	0.0503157	358.938	1.57508	0.11612	0.389414
seq.12788.6	SAGA-associated factor 29 homolog	Q96ES7	SGF29	baseline	0.0171899	0.0530466	393.113	-0.324054	0.74607	0.894934
seq.12790.10	Coiled-coil domain-containing protein 51	Q96ER9	CCDC51	baseline	0.0696049	0.0481865	382.399	-1.44449	0.14942	0.437884
seq.12793.4	Piwi-like protein 1	Q96J94	PIWIL1	baseline	-0.103959	0.0659382	372.568	1.57661	0.115734	0.388989
seq.12794.6	NACHT, LRR and PYD domains-containing protein 4	Q96MN2	NLRP4	baseline	0.00735475	0.0364875	430.575	-0.201569	0.840349	0.937513
seq.12795.2	Zinc finger protein 566	Q969W8	ZNF566	baseline	-0.0324704	0.0371179	433.671	0.87479	0.382173	0.678743
seq.12796.44	Diphosphoinositol polyphosphate phosphohydrolase 1	O95989	NUDT3	baseline	0.0503409	0.0527103	357.342	-0.95505	0.340198	0.64646
seq.12798.46	Electroneutral sodium bicarbonate exchanger 1	Q2Y0W8	SLC4A8	baseline	-0.0806155	0.0606895	416.939	1.32833	0.184797	0.48354
seq.12799.65	DnaJ homolog subfamily C member 27	Q9NZQ0	DNAJC27	baseline	-0.0365805	0.0558909	395.069	0.654498	0.513172	0.768428
seq.12800.5	Tubulin polymerization-promoting protein family member 2	P59282	TPPP2	baseline	0.486049	0.103621	423.671	-4.69063	3.68032e-06	0.000409207
seq.12801.33	Interferon regulatory factor 2	P14316	IRF2	baseline	0.0838624	0.0919813	419.289	-0.911733	0.362433	0.664986
seq.12803.9	Zinc finger protein 329	Q86UD4	ZNF329	baseline	0.0962475	0.0434669	434.993	-2.21427	0.027328	0.184811
seq.12804.5	Glucocorticoid modulatory element-binding protein 2	Q9UKD1	GMEB2	baseline	0.115576	0.0732593	454.986	-1.57763	0.115345	0.388712
seq.12807.89	Rho GTPase-activating protein 30	Q7Z6I6	ARHGAP30	baseline	0.0427934	0.0359436	449.182	-1.19057	0.234451	0.53817
seq.12808.103	Calcium-regulated heat-stable protein 1	Q9Y2V2	CARHSP1	baseline	0.0796821	0.077133	453.333	-1.03305	0.302132	0.613425
seq.12811.55	Zinc finger protein 415	Q09FC8	ZNF415	baseline	-0.0104971	0.0371037	422.921	0.282912	0.777383	0.907828
seq.12812.25	Acylphosphatase-2	P14621	ACYP2	baseline	0.173825	0.0672859	448.797	-2.58337	0.0100993	0.101105
seq.12813.18	EH domain-binding protein 1	Q8NDI1	EHBP1	baseline	-0.0559734	0.0364463	392.698	1.53578	0.125398	0.403954
seq.12814.17	RNA-binding protein 40	Q96LT9	RNPC3	baseline	-0.0230619	0.0749859	434.388	0.30755	0.758572	0.900186
seq.12815.9	Isoleucine--tRNA ligase, cytoplasmic	P41252	IARS1	baseline	-0.0220688	0.0529078	345.984	0.417118	0.676851	0.859321
seq.12817.1	GTP-binding protein GEM	P55040	GEM	baseline	-0.17396	0.114893	419.857	1.51411	0.13075	0.412546
seq.12818.159	Urea transporter 2	Q15849	SLC14A2	baseline	0.0569079	0.0515813	435.815	-1.10327	0.270521	0.578919
seq.12820.1	GRB2-related adapter protein	Q13588	GRAP	baseline	-0.0232774	0.0369722	430.625	0.629591	0.529296	0.778871
seq.12821.6	NACHT, LRR and PYD domains-containing protein 10	Q86W26	NLRP10	baseline	0.0074666	0.0627204	390.266	-0.119046	0.9053	0.963392
seq.12822.34	Amyloid beta A4 precursor protein-binding family B member 1:Phosphotyrosine Interaction Domain 1	O00213	APBB1	baseline	0.0526919	0.0618643	444.92	-0.851733	0.394821	0.685222
seq.12825.18	DCC-interacting protein 13-alpha	Q9UKG1	APPL1	baseline	-0.0992658	0.0622415	359.645	1.59485	0.111624	0.382821
seq.12826.5	Sodium/iodide cotransporter	Q92911	SLC5A5	baseline	0.0474925	0.168095	379.861	-0.282534	0.777688	0.907828
seq.12827.37	Regulator of G-protein signaling 3	P49796	RGS3	baseline	-0.0160592	0.0500038	440.342	0.321159	0.748242	0.895322
seq.12830.4	Histone deacetylase complex subunit SAP18	O00422	SAP18	baseline	-0.0271849	0.0380855	439.909	0.713786	0.475738	0.743727
seq.12831.21	Calcineurin B homologous protein 3	Q96BS2	TESC	baseline	0.144426	0.0546492	440.944	-2.64279	0.00851521	0.0907175
seq.12832.10	Set1/Ash2 histone methyltransferase complex subunit ASH2	Q9UBL3	ASH2L	baseline	0.0270281	0.0513971	414.972	-0.525868	0.599261	0.819439
seq.12834.3	Potassium voltage-gated channel subfamily F member 1	Q9H3M0	KCNF1	baseline	0.0377238	0.0410758	414.686	-0.918396	0.358946	0.662474
seq.12835.101	Pyrin domain-containing protein 1	Q8WXC3	PYDC1	baseline	0.048091	0.0580345	347.125	-0.828661	0.407866	0.695119
seq.12838.28	Dual specificity protein phosphatase 15	Q9H1R2	DUSP15	baseline	-0.146921	0.10327	346.69	1.42269	0.155726	0.447874
seq.12842.43	Syntaxin-10	O60499	STX10	baseline	-0.0506303	0.0813724	387.451	0.622205	0.534173	0.782227
seq.12843.6	Zinc finger protein 410	Q86VK4	ZNF410	baseline	-0.0484834	0.0615232	345.946	0.788051	0.431207	0.714314
seq.12844.10	BAG family molecular chaperone regulator 4	O95429	BAG4	baseline	0.163531	0.061237	439.73	-2.67047	0.00785538	0.0859791
seq.12845.18	Sorting nexin-17	Q15036	SNX17	baseline	0.0254175	0.0445337	454.057	-0.570747	0.568454	0.802458
seq.12846.3	F-box/LRR-repeat protein 5	Q9UKA1	FBXL5	baseline	0.0750789	0.0672987	358.925	-1.11561	0.265337	0.571286
seq.12847.27	mRNA-capping enzyme	O60942	RNGTT	baseline	0.0549329	0.0472049	403.368	-1.16371	0.245229	0.548839
seq.12848.9	Rho guanine nucleotide exchange factor 2	Q92974	ARHGEF2	baseline	-0.0432281	0.064423	405.813	0.671004	0.502599	0.762069
seq.12849.25	GSK3-beta interaction protein	Q9P0R6	GSKIP	baseline	-0.05403	0.0592174	386.772	0.912402	0.362126	0.664743
seq.12851.5	DNA-directed DNA/RNA polymerase mu	Q9NP87	POLM	baseline	0.0696589	0.0463121	379.398	-1.50412	0.133383	0.417445
seq.12853.112	Tropomodulin-2	Q9NZR1	TMOD2	baseline	-0.112501	0.111885	447.424	1.0055	0.315197	0.625109
seq.12854.3	Transcriptional enhancer factor TEF-5	Q99594	TEAD3	baseline	0.190934	0.100215	330.524	-1.90524	0.0576159	0.27612
seq.12855.16	Cas scaffolding protein family member 4	Q9NQ75	CASS4	baseline	0.00608177	0.0489482	452.964	-0.124249	0.901173	0.962438
seq.12856.14	Transmembrane protein 237	Q96Q45	TMEM237	baseline	-0.0172076	0.0434732	386.759	0.395822	0.692455	0.867661
seq.12859.33	Enoyl-CoA delta isomerase 2, mitochondrial	O75521	ECI2	baseline	-0.118163	0.0647936	429.357	1.82368	0.0688959	0.305814
seq.12860.7	cAMP-regulated phosphoprotein 21	Q9UBL0	ARPP21	baseline	0.00113943	0.0337246	435.925	-0.0337863	0.973063	0.991627
seq.12861.13	Tropomodulin-3	Q9NYL9	TMOD3	baseline	-0.084488	0.0651611	452.387	1.2966	0.195429	0.496957
seq.12862.14	Enhancer of filamentation 1	Q14511	NEDD9	baseline	0.0343806	0.029868	446.984	-1.15108	0.250313	0.555306
seq.12864.9	Magnesium transporter NIPA4	Q0D2K0	NIPAL4	baseline	0.0495121	0.0481218	425.175	-1.02889	0.304116	0.614571
seq.12867.40	Dynein light chain Tctex-type 3	P51808	DYNLT3	baseline	0.00768053	0.0486241	335.602	-0.157957	0.874585	0.951224
seq.12869.68	Probable ATP-dependent RNA helicase DDX6	P26196	DDX6	baseline	-0.0835059	0.0802318	452.223	1.04081	0.298521	0.610292
seq.12871.10	Twinfilin-1	Q12792	TWF1	baseline	0.0243737	0.0583139	429.519	-0.417974	0.676175	0.85906
seq.12872.35	Cyclic nucleotide-gated olfactory channel	Q16280	CNGA2	baseline	0.0216461	0.0384153	426.845	-0.563477	0.573406	0.805752
seq.12873.11	Leukosialin	P16150	SPN	baseline	-0.11526	0.0496241	385.443	2.32266	0.0207174	0.155231
seq.12875.28	Ubiquitin domain-containing protein 2	Q8WUN7	UBTD2	baseline	0.0327841	0.0425002	444.269	-0.771386	0.440888	0.719538
seq.12876.39	Sperm flagellar protein 1	Q9Y4P9	SPEF1	baseline	0.0164848	0.0467487	404.721	-0.352627	0.724552	0.884035
seq.12878.60	Oxysterol-binding protein-related protein 11	Q9BXB4	OSBPL11	baseline	-0.191624	0.0978428	376.047	1.95849	0.0509117	0.261454
seq.12879.5	Retinoblastoma-like protein 1	P28749	RBL1	baseline	0.0745659	0.048088	384.426	-1.55061	0.121817	0.397989
seq.12880.1	Synaptic vesicle glycoprotein 2A	Q7L0J3	SV2A	baseline	-0.000384816	0.0371802	398.274	0.01035	0.991747	0.996865
seq.12881.17	Retinol dehydrogenase 16	O75452	RDH16	baseline	-0.0279355	0.040957	430.807	0.68207	0.495561	0.756968
seq.12882.7	Poly [ADP-ribose] polymerase 11	Q9NR21	PARP11	baseline	-0.0784333	0.054695	421.444	1.43401	0.15231	0.442089
seq.12885.42	Nuclear receptor subfamily 1 group D member 2	Q14995	NR1D2	baseline	-0.023658	0.0378911	395.305	0.624367	0.532746	0.780792
seq.12888.18	Histone deacetylase complex subunit SAP30	O75446	SAP30	baseline	-0.157606	0.118405	404.5	1.33107	0.183915	0.482842
seq.12891.1	MICAL-like protein 2	Q8IY33	MICALL2	baseline	-0.043644	0.0421205	415.854	1.03617	0.300725	0.612579
seq.12892.10	Synaptotagmin-like protein 1	Q8IYJ3	SYTL1	baseline	-0.00617656	0.0436149	434.15	0.141616	0.887449	0.958354
seq.12893.159	Gamma-interferon-inducible protein 16:Isoform 2, Hematopoietic expression, interferon-inducible nature, and nuclear localization 2	Q16666	IFI16	baseline	-0.00600617	0.105098	454.136	0.0571482	0.954452	0.986605
seq.12894.3	PAX-interacting protein 1	Q6ZW49	PAXIP1	baseline	0.0358373	0.0483378	445.825	-0.741393	0.458845	0.733303
seq.12895.28	Diacylglycerol kinase beta	Q9Y6T7	DGKB	baseline	0.0263166	0.0632553	389.097	-0.416038	0.677612	0.859321
seq.12904.180	cubilin	O60494	CUBN	baseline	0.017739	0.0428449	438.939	-0.414028	0.679055	0.860114
seq.12916.3	Protein p13 MTCP-1	P56278	MTCP1	baseline	-0.0593579	0.0424253	415.483	1.39912	0.162524	0.456728
seq.12923.51	Keratin, type I cytoskeletal 17	Q04695	KRT17	baseline	0.0289829	0.0438445	440.407	-0.661038	0.508934	0.765732
seq.12925.105	Axin-2	Q9Y2T1	AXIN2	baseline	0.0164895	0.0675329	428.728	-0.244169	0.807216	0.921355
seq.12931.16	Mineralocorticoid receptor	P08235	NR3C2	baseline	0.0174615	0.108192	353.562	-0.161393	0.871876	0.949153
seq.12933.17	Ecto-NOX disulfide-thiol exchanger 1	Q8TC92	ENOX1	baseline	-0.149545	0.0742502	447.769	2.01407	0.0446	0.242831
seq.12934.1	E3 ISG15--protein ligase HERC5	Q9UII4	HERC5	baseline	-0.0500361	0.0484471	453.076	1.0328	0.302249	0.613425
seq.12936.38	Retinaldehyde-binding protein 1	P12271	RLBP1	baseline	-0.0842093	0.0546018	398.104	1.54225	0.123808	0.401558
seq.12939.1	DNA-directed RNA polymerases I and III subunit RPAC1	O15160	POLR1C	baseline	-0.0933091	0.0580235	434.74	1.60813	0.108534	0.378733
seq.12940.35	Aldehyde dehydrogenase family 3 member B1	P43353	ALDH3B1	baseline	0.145854	0.0611658	440.146	-2.38457	0.0175215	0.138925
seq.12945.33	Ras-related protein Rab-18	Q9NP72	RAB18	baseline	-0.071746	0.074736	448.086	0.959993	0.337577	0.645073
seq.12954.71	Peroxisome proliferator-activated receptor alpha	Q07869	PPARA	baseline	-0.176783	0.0912279	402.462	1.93782	0.0533448	0.267817
seq.12956.40	KIF1-binding protein	Q96EK5	KIFBP	baseline	-0.115498	0.111935	444.798	1.03183	0.302711	0.613826
seq.12957.62	Cytochrome b-c1 complex subunit 7	P14927	UQCRB	baseline	-0.012359	0.037283	410.347	0.33149	0.740443	0.893268
seq.12960.9	Glucokinase	P35557	GCK	baseline	0.00240508	0.0844234	456.224	-0.0284883	0.977285	0.993245
seq.12963.1	Protein GPR107	Q5VW38	GPR107	baseline	-0.0194268	0.0522262	376.798	0.371975	0.710121	0.876089
seq.12968.2	Cysteine and glycine-rich protein 2	Q16527	CSRP2	baseline	-0.103268	0.0418493	444.825	2.46761	0.0139772	0.122865
seq.12970.35	Double-stranded RNA-binding protein Staufen homolog 2	Q9NUL3	STAU2	baseline	-0.0695341	0.0492108	397.138	1.41299	0.158443	0.45132
seq.12975.11	Keratin, type I cytoskeletal 20	P35900	KRT20	baseline	-0.0772221	0.0799597	436.731	0.965763	0.334697	0.642942
seq.12976.49	Vinexin b	O60504	SORBS3	baseline	0.193422	0.0476426	391.497	-4.05986	5.93148e-05	0.00265033
seq.12980.31	Pre-mRNA-splicing factor RBM22	Q9NW64	RBM22	baseline	-0.0305219	0.0985114	403.962	0.309831	0.756849	0.899128
seq.12986.12	Protein lin-7 homolog C	Q9NUP9	LIN7C	baseline	-0.153441	0.0632264	446.714	2.42685	0.015625	0.130713
seq.12987.12	Serine/arginine-rich splicing factor 7	Q16629	SRSF7	baseline	0.293702	0.0722404	448.169	-4.06563	5.65819e-05	0.00254317
seq.12988.49	RNA-binding protein EWS	Q01844	EWSR1	baseline	0.39518	0.0952183	449.891	-4.15026	3.97275e-05	0.00204335
seq.12990.39	Mitogen-activated protein kinase kinase kinase 3	Q99759	MAP3K3	baseline	0.0150334	0.0707623	453.127	-0.21245	0.831852	0.934864
seq.12991.49	Cullin-9	Q8IWT3	CUL9	baseline	0.0284758	0.0619163	452.414	-0.459909	0.645803	0.842438
seq.12993.21	Nuclear protein localization protein 4 homolog	Q8TAT6	NPLOC4	baseline	-0.0944084	0.0867344	448.114	1.08848	0.276969	0.585385
seq.13007.66	Epididymal-specific lipocalin-10	Q6JVE6	LCN10	baseline	-0.0934887	0.0581883	437.976	1.60666	0.10885	0.378987
seq.13011.20	40S ribosomal protein S10	P46783	RPS10	baseline	-0.179292	0.0954623	450.043	1.87814	0.0610083	0.285006
seq.13013.41	E3 ubiquitin-protein ligase parkin	O60260	PRKN	baseline	-0.0981597	0.0480495	447.953	2.04289	0.0416485	0.236618
seq.13022.20	Tumor protein p53-inducible protein 11	O14683	TP53I11	baseline	-0.0299224	0.0894732	431.734	0.334429	0.738218	0.892688
seq.13025.4	Fibroblast growth factor receptor substrate 2	Q8WU20	FRS2	baseline	0.0212808	0.0324333	423.84	-0.656142	0.512089	0.768285
seq.13027.20	Chromobox protein homolog 7	O95931	CBX7	baseline	0.122651	0.0359668	438.615	-3.41013	0.000709398	0.0152651
seq.13032.1	Beclin-1	Q14457	BECN1	baseline	-0.0635885	0.0556838	342.213	1.14196	0.25427	0.559201
seq.13039.1	Nuclear inhibitor of protein phosphatase 1	Q12972	PPP1R8	baseline	-0.0180479	0.0680771	407.947	0.26511	0.791059	0.912511
seq.13041.47	TNF receptor-associated factor 4	Q9BUZ4	TRAF4	baseline	0.0275931	0.0299307	393.309	-0.9219	0.357146	0.661517
seq.13042.7	Potassium voltage-gated channel subfamily A member 10	Q16322	KCNA10	baseline	-0.000828774	0.045458	423.536	0.0182316	0.985463	0.994119
seq.13043.157	ATPase family AAA domain-containing protein 2	Q6PL18	ATAD2	baseline	-0.0319593	0.0374512	430.328	0.85336	0.393934	0.684769
seq.13044.5	Tumor susceptibility gene 101 protein	Q99816	TSG101	baseline	-0.0849867	0.0923141	451.076	0.920625	0.357738	0.662439
seq.13053.6	Sodium- and chloride-dependent neutral and basic amino acid transporter B(0+)	Q9UN76	SLC6A14	baseline	-0.0522701	0.0514801	438.662	1.01534	0.310501	0.620839
seq.13054.87	Profilin-2	P35080	PFN2	baseline	0.000898666	0.0454395	455.013	-0.0197772	0.98423	0.994109
seq.13055.53	PH and SEC7 domain-containing protein 1	A5PKW4	PSD	baseline	-0.108266	0.0551524	448.552	1.96303	0.0502597	0.259834
seq.13056.18	Orphan sodium- and chloride-dependent neurotransmitter transporter NTT5	Q9GZN6	SLC6A16	baseline	-0.040008	0.0973195	351.56	0.411099	0.68125	0.86166
seq.13059.33	Riboflavin kinase	Q969G6	RFK	baseline	0.0969103	0.0956433	457.173	-1.01325	0.311478	0.621541
seq.13062.4	Glia maturation factor gamma	O60234	GMFG	baseline	0.0745548	0.0858545	452.459	-0.868386	0.385644	0.679304
seq.13066.42	Enhancer of mRNA-decapping protein 4	Q6P2E9	EDC4	baseline	0.0798015	0.0570625	453.719	-1.39849	0.162648	0.456907
seq.13067.5	cGMP-dependent protein kinase 1, beta isozyme	Q13976	PRKG1	baseline	0.0321104	0.035418	454.79	-0.906612	0.365092	0.667286
seq.13068.139	Copper chaperone for superoxide dismutase	O14618	CCS	baseline	-0.156835	0.0746661	438.337	2.10048	0.036257	0.218578
seq.13073.14	Acidic leucine-rich nuclear phosphoprotein 32 family member A	P39687	ANP32A	baseline	0.00781999	0.0387391	442.098	-0.201863	0.840117	0.937513
seq.13076.4	Fragile X mental retardation syndrome-related protein 1	P51114	FXR1	baseline	-0.133766	0.0973704	413.397	1.37378	0.170253	0.468587
seq.13078.3	Centrin-2	P41208	CETN2	baseline	0.0176286	0.0548719	456.779	-0.321269	0.748154	0.895322
seq.13082.9	Protein unc-45 homolog A	Q9H3U1	UNC45A	baseline	-0.105502	0.107125	451.299	0.984854	0.325224	0.633436
seq.13083.18	Valine--tRNA ligase	P26640	VARS1	baseline	-0.0926933	0.042148	441.441	2.19923	0.0283793	0.189454
seq.13085.18	Glucagon-like peptide 1 receptor:Cytoplasmic domain	P43220	GLP1R	baseline	-0.000191168	0.0669402	354.975	0.00285581	0.997723	0.999697
seq.13088.397	Betacellulin	P35070	BTC	baseline	0.0376191	0.043133	426.797	-0.872166	0.383608	0.679304
seq.13089.6	Hypoxia-inducible factor 1-alpha	Q16665	HIF1A	baseline	-0.113549	0.0640447	405.35	1.77296	0.0769858	0.322195
seq.13090.17	Protein S100-A6	P06703	S100A6	baseline	0.525468	0.108052	453.834	-4.8631	1.59585e-06	0.00024739
seq.13093.6	Secreted and transmembrane protein 1	Q8WVN6	SECTM1	baseline	0.0550706	0.0411921	412.12	-1.33692	0.181986	0.481028
seq.13094.75	R-spondin-3	Q9BXY4	RSPO3	baseline	0.0470705	0.0868427	398.405	-0.54202	0.588108	0.813248
seq.13095.51	Lithostathine-1-alpha	P05451	REG1A	baseline	0.0165453	0.111571	420.322	-0.148294	0.882182	0.954974
seq.13097.11	Bcl-2-like protein 2	Q92843	BCL2L2	baseline	-0.0726422	0.0440448	380.592	1.64928	0.0999152	0.366266
seq.13098.93	Vascular endothelial growth factor D	O43915	VEGFD	baseline	-0.0414689	0.086448	441.422	0.479698	0.63168	0.83593
seq.13101.60	Sclerostin	Q9BQB4	SOST	baseline	0.0065412	0.0316254	435.654	-0.206834	0.836236	0.936881
seq.13102.1	Protein FAM3D	Q96BQ1	FAM3D	baseline	0.191594	0.118882	416.402	-1.61162	0.107801	0.378547
seq.13103.125	Chorionic somatomammotropin hormone	P0DML2|P0DML3	CSH1|CSH2	baseline	0.0462034	0.058831	456.876	-0.785359	0.43265	0.714692
seq.13104.32	Ephrin-B1	P98172	EFNB1	baseline	0.0259794	0.0366351	399.234	-0.70914	0.478651	0.74522
seq.13105.7	Synaptosomal-associated protein 25	P60880	SNAP25	baseline	-0.0319041	0.137212	453.385	0.232517	0.816241	0.926301
seq.13107.9	Ly6/PLAUR domain-containing protein 3	O95274	LYPD3	baseline	-0.0479722	0.0433325	430.865	1.10707	0.26888	0.576465
seq.13109.82	Neuronal growth regulator 1	Q7Z3B1	NEGR1	baseline	0.00801356	0.0403914	423.326	-0.198398	0.842829	0.93834
seq.13111.79	B-cell lymphoma 6 protein	P41182	BCL6	baseline	-0.0194327	0.0621354	373.584	0.312747	0.754647	0.898198
seq.13112.179	Follistatin-related protein 1	Q12841	FSTL1	baseline	0.0769312	0.0453251	427.736	-1.69732	0.0903634	0.348708
seq.13113.7	Osteopontin	P10451	SPP1	baseline	0.106917	0.103674	410.304	-1.03128	0.303017	0.614139
seq.13114.50	Lumican	P51884	LUM	baseline	0.0460599	0.0512417	420.622	-0.898875	0.369233	0.671462
seq.13116.25	CD177 antigen	Q8N6Q3	CD177	baseline	-0.0341023	0.166793	359.465	0.204459	0.83811	0.937382
seq.13117.232	Choline/ethanolamine kinase	Q9Y259	CHKB	baseline	-0.134785	0.0954365	453.193	1.4123	0.158547	0.451395
seq.13118.5	SPARC-related modular calcium-binding protein 1	Q9H4F8	SMOC1	baseline	0.134961	0.134537	441.695	-1.00315	0.316337	0.626243
seq.13119.26	Protein Z-dependent protease inhibitor	Q9UK55	SERPINA10	baseline	0.0697531	0.0675277	439.584	-1.03295	0.302193	0.613425
seq.13122.19	Leucine-rich repeat transmembrane protein FLRT2	O43155	FLRT2	baseline	-0.014948	0.0624754	436.896	0.239263	0.811014	0.923054
seq.13123.3	Leucine-rich repeat transmembrane protein FLRT3:Extracellular domain	Q9NZU0	FLRT3	baseline	0.0800527	0.0757552	427.194	-1.05673	0.291232	0.601022
seq.13124.20	Immunoglobulin superfamily containing leucine-rich repeat protein 2	Q6UXK2	ISLR2	baseline	-0.0815046	0.0463143	426.824	1.75982	0.0791555	0.326084
seq.13125.45	Vitronectin	P04004	VTN	baseline	-0.104632	0.165943	344.752	0.630532	0.528764	0.778692
seq.13126.52	Desmocollin-2	Q02487	DSC2	baseline	-0.00958722	0.0532382	420.3	0.180082	0.857175	0.943912
seq.13129.40	Low-density lipoprotein receptor	P01130	LDLR	baseline	0.0252629	0.0353715	448.369	-0.714216	0.475465	0.743727
seq.13130.150	Hexokinase-2	P52789	HK2	baseline	-0.0302778	0.11361	452.418	0.266507	0.78997	0.911947
seq.13131.5	Hexokinase-1	P19367	HK1	baseline	-0.0628666	0.0459193	450.225	1.36907	0.171661	0.468984
seq.13132.14	Semaphorin-5A	Q13591	SEMA5A	baseline	-0.167336	0.0797082	417.527	2.09936	0.0363849	0.218655
seq.13133.73	Latent-transforming growth factor beta-binding protein 4	Q8N2S1	LTBP4	baseline	0.129731	0.0764025	432.802	-1.69799	0.0902277	0.348708
seq.13228.75	E3 ubiquitin-protein ligase Mdm2	Q00987	MDM2	baseline	-0.0402068	0.0620348	394.017	0.648133	0.517276	0.771418
seq.13229.20	Protein Mdm4	O15151	MDM4	baseline	-0.00512982	0.0762455	421.452	0.0672803	0.94639	0.982747
seq.13230.174	Ig gamma-2, Kappa	P01859	IGHG2	baseline	-0.0174109	0.0539458	394.742	0.322747	0.747058	0.895322
seq.13231.90	Ig gamma-4, Kappa	P01861	IGHG4	baseline	0.140944	0.0669593	429.916	-2.10493	0.0358775	0.216806
seq.13236.25	Protein Wnt-3a	P56704	WNT3A	baseline	-0.00966228	0.0633084	432.786	0.152622	0.878767	0.953452
seq.13240.170	SH3 and multiple ankyrin repeat domains protein 1	Q9Y566	SHANK1	baseline	-0.088726	0.0736116	424.655	1.20533	0.228749	0.531435
seq.13242.134	SH3 and multiple ankyrin repeat domains protein 3	Q9BYB0	SHANK3	baseline	-0.0996911	0.0931373	426.339	1.07037	0.28506	0.59503
seq.13256.21	SH3 and multiple ankyrin repeat domains protein 1	Q9Y566	SHANK1	baseline	0.0543345	0.062993	383.165	-0.862549	0.388925	0.681566
seq.13268.45	Protein Wnt-5a	P41221	WNT5A	baseline	-0.0454135	0.0895008	435.555	0.507409	0.612125	0.825876
seq.13374.4	Beta-defensin 113	Q30KQ7	DEFB113	baseline	-0.0711414	0.0914105	375.913	0.778263	0.436903	0.717034
seq.13375.48	Synaptogyrin-3	O43761	SYNGR3	baseline	-0.0831341	0.0718124	408.277	1.15766	0.247681	0.55205
seq.13377.3	Cytochrome b561 domain-containing protein 1	Q8N8Q1	CYB561D1	baseline	-0.0803501	0.0733285	439.261	1.09576	0.273786	0.581402
seq.13378.80	Glutaredoxin-like protein C5orf63	A6NC05	C5orf63	baseline	-0.0851213	0.0495913	429.774	1.71646	0.0867992	0.342282
seq.13381.49	Beta-1,4-galactosyltransferase 1	P15291	B4GALT1	baseline	0.134437	0.0516473	438.437	-2.60298	0.0095549	0.0980798
seq.13384.110	Fumarate hydratase, mitochondrial	P07954	FH	baseline	0.169901	0.158769	453.088	-1.07011	0.285139	0.595031
seq.13386.248	E3 ubiquitin-protein ligase RNF34	Q969K3	RNF34	baseline	0.0111063	0.0319345	432.768	-0.347783	0.728172	0.886215
seq.13387.55	ETS homologous factor	Q9NZC4	EHF	baseline	-0.00488588	0.0657148	341.311	0.0743498	0.940776	0.98015
seq.13388.57	Neuroendocrine convertase 1	P29120	PCSK1	baseline	-0.0216629	0.0518342	370.321	0.417926	0.676244	0.85906
seq.13392.13	Sodium/potassium-transporting ATPase subunit beta-1	P05026	ATP1B1	baseline	-0.0780231	0.0636708	451.053	1.22541	0.221059	0.525395
seq.13393.46	Derlin-1	Q9BUN8	DERL1	baseline	-0.0602564	0.0952773	439.542	0.632431	0.527434	0.777684
seq.13397.88	Beta-defensin 4A	O15263	DEFB4A	baseline	-0.32749	0.200688	394.143	1.63184	0.103512	0.372024
seq.13399.33	RELT-like protein 1	Q8IUW5	RELL1	baseline	-0.0200116	0.0588337	377.58	0.340138	0.733942	0.8898
seq.13403.5	ETS translocation variant 5	P41161	ETV5	baseline	0.106908	0.0487331	445.888	-2.19375	0.0287688	0.190015
seq.13405.61	Serine protease inhibitor Kazal-type 2	P20155	SPINK2	baseline	0.0770385	0.0829727	354.882	-0.92848	0.35379	0.658189
seq.13406.161	CMRF35-like molecule 6	Q08708	CD300C	baseline	-0.194144	0.180521	342.16	1.07547	0.282924	0.59326
seq.13408.23	WAP, Kazal, immunoglobulin, Kunitz and NTR domain-containing protein 2	Q8TEU8	WFIKKN2	baseline	-0.0386835	0.0573187	404.935	0.674884	0.500134	0.75998
seq.13411.21	E3 ubiquitin-protein ligase NRDP1	Q9H4P4	RNF41	baseline	0.0705097	0.0381194	443.588	-1.84971	0.0650205	0.297169
seq.13412.5	WAP four-disulfide core domain protein 6	Q9BQY6	WFDC6	baseline	-0.14748	0.0775362	353.457	1.90208	0.0579728	0.276609
seq.13416.8	Transmembrane protein 132D	Q14C87	TMEM132D	baseline	-0.0827095	0.073484	425.524	1.12554	0.260993	0.566429
seq.13421.17	Protein kish-B	Q9NRX6	TMEM167B	baseline	-0.0550944	0.0328252	392.8	1.67842	0.0940606	0.356351
seq.13422.66	Ecto-NOX disulfide-thiol exchanger 2	Q16206	ENOX2	baseline	-0.0429619	0.0350806	432.203	1.22466	0.221369	0.525883
seq.13423.94	Redox-regulatory protein FAM213A	Q9BRX8	PRXL2A	baseline	0.00171245	0.0620093	372.715	-0.0276161	0.977983	0.993245
seq.13427.66	Mannosyl-oligosaccharide 1,2-alpha-mannosidase IC	Q9NR34	MAN1C1	baseline	-0.0416641	0.0522862	436.7	0.796847	0.425973	0.711704
seq.13429.3	WAP four-disulfide core domain protein 10A	Q9H1F0	WFDC10A	baseline	-0.144941	0.0690195	393.568	2.1	0.0363648	0.218655
seq.13430.50	Urea transporter 1	Q13336	SLC14A1	baseline	-0.014487	0.056045	453.386	0.25849	0.796146	0.915737
seq.13431.74	Membrane protein FAM159A	Q6UWV7	SHISAL2A	baseline	0.0069623	0.0628306	384.38	-0.110811	0.911824	0.966404
seq.13432.9	Protrudin:Cytoplasmic domain, region 1, isoform 6	Q5T4F4	ZFYVE27	baseline	-0.0963906	0.0736286	352.181	1.30915	0.191338	0.492345
seq.13434.172	Alpha-parvin	Q9NVD7	PARVA	baseline	0.0939971	0.0802167	438.558	-1.17179	0.241917	0.545117
seq.13435.31	Interleukin-20 receptor subunit beta	Q6UXL0	IL20RB	baseline	0.24158	0.206396	331.935	-1.17047	0.242652	0.546129
seq.13436.54	Myc-associated zinc finger protein	P56270	MAZ	baseline	0.0517073	0.0494601	364.245	-1.04544	0.296515	0.608737
seq.13438.115	Chordin	Q9H2X0	CHRD	baseline	-0.0130762	0.097721	352.159	0.133812	0.893628	0.960113
seq.13439.6	IQ domain-containing protein F3	P0C7M6	IQCF3	baseline	-0.0869288	0.0604608	444.103	1.43777	0.151203	0.441028
seq.13441.30	Dixin	Q155Q3	DIXDC1	baseline	-0.0505115	0.0390569	431.098	1.29328	0.196606	0.497478
seq.13447.42	Shadow of prion protein	Q5BIV9	SPRN	baseline	0.0180958	0.119269	435.576	-0.151722	0.879476	0.95354
seq.13449.25	Splicing factor 3B subunit 4	Q15427	SF3B4	baseline	0.081943	0.0455392	406.417	-1.79939	0.0726982	0.313225
seq.13450.49	Ubiquitin carboxyl-terminal hydrolase 8	P40818	USP8	baseline	-0.121779	0.0932122	446.943	1.30648	0.192063	0.493375
seq.13451.2	Fibronectin type III domain-containing protein 4	Q9H6D8	FNDC4	baseline	-0.0358666	0.067546	441.919	0.530995	0.595689	0.817967
seq.13452.113	Small integral membrane protein 13	P0DJ93	SMIM13	baseline	0.0553194	0.0317217	444.309	-1.7439	0.0818682	0.331311
seq.13453.2	39S ribosomal protein L33, mitochondrial	O75394	MRPL33	baseline	-0.0748232	0.106623	453.469	0.701755	0.483192	0.747904
seq.13457.33	ETS-related transcription factor Elf-5	Q9UKW6	ELF5	baseline	0.0127959	0.0404264	427.635	-0.316523	0.75176	0.897097
seq.13459.30	Torsin-4A	Q9NXH8	TOR4A	baseline	0.017694	0.0535033	411.113	-0.330708	0.741033	0.893363
seq.13460.4	Chondroadherin	O15335	CHAD	baseline	-0.160623	0.107216	407.134	1.49811	0.134878	0.420409
seq.13463.1	Peroxidasin homolog	Q92626	PXDN	baseline	-0.00517292	0.0801535	427.633	0.0645377	0.948572	0.983129
seq.13464.8	Nutritionally-regulated adipose and cardiac enriched protein homolog	Q8N912	NRAC	baseline	-0.0330366	0.0570245	425.234	0.57934	0.562666	0.799953
seq.13465.5	Calcipressin-1	P53805	RCAN1	baseline	-0.0419295	0.0944732	455.87	0.443824	0.657381	0.849662
seq.13468.5	Neuralized-like protein 4	Q96JN8	NEURL4	baseline	-0.0559843	0.0602074	455.128	0.929856	0.352938	0.658134
seq.13470.43	Parathyroid hormone/parathyroid hormone-related peptide receptor	Q03431	PTH1R	baseline	0.111182	0.082929	374.222	-1.34069	0.180835	0.479952
seq.13472.35	Haloacid dehalogenase-like hydrolase domain-containing protein 2	Q9H0R4	HDHD2	baseline	0.290946	0.0967526	454.382	-3.00711	0.00278371	0.0412185
seq.13473.55	Inositol-trisphosphate 3-kinase A	P23677	ITPKA	baseline	-0.0375254	0.0357336	444.5	1.05014	0.294223	0.605648
seq.13474.40	Glutathione S-transferase kappa 1	Q9Y2Q3	GSTK1	baseline	-0.148184	0.108083	443.335	1.37102	0.171063	0.46862
seq.13475.10	Ubiquitin-conjugating enzyme E2 D4	Q9Y2X8	UBE2D4	baseline	0.0587944	0.0654411	452.095	-0.898432	0.369433	0.671504
seq.13476.16	DNA/RNA-binding protein KIN17	O60870	KIN	baseline	0.0528876	0.0532139	393.798	-0.993869	0.320897	0.630036
seq.13477.65	Leukotriene B4 receptor 1	Q15722	LTB4R	baseline	-0.260288	0.113805	440.564	2.28714	0.0226611	0.164093
seq.13479.8	Protein FAM171A2	A8MVW0	FAM171A2	baseline	0.0739728	0.0530097	450.74	-1.39546	0.163565	0.458555
seq.13481.24	Transcription elongation factor A protein 2	Q15560	TCEA2	baseline	0.0764744	0.0352387	451.884	-2.17018	0.0305133	0.197764
seq.13482.14	CCR4-NOT transcription complex subunit 1	A5YKK6	CNOT1	baseline	-0.130895	0.0797034	444.925	1.64227	0.10124	0.368826
seq.13484.69	Collagen alpha-1(I) chain:N-term propeptide	P02452	COL1A1	baseline	-0.0152811	0.0500843	354.339	0.305108	0.760463	0.900977
seq.13485.20	Transmembrane protein 87B	Q96K49	TMEM87B	baseline	-0.145467	0.0516542	385.71	2.81618	0.00510949	0.0635216
seq.13486.9	Polycystin-2:Cytoplasmic domain 1	Q13563	PKD2	baseline	-0.015378	0.0953374	435.215	0.161301	0.871931	0.949153
seq.13487.24	Protein unc-93 homolog B1	Q9H1C4	UNC93B1	baseline	-0.0844102	0.109386	359.386	0.771671	0.440817	0.719538
seq.13488.3	Arfaptin-1	P53367	ARFIP1	baseline	-0.0537709	0.0960635	447.793	0.559743	0.575934	0.806708
seq.13490.1	MAGUK p55 subfamily member 6	Q9NZW5	MPP6	baseline	0.112018	0.0402141	450.241	-2.78554	0.00556946	0.0677048
seq.13491.40	Retinal rod rhodopsin-sensitive cGMP 3',5'-cyclic phosphodiesterase subunit delta	O43924	PDE6D	baseline	-0.0137772	0.086725	412.773	0.15886	0.873857	0.950704
seq.13492.44	Stress-70 protein, mitochondrial	P38646	HSPA9	baseline	0.0222574	0.118368	445.581	-0.188035	0.850935	0.941045
seq.13493.5	Glutamate receptor ionotropic, delta-1	Q9ULK0	GRID1	baseline	-0.00857766	0.0500642	362.281	0.171333	0.864057	0.946806
seq.13494.6	Ceramide synthase 5	Q8N5B7	CERS5	baseline	0.00457157	0.0432348	438.849	-0.105738	0.915838	0.968227
seq.13495.48	Hydroxycarboxylic acid receptor 2	Q8TDS4	HCAR2	baseline	-0.0927914	0.0721502	402.866	1.28609	0.199152	0.500912
seq.13496.19	Hydroxymethylglutaryl-CoA synthase, cytoplasmic	Q01581	HMGCS1	baseline	-0.0818729	0.149957	442.263	0.545976	0.585358	0.811757
seq.13497.34	Eukaryotic translation initiation factor 3 subunit J	O75822	EIF3J	baseline	-0.0622432	0.0644983	448.707	0.965036	0.335046	0.643005
seq.13498.1	Inositol oxygenase	Q9UGB7	MIOX	baseline	0.0630246	0.094454	354.85	-0.667252	0.505045	0.763903
seq.13499.30	Coagulation Factor VIII	P00451	F8	baseline	-0.0770985	0.0686646	437.493	1.12283	0.262127	0.567917
seq.13501.10	Solute carrier family 35 member G2	Q8TBE7	SLC35G2	baseline	-0.170053	0.0988761	440.414	1.71986	0.0861599	0.341048
seq.13502.2	Sodium-independent sulfate anion transporter	Q86WA9	SLC26A11	baseline	-0.173465	0.0815042	384.255	2.12829	0.0339489	0.210168
seq.13503.19	PRA1 family protein 3	O75915	ARL6IP5	baseline	0.0211677	0.103766	439.269	-0.203995	0.838452	0.937382
seq.13504.147	Heterogeneous nuclear ribonucleoprotein R	O43390	HNRNPR	baseline	0.044014	0.0635585	454.757	-0.692496	0.48898	0.751728
seq.13506.10	tRNA-dihydrouridine(20) synthase [NAD(P)+]-like	Q9NX74	DUS2	baseline	-0.120187	0.0591426	444.159	2.03215	0.0427334	0.238261
seq.13507.51	Tumor necrosis factor receptor type 1-associated DEATH domain protein	Q15628	TRADD	baseline	-0.136522	0.0544744	448.856	2.50617	0.0125575	0.11548
seq.13509.5	Secretory carrier-associated membrane protein 5	Q8TAC9	SCAMP5	baseline	-0.0852156	0.0368948	447.363	2.30969	0.0213597	0.158387
seq.13510.7	Sarcoplasmic/endoplasmic reticulum calcium ATPase 3	Q93084	ATP2A3	baseline	-0.0129007	0.0319385	406.743	0.403923	0.686482	0.864332
seq.13511.29	DNA-binding protein SATB1	Q01826	SATB1	baseline	0.00279747	0.045874	450.797	-0.0609816	0.951401	0.984852
seq.13512.28	Heterogeneous nuclear ribonucleoprotein R	O43390	HNRNPR	baseline	-0.0118307	0.0477007	340.352	0.24802	0.804269	0.91951
seq.13513.174	E3 SUMO-protein ligase PIAS3	Q9Y6X2	PIAS3	baseline	-0.029911	0.0508141	432.279	0.588637	0.556412	0.795952
seq.13514.121	Ras-related protein Rab-35	Q15286	RAB35	baseline	0.00267688	0.0523036	389.089	-0.0511796	0.959209	0.987283
seq.13515.8	Regulation of nuclear pre-mRNA domain-containing protein 1A	Q96P16	RPRD1A	baseline	0.0147833	0.0354849	399.791	-0.416609	0.677188	0.859321
seq.13516.46	ER membrane protein complex subunit 4	Q5J8M3	EMC4	baseline	-0.0426736	0.0750746	449.855	0.568417	0.570036	0.803033
seq.13517.3	Patched domain-containing protein 3	Q3KNS1	PTCHD3	baseline	-0.107886	0.0522784	386.613	2.06368	0.039715	0.230462
seq.13518.5	Arf-GAP with SH3 domain, ANK repeat and PH domain-containing protein 2	O43150	ASAP2	baseline	-0.156666	0.11757	418.214	1.33253	0.183411	0.482074
seq.13519.112	Rho guanine nucleotide exchange factor 25	Q86VW2	ARHGEF25	baseline	0.02193	0.04353	358.317	-0.503791	0.614718	0.826734
seq.13522.20	Visinin-like protein 1	P62760	VSNL1	baseline	0.0336809	0.0718213	416.734	-0.468955	0.639347	0.839232
seq.13524.25	Heparan-sulfate 6-O-sulfotransferase 2	Q96MM7	HS6ST2	baseline	0.195847	0.0551787	453.174	-3.54932	0.000426572	0.0106587
seq.13525.17	Potassium voltage-gated channel subfamily G member 4	Q8TDN1	KCNG4	baseline	-0.0569381	0.0483288	448.729	1.17814	0.239365	0.542265
seq.13526.5	Lupus La protein:RNA recognition motif	P05455	SSB	baseline	0.200533	0.0578689	449.759	-3.4653	0.000580453	0.0131224
seq.13529.39	Nucleosome assembly protein 1-like 2	Q9ULW6	NAP1L2	baseline	0.0545125	0.0422277	451.24	-1.29092	0.197393	0.49855
seq.13530.5	Urotensin-2 receptor	Q9UKP6	UTS2R	baseline	-0.010837	0.0424862	422.73	0.255071	0.798793	0.916377
seq.13532.25	Nuclear envelope phosphatase-regulatory subunit 1	Q8N9A8	CNEP1R1	baseline	-0.0322544	0.0360745	381.636	0.894105	0.371829	0.673556
seq.13534.20	Myomesin-2	P54296	MYOM2	baseline	0.279873	0.140888	402.947	-1.98649	0.0476559	0.252261
seq.13535.2	Collagen type IV alpha-3-binding protein:PH domain	Q9Y5P4	CERT1	baseline	0.0806316	0.0802712	446.536	-1.00449	0.315687	0.625772
seq.13536.56	DNA polymerase iota	Q9UNA4	POLI	baseline	-0.00946722	0.0403296	410.69	0.234746	0.814523	0.925522
seq.13539.131	Small conductance calcium-activated potassium channel protein 1	Q92952	KCNN1	baseline	-0.00289499	0.0337917	448.127	0.0856714	0.931766	0.975921
seq.13540.1	G-protein coupled receptor 26	Q8NDV2	GPR26	baseline	-0.00520913	0.0438578	452.343	0.118773	0.905508	0.963392
seq.13541.1	Myc target protein 1	Q8N699	MYCT1	baseline	0.00818376	0.0650634	435.623	-0.125781	0.899963	0.962292
seq.13543.7	Prostaglandin reductase 1	Q14914	PTGR1	baseline	-0.172736	0.122168	443.941	1.41392	0.158086	0.450758
seq.13544.9	Rho GTPase-activating protein 45	Q92619	ARHGAP45	baseline	-0.149112	0.103871	444.287	1.43555	0.151835	0.441723
seq.13545.97	Probable RNA-binding protein EIF1AD	Q8N9N8	EIF1AD	baseline	0.387463	0.0825443	397.372	-4.694	3.69358e-06	0.000409207
seq.13547.5	5-hydroxytryptamine receptor 7	P34969	HTR7	baseline	0.0247983	0.0919706	440.088	-0.269633	0.787569	0.911253
seq.13548.53	Phosphatidate phosphatase PPAPDC1A	Q5VZY2	PLPP4	baseline	-0.0608823	0.0531978	418.408	1.14445	0.253091	0.55811
seq.13549.15	Disintegrin and metalloproteinase domain-containing protein 29	Q9UKF5	ADAM29	baseline	0.052577	0.0466482	413.763	-1.1271	0.260355	0.565616
seq.13552.7	Switch-associated protein 70	Q9UH65	SWAP70	baseline	0.208732	0.0568801	434.547	-3.66969	0.000273024	0.00768106
seq.13553.4	DCN1-like protein 3	Q8IWE4	DCUN1D3	baseline	0.0779655	0.0634722	432.599	-1.22834	0.219987	0.524818
seq.13554.78	Replication initiator 1	Q9BWE0	REPIN1	baseline	0.0607243	0.0418322	339.113	-1.45162	0.147533	0.436394
seq.13556.28	5-hydroxytryptamine receptor 2A	P28223	HTR2A	baseline	0.0187915	0.0329471	454.057	-0.570353	0.56872	0.802542
seq.13557.3	Nectin-3	Q9NQS3	NECTIN3	baseline	-0.0544167	0.0608741	407.928	0.893922	0.371891	0.673556
seq.13561.5	5-hydroxytryptamine receptor 6	P50406	HTR6	baseline	-0.0612978	0.0429788	440.449	1.42624	0.154509	0.445239
seq.13563.259	Acyl-CoA-binding domain-containing protein 7	Q8N6N7	ACBD7	baseline	-0.0378747	0.0540268	392.829	0.701035	0.483696	0.747904
seq.13565.2	Retinoblastoma-like protein 2	Q08999	RBL2	baseline	0.251581	0.126618	443.293	-1.98692	0.0475463	0.252017
seq.13566.2	RNA polymerase II subunit A C-terminal domain phosphatase SSU72	Q9NP77	SSU72	baseline	-0.0587328	0.0980935	356.336	0.598743	0.549725	0.792317
seq.13567.1	Dihydropyrimidinase-related protein 2	Q16555	DPYSL2	baseline	-0.0107788	0.167602	378.53	0.0643117	0.948756	0.983186
seq.13568.30	26S proteasome non-ATPase regulatory subunit 4	P55036	PSMD4	baseline	0.0936703	0.0650396	441.368	-1.4402	0.150519	0.440255
seq.13570.43	Vigilin	Q00341	HDLBP	baseline	-0.0879289	0.0692189	411.761	1.2703	0.204695	0.507304
seq.13572.43	26S proteasome non-ATPase regulatory subunit 11	O00231	PSMD11	baseline	0.0971257	0.106308	453.934	-0.913627	0.361398	0.663567
seq.13573.5	Actin-related protein 2/3 complex subunit 3	O15145	ARPC3	baseline	-0.0692024	0.0854131	442.317	0.810209	0.418256	0.705389
seq.13574.50	Rho-related GTP-binding protein Rho6	Q92730	RND1	baseline	-0.0239878	0.0702865	412.944	0.341287	0.733061	0.889368
seq.13575.40	Segment polarity protein dishevelled homolog DVL-2	O14641	DVL2	baseline	-0.132496	0.065295	431.518	2.02919	0.0430525	0.238706
seq.13576.15	Glutathione S-transferase P	P09211	GSTP1	baseline	0.0043563	0.069157	457.091	-0.0629915	0.949801	0.983866
seq.13577.25	Splicing factor U2AF 65 kDa subunit	P26368	U2AF2	baseline	0.159636	0.0785621	382.534	-2.03197	0.0428468	0.238261
seq.13578.98	Actin-binding LIM protein 3	O94929	ABLIM3	baseline	-0.168808	0.119165	441.352	1.41659	0.157308	0.44945
seq.13580.2	UDP-N-acetylhexosamine pyrophosphorylase	Q16222	UAP1	baseline	0.00251592	0.0842918	439.411	-0.0298477	0.976202	0.993245
seq.13583.19	Apoptotic protease-activating factor 1	O14727	APAF1	baseline	-0.0118318	0.0578968	408.302	0.20436	0.838174	0.937382
seq.13587.10	Rac GTPase-activating protein 1	Q9H0H5	RACGAP1	baseline	-0.24467	0.156805	416.545	1.56034	0.119438	0.394852
seq.13588.11	Annexin A9	O76027	ANXA9	baseline	-0.0968998	0.0761562	336.338	1.27238	0.204116	0.507215
seq.13589.10	Amyloid beta A4 precursor protein-binding family B member 3:Phosphotyrosine Interaction Domain 2, Isoform IV	O95704	APBB3	baseline	-0.0755389	0.0813363	376.593	0.928722	0.353628	0.658189
seq.13590.1	Oligoribonuclease, mitochondrial	Q9Y3B8	REXO2	baseline	0.331961	0.0995587	454.102	-3.33432	0.000925122	0.0185415
seq.13591.31	DNA primase small subunit	P49642	PRIM1	baseline	-0.0299851	0.0422644	380.053	0.709465	0.478471	0.74522
seq.13594.158	ADP-ribosylation factor-binding protein GGA1	Q9UJY5	GGA1	baseline	0.012506	0.0688175	453.351	-0.181727	0.855878	0.943167
seq.13595.20	Thiamine-triphosphatase	Q9BU02	THTPA	baseline	-0.109386	0.0561088	386.797	1.94953	0.0519539	0.264681
seq.13596.3	Ras-related protein Rab-27B	O00194	RAB27B	baseline	-0.135109	0.0687801	431.961	1.96436	0.0501294	0.25961
seq.13597.20	Ras-related protein Rab-31	Q13636	RAB31	baseline	-0.0352184	0.0962783	437.014	0.365798	0.714693	0.878164
seq.13599.15	Rab9 effector protein with kelch motifs	Q7Z6M1	RABEPK	baseline	-0.0677244	0.0461426	399.926	1.46772	0.142966	0.430445
seq.13602.6	NHP2-like protein 1	P55769	SNU13	baseline	0.0751192	0.069212	446.927	-1.08535	0.278352	0.58705
seq.13603.7	Rieske domain-containing protein	Q8TAC1	RFESD	baseline	0.199807	0.10387	456.511	-1.92364	0.0550213	0.270686
seq.13604.27	E3 ubiquitin-protein ligase NEURL1	O76050	NEURL1	baseline	0.0110805	0.0395863	398.196	-0.279907	0.779695	0.909002
seq.13605.16	Annexin A10	Q9UJ72	ANXA10	baseline	-0.0658332	0.0483962	436.951	1.3603	0.174437	0.472716
seq.13609.11	General transcription factor II-I	P78347	GTF2I	baseline	0.121915	0.0448153	424.231	-2.72039	0.00678851	0.0766754
seq.13610.9	Melanoma-associated antigen 10	P43363	MAGEA10	baseline	-0.147067	0.0606205	422.342	2.42603	0.015683	0.13091
seq.13612.7	Cytohesin-interacting protein	O60759	CYTIP	baseline	0.0729482	0.0843582	324.314	-0.864743	0.387819	0.680654
seq.13613.23	Adenylate kinase isoenzyme 5	Q9Y6K8	AK5	baseline	-0.0390956	0.0758917	390.548	0.51515	0.60674	0.822852
seq.13614.6	CREB-binding protein	Q92793	CREBBP	baseline	-0.0408224	0.0499565	450.742	0.81716	0.414269	0.701651
seq.13615.60	Cytoplasmic protein NCK2	O43639	NCK2	baseline	-0.157789	0.0865809	448.475	1.82244	0.0690538	0.305949
seq.13618.15	Mitotic spindle assembly checkpoint protein MAD1	Q9Y6D9	MAD1L1	baseline	-0.0164534	0.0372005	447.56	0.442289	0.658494	0.850666
seq.13620.10	ATPase ASNA1	O43681	GET3	baseline	0.337458	0.0704638	452.273	-4.78911	2.27412e-06	0.000308468
seq.13621.31	AP-2 complex subunit alpha-2	O94973	AP2A2	baseline	-0.0381833	0.077868	451.921	0.490359	0.624118	0.832624
seq.13622.16	Serine/threonine-protein phosphatase 2A 56 kDa regulatory subunit alpha isoform	Q15172	PPP2R5A	baseline	-0.0300774	0.0767978	452.349	0.391644	0.695506	0.868354
seq.13623.4	Histone-lysine N-methyltransferase 2D	O14686	KMT2D	baseline	0.00853415	0.0354119	450.471	-0.240996	0.809668	0.922239
seq.13624.17	NAD kinase	O95544	NADK	baseline	0.430939	0.142684	422.143	-3.02023	0.00267922	0.0405225
seq.13625.19	Lupus La protein:HTH La-type RNA-binding domain	P05455	SSB	baseline	0.0565793	0.0452686	385.348	-1.24986	0.212111	0.515252
seq.13628.58	Growth factor receptor-bound protein 14	Q14449	GRB14	baseline	-0.0161173	0.0474804	450.21	0.339453	0.734427	0.889888
seq.13629.25	Cysteine protease ATG4B	Q9Y4P1	ATG4B	baseline	-0.111671	0.189117	384.053	0.590485	0.555213	0.795153
seq.13631.1	Retinoblastoma-binding protein 5	Q15291	RBBP5	baseline	0.135771	0.0379518	435.254	-3.57746	0.00038591	0.0099033
seq.13632.10	Zyxin	Q15942	ZYX	baseline	-0.0874354	0.0952808	380.167	0.917659	0.359379	0.662583
seq.13634.209	Pirin	O00625	PIR	baseline	-0.00454924	0.0640671	449.234	0.0710073	0.943424	0.981464
seq.13636.20	Nucleosome assembly protein 1-like 1	P55209	NAP1L1	baseline	-0.07246	0.0912852	452.67	0.793777	0.427741	0.711924
seq.13639.101	General vesicular transport factor p115	O60763	USO1	baseline	-0.0962547	0.100836	435.502	0.954571	0.340324	0.64646
seq.13640.5	B-cell lymphoma 6 protein	P41182	BCL6	baseline	-0.113658	0.0634583	345.173	1.79106	0.0741598	0.316423
seq.13642.90	Interferon-induced protein with tetratricopeptide repeats 3	O14879	IFIT3	baseline	0.119343	0.127974	419.906	-0.932553	0.351587	0.656826
seq.13644.30	Hepatocyte growth factor-regulated tyrosine kinase substrate	O14964	HGS	baseline	-0.0978031	0.133303	446.68	0.73369	0.463523	0.736594
seq.13645.14	Pre-mRNA-splicing factor ATP-dependent RNA helicase PRP16	Q92620	DHX38	baseline	0.0535117	0.0436366	426.412	-1.2263	0.220762	0.525182
seq.13650.11	Kv channel-interacting protein 1	Q9NZI2	KCNIP1	baseline	-0.0780974	0.0821676	418.35	0.950465	0.342425	0.648158
seq.13651.54	E3 ubiquitin-protein ligase ZFP91	Q96JP5	ZFP91	baseline	0.161849	0.129633	353.843	-1.24852	0.212668	0.515619
seq.13652.2	TOM1-like protein 1	O75674	TOM1L1	baseline	-0.0221126	0.0364613	431.542	0.606468	0.544523	0.789802
seq.13653.335	O-acetyl-ADP-ribose deacetylase MACROD1	Q9BQ69	MACROD1	baseline	-0.102289	0.0609786	374.094	1.67746	0.0942884	0.356858
seq.13654.1	Rho-associated protein kinase 2	O75116	ROCK2	baseline	-0.0430628	0.102214	452.059	0.4213	0.673736	0.857955
seq.13655.34	Nucleolin	P19338	NCL	baseline	0.220107	0.0793751	432.129	-2.773	0.0057946	0.0690046
seq.13657.2	Bifunctional polynucleotide phosphatase/kinase	Q96T60	PNKP	baseline	-0.0749542	0.0921732	445.506	0.813188	0.416544	0.703909
seq.13658.31	Platelet-derived growth factor C	Q9NRA1	PDGFC	baseline	-0.0660386	0.119883	346.8	0.550861	0.582084	0.809661
seq.13659.36	Manganese-transporting ATPase 13A1	Q9HD20	ATP13A1	baseline	-0.0544334	0.0617627	454.879	0.881332	0.378604	0.677517
seq.13660.76	Angiopoietin-2	O15123	ANGPT2	baseline	0.0240981	0.0956398	430.347	-0.251968	0.801186	0.917956
seq.13661.193	Cystatin-D	P28325	CST5	baseline	0.00367423	0.0817441	369.165	-0.044948	0.964173	0.988144
seq.13663.2	Interleukin-4	P05112	IL4	baseline	-0.067871	0.0393825	450.954	1.72338	0.0855054	0.339097
seq.13665.35	Serine/threonine-protein phosphatase 2A regulatory subunit B'' subunit alpha	Q06190	PPP2R3A	baseline	-0.135846	0.0408867	445.229	3.3225	0.000965715	0.018916
seq.13666.222	Carbonic anhydrase-related protein 10	Q9NS85	CA10	baseline	-0.105095	0.0618123	366.452	1.70024	0.0899351	0.348708
seq.13668.44	Tyrosine-protein kinase receptor TYRO3	Q06418	TYRO3	baseline	-0.122792	0.0621015	380.828	1.97728	0.0487311	0.255813
seq.13669.6	Fibroblast growth factor receptor 3:Extracellular domain	P22607	FGFR3	baseline	-0.150598	0.0762249	442.191	1.9757	0.0488099	0.255873
seq.13670.81	Group IIE secretory phospholipase A2	Q9NZK7	PLA2G2E	baseline	0.110773	0.0878131	331.405	-1.26146	0.208029	0.51075
seq.13671.40	Neutrophil elastase	P08246	ELANE	baseline	-0.0412044	0.0568515	446.801	0.724773	0.468971	0.742146
seq.13672.3	Heat shock 70 kDa protein 6	P17066	HSPA6	baseline	-0.0738528	0.0383989	436.198	1.92331	0.0550923	0.270686
seq.13673.21	T-complex protein 1 subunit eta	Q99832	CCT7	baseline	-0.0917308	0.181913	449.289	0.504257	0.614328	0.826649
seq.13676.46	Inhibin beta B chain	P09529	INHBB	baseline	-0.00673033	0.103325	428.72	0.0651376	0.948095	0.982903
seq.13678.169	Complement factor D	P00746	CFD	baseline	-0.0091831	0.0469831	444.524	0.195455	0.845126	0.938977
seq.13680.3	NGFI-A-binding protein 2	Q15742	NAB2	baseline	0.126855	0.0528018	419.236	-2.40248	0.0167183	0.135098
seq.13681.173	Casein kinase II subunit alpha'	P19784	CSNK2A2	baseline	0.0429124	0.0290211	447.644	-1.47866	0.139935	0.427228
seq.13682.47	Macrophage colony-stimulating factor 1 receptor	P07333	CSF1R	baseline	-0.0461951	0.0616595	379.177	0.749197	0.454203	0.728283
seq.13683.18	Chloride channel protein ClC-Kb	P51801	CLCNKB	baseline	0.0454447	0.146025	450.383	-0.311212	0.755783	0.898748
seq.13686.2	Interleukin-5 receptor subunit alpha	Q01344	IL5RA	baseline	0.225496	0.115003	410.953	-1.96078	0.0505801	0.260356
seq.13687.5	C-C motif chemokine 1	P22362	CCL1	baseline	-0.0549752	0.0402523	438.792	1.36576	0.172713	0.470474
seq.13688.2	Calcyphosin-like protein	Q8WWF8	CAPSL	baseline	-0.0476342	0.0723866	353.448	0.658052	0.510933	0.767612
seq.13689.2	Ornithine decarboxylase	P11926	ODC1	baseline	-0.0543031	0.0412611	431.302	1.31609	0.188844	0.489076
seq.13690.26	Biglycan	P21810	BGN	baseline	-0.0623318	0.062431	428.071	0.998412	0.318644	0.628353
seq.13691.10	Sodium-coupled monocarboxylate transporter 1	Q8N695	SLC5A8	baseline	-0.141204	0.0670186	435.904	2.10694	0.0356939	0.216041
seq.13692.154	WNT1-inducible-signaling pathway protein 1	O95388	CCN4	baseline	0.0159096	0.0615789	373.006	-0.258362	0.79627	0.915741
seq.13693.5	Cerebral dopamine neurotrophic factor	Q49AH0	CDNF	baseline	0.0619338	0.0253206	444.696	-2.44599	0.0148323	0.12718
seq.13694.24	Cytokine receptor-like factor 2	Q9HC73	CRLF2	baseline	-0.00341793	0.0630563	370.326	0.0542044	0.956802	0.987084
seq.13697.51	Glycerol-3-phosphate dehydrogenase [NAD(+)], cytoplasmic	P21695	GPD1	baseline	-0.164598	0.141355	446.529	1.16443	0.244873	0.548527
seq.13698.28	Dyslexia-associated protein KIAA0319-like protein	Q8IZA0	KIAA0319L	baseline	0.0544472	0.0347548	420.208	-1.56661	0.117959	0.393162
seq.13699.6	Prostate-specific antigen	P07288	KLK3	baseline	0.152536	0.154176	385.399	-0.989366	0.323105	0.631413
seq.13700.10	Annexin A2	P07355	ANXA2	baseline	0.136821	0.0897903	444.955	-1.52379	0.128272	0.409393
seq.13701.2	C-X-C motif chemokine 13	O43927	CXCL13	baseline	0.265503	0.115689	434.024	-2.29498	0.0222106	0.162692
seq.13704.5	Hydroxymethylglutaryl-CoA synthase, mitochondrial	P54868	HMGCS2	baseline	-0.181683	0.117231	446.108	1.54979	0.121901	0.39809
seq.13706.12	Interleukin-12 receptor subunit beta-1	P42701	IL12RB1	baseline	-0.0844974	0.0361468	439.648	2.33762	0.0198549	0.150969
seq.13707.27	SPARC-like protein 1	Q14515	SPARCL1	baseline	0.00174631	0.0856145	454.674	-0.0203974	0.983735	0.994109
seq.13708.56	Kallikrein-8	O60259	KLK8	baseline	-0.102939	0.06705	388.011	1.53526	0.125535	0.404095
seq.13710.6	Plasma protease C1 inhibitor	P05155	SERPING1	baseline	0.0132312	0.0375302	411.75	-0.352549	0.724607	0.884035
seq.13711.10	Clathrin heavy chain 1	Q00610	CLTC	baseline	0.0164702	0.0280949	440.796	-0.586236	0.558017	0.797016
seq.13712.104	Granzyme A	P12544	GZMA	baseline	0.0142459	0.0777625	403.557	-0.183198	0.854735	0.942794
seq.13713.164	Vesicle-trafficking protein SEC22a	Q96IW7	SEC22A	baseline	-0.109827	0.0735841	438.465	1.49254	0.136277	0.422171
seq.13717.15	Ficolin-2	Q15485	FCN2	baseline	-0.100381	0.070067	379.936	1.43265	0.152781	0.442103
seq.13719.19	Serine/threonine-protein kinase PAK 4	O96013	PAK4	baseline	-0.12141	0.0925447	447.095	1.3119	0.190225	0.490979
seq.13720.95	Myeloblastin	P24158	PRTN3	baseline	0.169653	0.0835978	437.886	-2.0294	0.0430217	0.238706
seq.13722.105	Complement component C9	P02748	C9	baseline	-0.0217325	0.0406556	441.908	0.534551	0.59323	0.816648
seq.13723.6	Interleukin-10	P22301	IL10	baseline	-0.0581648	0.0987796	354.295	0.588834	0.556348	0.795952
seq.13724.27	Fibroblast growth factor 19	O95750	FGF19	baseline	-0.0112991	0.126525	452.913	0.0893036	0.92888	0.974554
seq.13725.3	Fibroblast growth factor 16	O43320	FGF16	baseline	-0.00490331	0.0370327	421.361	0.132405	0.894727	0.960343
seq.13726.4	T-lymphocyte activation antigen CD80	P33681	CD80	baseline	-0.0995928	0.0783485	364.668	1.27115	0.204485	0.507304
seq.13727.44	Speckle-type POZ protein	O43791	SPOP	baseline	-0.0492664	0.0781344	355.213	0.630534	0.528751	0.778692
seq.13728.19	Endoplasmic reticulum resident protein 29	P30040	ERP29	baseline	0.102653	0.0983515	448.672	-1.04373	0.297172	0.609072
seq.13729.26	Sideroflexin-5	Q8TD22	SFXN5	baseline	-0.0941941	0.0776545	355.032	1.21299	0.22594	0.529051
seq.13730.18	Dipeptidyl peptidase 1	P53634	CTSC	baseline	0.0117899	0.0593731	431.115	-0.198574	0.84269	0.93834
seq.13731.14	Complement component C7	P10643	C7	baseline	0.0029465	0.0521758	365.987	-0.0564726	0.954996	0.986605
seq.13732.79	Cardiotrophin-1	Q16619	CTF1	baseline	0.0915957	0.0426467	417.156	-2.14778	0.0323065	0.20399
seq.13733.5	Interleukin-12 subunit beta	P29460	IL12B	baseline	0.0206472	0.0763175	399.584	-0.270543	0.786882	0.911148
seq.13734.22	Interferon lambda-1	Q8IU54	IFNL1	baseline	0.413259	0.0952235	435.986	-4.33988	1.77369e-05	0.00117234
seq.13735.1	Rap1 GTPase-activating protein 1	P47736	RAP1GAP	baseline	-0.103503	0.0698314	331.311	1.48218	0.139243	0.426314
seq.13738.8	Inhibin beta A chain	P08476	INHBA	baseline	0.0983349	0.0820924	426.767	-1.19786	0.231638	0.534692
seq.13739.3	Leucine-rich repeat transmembrane protein FLRT1	Q9NZU1	FLRT1	baseline	-0.0631142	0.0641	407.978	0.98462	0.325394	0.633606
seq.13740.51	Secreted frizzled-related protein 3	Q92765	FRZB	baseline	0.0419226	0.11982	432.757	-0.34988	0.726599	0.885266
seq.13741.36	Insulin-like growth factor-binding protein 1	P08833	IGFBP1	baseline	0.208929	0.172115	429.762	-1.21389	0.225457	0.528429
seq.13742.66	Interleukin-22	Q9GZX6	IL22	baseline	-0.120695	0.086596	427.344	1.39377	0.164112	0.45915
seq.13743.56	Cullin-4B	Q13620	CUL4B	baseline	0.0255634	0.0398707	435.921	-0.641158	0.521757	0.773924
seq.13744.37	Interleukin-3 receptor subunit alpha	P26951	IL3RA	baseline	-0.0410223	0.0807501	405.736	0.508015	0.611719	0.825772
seq.13745.10	Polycystin-2:Cytoplasmic domain 4	Q13563	PKD2	baseline	-0.0803083	0.048464	453.547	1.65707	0.0981969	0.363501
seq.13747.9	Carbonic anhydrase 6	P23280	CA6	baseline	-0.0502134	0.105742	364.572	0.474867	0.635166	0.837625
seq.13748.4	C-C motif chemokine 8	P80075	CCL8	baseline	0.176139	0.102778	405.294	-1.71378	0.0873344	0.343193
seq.13924.13	Myocardial zonula adherens protein	P0CAP1	MYZAP	baseline	-0.0924243	0.0630815	345.06	1.46516	0.143789	0.431602
seq.13926.1	RecQ-mediated genome instability protein 1	Q9H9A7	RMI1	baseline	0.0237061	0.0283012	447.531	-0.837636	0.402682	0.691602
seq.13929.27	Peroxisomal carnitine O-octanoyltransferase	Q9UKG9	CROT	baseline	-0.0866905	0.0733483	417.585	1.1819	0.237918	0.540599
seq.13930.3	DNA dC->dU-editing enzyme APOBEC-3G	Q9HC16	APOBEC3G	baseline	0.0535284	0.0839917	447.024	-0.637306	0.524252	0.775505
seq.13931.22	26S proteasome non-ATPase regulatory subunit 9	O00233	PSMD9	baseline	0.303132	0.135799	457.27	-2.23221	0.0260849	0.179577
seq.13932.45	Rho guanine nucleotide exchange factor 7	Q14155	ARHGEF7	baseline	-0.0710836	0.0431585	450.389	1.64704	0.100248	0.366979
seq.13933.276	NGFI-A-binding protein 1	Q13506	NAB1	baseline	-0.101213	0.074571	451.661	1.35727	0.175373	0.473389
seq.13934.3	Guanine nucleotide exchange factor DBS	O15068	MCF2L	baseline	-0.115487	0.0453657	434.676	2.54569	0.0112506	0.107632
seq.13936.24	Phosphoglycerate kinase 2	P07205	PGK2	baseline	-0.0132397	0.0489462	348.105	0.270496	0.786939	0.911148
seq.13937.75	Cullin-associated NEDD8-dissociated protein 1	Q86VP6	CAND1	baseline	0.159408	0.0832532	455.597	-1.91474	0.0561522	0.273159
seq.13939.14	UTP--glucose-1-phosphate uridylyltransferase	Q16851	UGP2	baseline	0.147368	0.11524	439.389	-1.27879	0.201645	0.50418
seq.13940.19	Gamma-interferon-inducible protein 16:Isoform 2, Hematopoietic expression, interferon-inducible nature, and nuclear localization 1	Q16666	IFI16	baseline	0.0685167	0.114045	454.077	-0.600785	0.548283	0.791484
seq.13941.82	Phenylalanine--tRNA ligase, mitochondrial	O95363	FARS2	baseline	-0.0929448	0.0370743	415.914	2.50698	0.012557	0.11548
seq.13942.140	SPRY domain-containing SOCS box protein 1	Q96BD6	SPSB1	baseline	-0.0981784	0.0587244	450.232	1.67185	0.0952485	0.358814
seq.13943.38	Protein dpy-30 homolog	Q9C005	DPY30	baseline	0.54813	0.111161	429.831	-4.93098	1.17097e-06	0.00019766
seq.13944.3	Sulfotransferase 1A3	P0DMM9	SULT1A3	baseline	-0.287661	0.13293	435.538	2.164	0.0310072	0.199433
seq.13946.8	Probable ATP-dependent RNA helicase DDX23	Q9BUQ8	DDX23	baseline	-0.108996	0.0677554	369.738	1.60867	0.108543	0.378733
seq.13947.371	Peroxisomal NADH pyrophosphatase NUDT12	Q9BQG2	NUDT12	baseline	0.0239071	0.0608534	416.277	-0.392864	0.694621	0.86799
seq.13948.50	Gamma-aminobutyric acid type B receptor subunit 2:Extracellular domain	O75899	GABBR2	baseline	0.0742317	0.114532	348.407	-0.648133	0.517326	0.771418
seq.13950.9	Collagen type IV alpha-3-binding protein:StAR-related lipid-transfer domain, isoform 2	Q9Y5P4	CERT1	baseline	-0.0394703	0.0966843	447.606	0.408239	0.683294	0.862606
seq.13954.9	Glucosamine 6-phosphate N-acetyltransferase	Q96EK6	GNPNAT1	baseline	-0.138303	0.0950963	446.61	1.45435	0.146552	0.435285
seq.13955.33	Death-associated protein kinase 1	P53355	DAPK1	baseline	-0.0491552	0.0743404	448.576	0.661218	0.508812	0.765732
seq.13958.5	Probable RNA-binding protein 46	Q8TBY0	RBM46	baseline	0.027759	0.0420607	420.105	-0.659975	0.509631	0.766263
seq.13959.7	Cytosol aminopeptidase	P28838	LAP3	baseline	0.146449	0.101389	438.967	-1.44443	0.149331	0.437884
seq.13960.15	Arf-GAP with GTPase, ANK repeat and PH domain-containing protein 3	Q96P47	AGAP3	baseline	0.0405549	0.0706116	393.664	-0.574338	0.566067	0.801463
seq.13961.18	Kinesin-like protein KIF3A	Q9Y496	KIF3A	baseline	0.127631	0.0641684	445.632	-1.98901	0.0473115	0.25149
seq.13963.7	Toll-interacting protein	Q9H0E2	TOLLIP	baseline	-0.0605609	0.0842272	447.585	0.719018	0.472505	0.743206
seq.13966.30	Myomesin-3	Q5VTT5	MYOM3	baseline	0.153996	0.0933021	362.732	-1.65051	0.0997045	0.365887
seq.13967.14	Thioredoxin reductase 1, cytoplasmic	Q16881	TXNRD1	baseline	0.437298	0.0920425	433.144	-4.75105	2.75696e-06	0.000361066
seq.13969.24	Importin subunit alpha-7	O60684	KPNA6	baseline	0.0648139	0.108047	454.412	-0.599867	0.548894	0.791608
seq.13972.4	17-beta-hydroxysteroid dehydrogenase 14	Q9BPX1	HSD17B14	baseline	-0.0628329	0.103654	319.912	0.606177	0.544827	0.789945
seq.13973.62	Tubulin--tyrosine ligase	Q8NG68	TTL	baseline	-0.12751	0.0957156	426.828	1.33218	0.183513	0.482174
seq.13975.56	Liprin-alpha-1	Q13136	PPFIA1	baseline	-0.106445	0.100027	444.574	1.06416	0.287835	0.598059
seq.13976.9	Rho guanine nucleotide exchange factor 1	Q92888	ARHGEF1	baseline	-0.128204	0.0781785	446.366	1.63989	0.101732	0.369387
seq.13977.28	BRCA1-associated RING domain protein 1	Q99728	BARD1	baseline	0.0380406	0.0516486	347.981	-0.736527	0.461906	0.735492
seq.13978.122	T-box transcription factor TBX3	O15119	TBX3	baseline	-0.029029	0.0856008	349.494	0.33912	0.734723	0.890104
seq.13979.3	Anion exchange transporter	Q8TE54	SLC26A7	baseline	0.29153	0.0651318	425.773	-4.476	9.77626e-06	0.000773547
seq.13982.33	Regulator of G-protein signaling 18	Q9NS28	RGS18	baseline	-0.0272104	0.0538717	443.219	0.505097	0.613742	0.826649
seq.13983.27	Quinone oxidoreductase	Q08257	CRYZ	baseline	0.0588104	0.168565	429.986	-0.348889	0.727343	0.885827
seq.13984.23	ATP-dependent RNA helicase DDX25	Q9UHL0	DDX25	baseline	-0.0133346	0.0407171	381.279	0.327494	0.743474	0.894005
seq.13985.12	E3 ubiquitin-protein ligase SMURF2	Q9HAU4	SMURF2	baseline	-0.0690064	0.0408244	399.455	1.69032	0.0917464	0.350909
seq.13986.6	LanC-like protein 1	O43813	LANCL1	baseline	0.0462355	0.109698	454.301	-0.421482	0.673603	0.857946
seq.13988.67	NmrA-like family domain-containing protein 1	Q9HBL8	NMRAL1	baseline	-0.215696	0.10577	413.619	2.0393	0.0420553	0.236735
seq.13990.1	Pyruvate carboxylase, mitochondrial	P11498	PC	baseline	-0.0781442	0.125849	443.347	0.620935	0.534961	0.782961
seq.13991.47	Eukaryotic translation initiation factor 4 gamma 3	O43432	EIF4G3	baseline	-0.0436035	0.0763845	361.544	0.570843	0.568461	0.802458
seq.13992.12	Vesicle-fusing ATPase	P46459	NSF	baseline	0.0651817	0.0658421	453.382	-0.98997	0.322717	0.631047
seq.13993.20	Band 4.1-like protein 1	Q9H4G0	EPB41L1	baseline	0.307166	0.1608	456.336	-1.91023	0.0567296	0.274296
seq.13994.1	rRNA 2'-O-methyltransferase fibrillarin	P22087	FBL	baseline	-0.0506957	0.0438903	442.745	1.15505	0.248692	0.553166
seq.13996.16	Phosphopantothenoylcysteine decarboxylase	Q96CD2	PPCDC	baseline	0.1377	0.0436932	414.408	-3.15151	0.0017422	0.0293431
seq.13998.26	Adenylosuccinate synthetase isozyme 1	Q8N142	ADSS1	baseline	0.0673788	0.147373	448.838	-0.457199	0.647749	0.843496
seq.14002.18	Dedicator of cytokinesis protein 9	Q9BZ29	DOCK9	baseline	0.0304953	0.0387444	417.359	-0.78709	0.431676	0.71436
seq.14005.2	Chromodomain-helicase-DNA-binding protein 7	Q9P2D1	CHD7	baseline	0.028587	0.0355195	413.025	-0.804826	0.421383	0.708775
seq.14006.36	Glycine N-methyltransferase	Q14749	GNMT	baseline	-0.136156	0.0704146	445.519	1.93364	0.0537905	0.268282
seq.14007.22	Bifunctional 3'-phosphoadenosine 5'-phosphosulfate synthase 1	O43252	PAPSS1	baseline	-0.0504627	0.0457819	442.562	1.10224	0.270956	0.57928
seq.14008.22	mRNA-decapping enzyme 1A	Q9NPI6	DCP1A	baseline	-0.0528936	0.0846698	395.611	0.624704	0.532525	0.780792
seq.14009.65	Tumor necrosis factor alpha-induced protein 3	P21580	TNFAIP3	baseline	-0.0853951	0.067777	364.224	1.25994	0.208497	0.51075
seq.14011.17	Protein S100-A11	P31949	S100A11	baseline	-0.0826957	0.0609324	448.072	1.35717	0.17541	0.473389
seq.14012.17	Probable ATP-dependent RNA helicase DHX58	Q96C10	DHX58	baseline	-0.062397	0.0552291	374.767	1.12978	0.259289	0.56507
seq.14013.11	TRAF family member-associated NF-kappa-B activator	Q92844	TANK	baseline	-0.13049	0.108213	444.414	1.20586	0.228513	0.531435
seq.14019.73	Envoplakin	Q92817	EVPL	baseline	0.157507	0.0436627	419.821	-3.60736	0.000346581	0.00914108
seq.14021.81	Mediator of RNA polymerase II transcription subunit 4	Q9NPJ6	MED4	baseline	-0.0372476	0.0358819	444.794	1.03806	0.299805	0.611928
seq.14022.17	Interleukin-17B	Q9UHF5	IL17B	baseline	0.0699945	0.0551441	358.791	-1.2693	0.205157	0.507304
seq.14023.84	Bone sialoprotein 2	P21815	IBSP	baseline	0.11439	0.11059	455.848	-1.03436	0.301517	0.613425
seq.14024.196	Ectodysplasin-A, secreted form	Q92838	EDA	baseline	0.0304414	0.0465112	431.17	-0.654496	0.513141	0.768428
seq.14025.18	Tumor necrosis factor receptor superfamily member 9	Q07011	TNFRSF9	baseline	-0.0434016	0.0457589	435.712	0.948486	0.343408	0.648383
seq.14026.24	Interleukin-17F	Q96PD4	IL17F	baseline	0.0891724	0.046217	417.757	-1.92943	0.0543545	0.269026
seq.14028.22	Phosphatidylinositol 4-phosphate 3-kinase C2 domain-containing subunit alpha	O00443	PIK3C2A	baseline	-0.107036	0.0476645	441.374	2.24561	0.0252231	0.176198
seq.14029.42	COP9 signalosome complex subunit 2	P61201	COPS2	baseline	-0.055731	0.093687	442.981	0.594864	0.552238	0.793268
seq.14030.21	Tumor necrosis factor ligand superfamily member 4	P23510	TNFSF4	baseline	-0.130613	0.059278	435.785	2.2034	0.028089	0.188318
seq.14031.18	Fibroblast growth factor 7	P21781	FGF7	baseline	0.0410513	0.0516431	399.024	-0.794904	0.427142	0.711924
seq.14032.2	Vascular endothelial growth factor A, isoform 121	P15692	VEGFA	baseline	-0.061822	0.0880522	392.533	0.702106	0.483029	0.747904
seq.14034.22	Tumor-associated calcium signal transducer 2	P09758	TACSTD2	baseline	0.0959062	0.0329684	429.741	-2.90903	0.00381359	0.0515445
seq.14035.13	T-lymphoma invasion and metastasis-inducing protein 1	Q13009	TIAM1	baseline	0.0273311	0.0386704	405.813	-0.70677	0.480115	0.745907
seq.14036.116	Multiple PDZ domain protein	O75970	MPDZ	baseline	0.0106205	0.047826	361.249	-0.222065	0.824389	0.931374
seq.14037.18	Ran-binding protein 3	Q9H6Z4	RANBP3	baseline	0.238323	0.0707116	444.315	-3.37035	0.000816251	0.016987
seq.14038.130	Cystatin-F	O76096	CST7	baseline	0.109087	0.108891	394.522	-1.0018	0.317054	0.626683
seq.14039.33	Kallikrein-5	Q9Y337	KLK5	baseline	0.0277691	0.0597097	357.392	-0.465069	0.642165	0.840431
seq.14041.13	Granzyme B	P10144	GZMB	baseline	0.0420758	0.0550831	396.46	-0.763862	0.445404	0.72219
seq.14042.11	Secreted frizzled-related protein 1	Q8N474	SFRP1	baseline	0.116024	0.177299	443.04	-0.654397	0.513196	0.768428
seq.14043.12	Early endosome antigen 1	Q15075	EEA1	baseline	-0.0901293	0.0410304	450.293	2.19665	0.0285545	0.18993
seq.14045.12	Nuclear receptor coactivator 2	Q15596	NCOA2	baseline	-0.0874873	0.0576488	384.346	1.51759	0.12994	0.412118
seq.14047.78	Brain-derived neurotrophic factor	P23560	BDNF	baseline	-0.1913	0.091469	441.215	2.09142	0.0370614	0.220644
seq.14048.7	Interleukin-1 Receptor accessory protein	Q9NPH3	IL1RAP	baseline	0.0420955	0.0611702	373.242	-0.68817	0.491773	0.754039
seq.14049.17	Interleukin-7	P13232	IL7	baseline	-0.021698	0.0406035	430.39	0.534388	0.593349	0.816648
seq.14050.61	Ephrin-A4	P52798	EFNA4	baseline	-0.00973671	0.0336748	412.546	0.28914	0.77262	0.906012
seq.14051.54	Forkhead box protein C2	Q99958	FOXC2	baseline	0.0595452	0.0344885	417.182	-1.72652	0.0849934	0.338193
seq.14052.26	Protein unc-13 homolog A	Q9UPW8	UNC13A	baseline	-0.0271023	0.0462323	355.3	0.58622	0.5581	0.797016
seq.14054.17	Interleukin-15 receptor subunit alpha	Q13261	IL15RA	baseline	-0.0297046	0.0771201	435.313	0.385173	0.700297	0.870616
seq.14056.4	Glycoprotein hormones alpha chain	P01215	CGA	baseline	0.0145029	0.0363087	415.563	-0.399434	0.689779	0.866058
seq.14057.68	Tumor necrosis factor ligand superfamily member 15	O95150	TNFSF15	baseline	-0.0811311	0.0568635	426.094	1.42677	0.154379	0.445033
seq.14060.67	Neutrophil cytosol factor 4	Q15080	NCF4	baseline	-0.200435	0.0696869	445.469	2.87623	0.0042177	0.0555245
seq.14061.48	Tumor necrosis factor ligand superfamily member 11	O14788	TNFSF11	baseline	-0.053216	0.0385817	401.012	1.37931	0.168568	0.465611
seq.14063.17	Oncostatin-M	P13725	OSM	baseline	-0.00620037	0.0482449	419.684	0.128519	0.8978	0.961554
seq.14064.21	Peptidoglycan recognition protein 1	O75594	PGLYRP1	baseline	-0.0117745	0.029843	417.279	0.394547	0.693379	0.867944
seq.14065.11	T-cell surface glycoprotein CD5:Cytoplasmic domain	P06127	CD5	baseline	0.0167187	0.0474256	400.24	-0.352524	0.724631	0.884035
seq.14066.49	Membrane-associated guanylate kinase, WW and PDZ domain-containing protein 2	Q86UL8	MAGI2	baseline	0.0444431	0.0575024	410.049	-0.77289	0.440033	0.719433
seq.14067.6	Plakophilin-2	Q99959	PKP2	baseline	-0.0657745	0.118258	437.53	0.556193	0.578363	0.807626
seq.14068.29	C-C motif chemokine 25	O15444	CCL25	baseline	0.0732598	0.0725647	400.29	-1.00958	0.313307	0.623473
seq.14069.61	Carbonic anhydrase 4	P22748	CA4	baseline	0.042697	0.0750328	335.896	-0.569045	0.569706	0.803022
seq.14070.56	Intersectin-1	Q15811	ITSN1	baseline	0.0754917	0.0399386	392.339	-1.89019	0.0594693	0.280336
seq.14072.9	Translationally-controlled tumor protein	P13693	TPT1	baseline	-0.0226261	0.069413	454.638	0.325963	0.744602	0.894229
seq.14073.31	Hemopexin	P02790	HPX	baseline	-0.00941903	0.0324559	455.49	0.29021	0.771788	0.905809
seq.14074.2	SHC-transforming protein 2	P98077	SHC2	baseline	0.0311782	0.0512862	346.984	-0.607925	0.543635	0.788718
seq.14076.74	Cystatin-S	P01036	CST4	baseline	-0.177213	0.149154	433.054	1.18812	0.235437	0.538706
seq.14077.6	Ficolin-3	O75636	FCN3	baseline	-0.0825738	0.0632955	377.248	1.30458	0.192833	0.49446
seq.14078.69	Lymphotactin	P47992	XCL1	baseline	-0.163047	0.0723016	394.997	2.25509	0.0246743	0.173152
seq.14079.14	Interleukin-18 receptor 1	Q13478	IL18R1	baseline	0.0919186	0.0754241	423.56	-1.21869	0.22364	0.527318
seq.14081.5	NKG2D ligand 1	Q9BZM6	ULBP1	baseline	-0.0290254	0.0987067	351.181	0.294058	0.768888	0.905078
seq.14082.56	Talin-2	Q9Y4G6	TLN2	baseline	-0.00188899	0.0668379	444.66	0.0282623	0.977466	0.993245
seq.14083.25	Selenide, water dikinase 1	P49903	SEPHS1	baseline	0.144874	0.071284	440.917	-2.03235	0.0427169	0.238261
seq.14085.28	Interleukin-13	P35225	IL13	baseline	-0.0309994	0.0660929	385.368	0.469028	0.639315	0.839232
seq.14086.11	Acid sphingomyelinase-like phosphodiesterase 3a	Q92484	SMPDL3A	baseline	-0.0725783	0.1036	407.804	0.700566	0.483973	0.74812
seq.14088.38	Insulin-like growth factor-binding protein 6	P24592	IGFBP6	baseline	-0.0392015	0.0489225	447.594	0.801297	0.423385	0.710018
seq.14090.23	Differentially expressed in FDCP 6 homolog	Q9H4E7	DEF6	baseline	-0.0329004	0.0830002	453.055	0.396389	0.692005	0.867547
seq.14091.42	Carbonyl reductase [NADPH] 3	O75828	CBR3	baseline	-0.0569407	0.0667545	430.738	0.852986	0.394141	0.684769
seq.14093.10	Fms-related tyrosine kinase 3 ligand	P49771	FLT3LG	baseline	-0.0023954	0.0478159	370.29	0.0500962	0.960073	0.988034
seq.14094.29	Heparin-binding EGF-like growth factor	Q99075	HBEGF	baseline	-0.0514059	0.100597	450.7	0.511007	0.609596	0.824812
seq.14095.1	NKG2-D type II integral membrane protein	P26718	KLRK1	baseline	-0.00863701	0.0390311	401.143	0.221285	0.824983	0.931562
seq.14097.86	Carbohydrate sulfotransferase 15	Q7LFX5	CHST15	baseline	-0.039573	0.0471906	441.392	0.838578	0.40216	0.691289
seq.14098.28	Cysteine--tRNA ligase, cytoplasmic	P49589	CARS1	baseline	0.104479	0.0604554	454.94	-1.7282	0.0846315	0.337106
seq.14099.20	Proteasome subunit alpha type-4	P25789	PSMA4	baseline	0.0617727	0.096588	364.484	-0.639549	0.522868	0.774757
seq.14100.63	Complement C1q subcomponent subunit C	P02747	C1QC	baseline	0.378822	0.238797	420.889	-1.58638	0.113404	0.385391
seq.14101.2	Ciliary neurotrophic factor receptor subunit alpha	P26992	CNTFR	baseline	-0.0214374	0.0433814	409.236	0.49416	0.621458	0.831823
seq.14102.6	Granulysin	P22749	GNLY	baseline	0.141016	0.0889241	393.471	-1.5858	0.113587	0.385391
seq.14103.12	Tryptase gamma	Q9NRR2	TPSG1	baseline	-0.0374091	0.0340998	450.629	1.09705	0.273207	0.581329
seq.14104.1	TLR4 interactor with leucine rich repeats:Cytoplasmic domain	Q7L0X0	TRIL	baseline	-0.0554565	0.0331943	444.206	1.67066	0.0954926	0.358912
seq.14105.5	Kallistatin	P29622	SERPINA4	baseline	-0.291221	0.0698394	431.024	4.16987	3.68609e-05	0.001931
seq.14106.46	Rap1 GTPase-GDP dissociation stimulator 1	P52306	RAP1GDS1	baseline	-0.0563906	0.0376391	441.538	1.49819	0.134798	0.42033
seq.14107.1	5-formyltetrahydrofolate cyclo-ligase	P49914	MTHFS	baseline	-0.127893	0.0986386	449.066	1.29659	0.19544	0.496957
seq.14108.15	Transforming growth factor beta-1	P01137	TGFB1	baseline	-0.0035781	0.0450987	440.467	0.0793392	0.936799	0.978369
seq.14109.15	C-C motif chemokine 15	Q16663	CCL15	baseline	-0.0294531	0.0602695	402.645	0.488689	0.625328	0.833478
seq.14110.200	SPARC	P09486	SPARC	baseline	-0.0368539	0.0553432	396.885	0.665914	0.505853	0.764113
seq.14111.15	Thrombospondin-2	P35442	THBS2	baseline	0.0255033	0.0468469	380.765	-0.544397	0.586487	0.812207
seq.14112.40	Tumor necrosis factor receptor superfamily member 19L	Q969Z4	RELT	baseline	-0.0765655	0.0485967	445.744	1.57553	0.115844	0.389089
seq.14114.18	PILR alpha-associated neural protein	Q8IYJ0	PIANP	baseline	0.0280955	0.060527	420.089	-0.464182	0.642758	0.84064
seq.14115.34	Adrenomedullin	P35318	ADM	baseline	0.016156	0.0502666	455.413	-0.321406	0.74805	0.895322
seq.14116.129	Protein S100-A4	P26447	S100A4	baseline	0.5228	0.0962256	453.956	-5.43307	9.05154e-08	3.12525e-05
seq.14120.2	E3 ubiquitin-protein ligase RNF43	Q68DV7	RNF43	baseline	-0.0812476	0.0482393	410.929	1.68426	0.0928902	0.353859
seq.14121.24	Tumor necrosis factor receptor superfamily member 10D	Q9UBN6	TNFRSF10D	baseline	0.00102133	0.0377644	445.45	-0.0270447	0.978436	0.993245
seq.14122.132	E3 ubiquitin-protein ligase ZNRF3	Q9ULT6	ZNRF3	baseline	-0.0360162	0.0441194	364.422	0.816335	0.414842	0.702126
seq.14123.34	V-type immunoglobulin domain-containing suppressor of T-cell activation:Extracellular domain	Q9H7M9	VSIR	baseline	-0.0267457	0.0546287	427.276	0.48959	0.624675	0.833012
seq.14124.6	Ephrin-A2	O43921	EFNA2	baseline	0.00027768	0.061735	435.776	-0.00449794	0.996413	0.999176
seq.14125.5	Apolipoprotein M	O95445	APOM	baseline	-0.0488151	0.0474874	436.796	1.02796	0.304538	0.614648
seq.14127.240	Interferon beta	P01574	IFNB1	baseline	0.238482	0.095398	337.286	-2.49986	0.0128986	0.117479
seq.14128.121	Interferon alpha-10	P01566	IFNA10	baseline	-0.0275922	0.0619024	393.29	0.445737	0.656033	0.848642
seq.14129.1	Interferon alpha-7	P01567	IFNA7	baseline	-0.0160287	0.083363	407.616	0.192276	0.847622	0.940344
seq.14131.37	Ephrin-B2:Extracellular domain	P52799	EFNB2	baseline	-0.0226982	0.0683182	438.361	0.332242	0.739865	0.893193
seq.14132.21	HERV-H LTR-associating protein 2	Q9UM44	HHLA2	baseline	0.0113235	0.091105	456.405	-0.12429	0.90114	0.962438
seq.14133.93	Interleukin-1 receptor type 2	P27930	IL1R2	baseline	0.205643	0.0911864	425.712	-2.25519	0.0246284	0.173152
seq.14134.49	Amphoterin-induced protein 2	Q86SJ2	AMIGO2	baseline	-0.173457	0.0759218	406.178	2.28467	0.0228469	0.164967
seq.14135.3	Relaxin receptor 1	Q9HBX9	RXFP1	baseline	0.00831547	0.0502756	385.519	-0.165398	0.868718	0.948237
seq.14136.234	Complement component C1q receptor	Q9NPY3	CD93	baseline	0.00911122	0.0453831	407.647	-0.200763	0.840984	0.937774
seq.14139.16	Neuregulin-4	Q8WWG1	NRG4	baseline	0.00228617	0.0423517	402.604	-0.0539807	0.956977	0.987084
seq.14143.8	Histone H2B type 2-E	Q16778	H2BC21	baseline	0.612597	0.156209	448.969	-3.92165	0.000101694	0.00394117
seq.14144.3	Histone H2A type 3	Q7L7L0	H2AW	baseline	0.632682	0.184049	452.537	-3.43758	0.000641191	0.0141997
seq.14146.92	Histone H3.1	P68431	H3C1	baseline	0.359866	0.108223	453.37	-3.32523	0.000955197	0.018916
seq.14148.2	Ubiquitin-like protein ISG15	P05161	ISG15	baseline	0.236429	0.121025	430.2	-1.95356	0.051401	0.263279
seq.14149.9	Interleukin-36 beta	Q9NZH7	IL36B	baseline	0.034841	0.0423183	397.818	-0.823308	0.410826	0.698598
seq.14150.7	Interleukin-36 alpha	Q9UHA7	IL36A	baseline	-0.228602	0.15138	447.843	1.51012	0.131718	0.413783
seq.14151.4	Ubiquitin-like protein ISG15	P05161	ISG15	baseline	0.258311	0.127026	426.31	-2.03353	0.042618	0.238261
seq.14153.8	Ephrin-A3	P52797	EFNA3	baseline	0.0406765	0.0341656	411.051	-1.19057	0.234511	0.53817
seq.14156.33	14-3-3 protein beta/alpha	P31946	YWHAB	baseline	0.255359	0.0812243	454.466	-3.14388	0.00177643	0.0297876
seq.14157.21	14-3-3 protein epsilon	P62258	YWHAE	baseline	0.326789	0.0772501	450.968	-4.23027	2.82827e-05	0.00160188
seq.14158.17	Annexin A5	P08758	ANXA5	baseline	-0.0494449	0.109577	339.113	0.451237	0.652107	0.84571
seq.14175.78	SCP2 sterol-binding domain-containing protein 1	Q9UJQ7	SCP2D1	baseline	-0.235286	0.126986	364.878	1.85286	0.0647101	0.296285
seq.14178.18	Cyclin-dependent kinase inhibitor 3	Q16667	CDKN3	baseline	0.15844	0.0669478	382.376	-2.36661	0.0184493	0.143519
seq.14186.13	E3 ubiquitin-protein ligase rififylin	Q8WZ73	RFFL	baseline	0.0422634	0.0915816	384.225	-0.461484	0.644713	0.842195
seq.14192.31	Phosducin-like protein 2	Q8N4E4	PDCL2	baseline	0.0349002	0.0455427	451.525	-0.766318	0.443887	0.72219
seq.14197.2	PR domain zinc finger protein 1	O75626	PRDM1	baseline	-0.0723318	0.0394011	450.332	1.83578	0.067049	0.301363
seq.14203.3	Annexin A7	P20073	ANXA7	baseline	0.179164	0.151725	454.107	-1.18085	0.238281	0.54094
seq.14204.55	Forkhead box protein J2	Q9P0K8	FOXJ2	baseline	0.182981	0.10564	340.697	-1.73212	0.0841569	0.336662
seq.14205.6	Protein HEXIM2	Q96MH2	HEXIM2	baseline	0.0456322	0.0616621	424.311	-0.740036	0.459687	0.733722
seq.14206.28	Amyloid beta A4 precursor protein-binding family B member 1:Phosphotyrosine Interaction Domain 2	O00213	APBB1	baseline	-0.0438841	0.0326805	401.384	1.34282	0.180089	0.479256
seq.14208.3	Retinoid-binding protein 7	Q96R05	RBP7	baseline	-0.0457938	0.0527332	446.977	0.868406	0.385638	0.679304
seq.14216.35	Probable ATP-dependent RNA helicase DDX46	Q7L014	DDX46	baseline	-0.100595	0.0426209	433.745	2.36022	0.0187058	0.144989
seq.14226.120	S-methylmethionine--homocysteine S-methyltransferase BHMT2	Q9H2M3	BHMT2	baseline	-0.00607027	0.0898854	456.571	0.0675335	0.946187	0.982747
seq.14227.21	Myosin light chain 6B	P14649	MYL6B	baseline	0.267711	0.0938749	397.382	-2.85178	0.0045744	0.0585956
seq.14229.5	Adenylyltransferase and sulfurtransferase MOCS3	O95396	MOCS3	baseline	-0.0301697	0.0430369	449.869	0.70102	0.483653	0.747904
seq.14237.1	Heat shock 70 kDa protein 1A	P0DMV8	HSPA1A	baseline	-0.0906837	0.0477855	428.834	1.89773	0.0584036	0.277444
seq.14245.195	Sorting nexin-7	Q9UNH6	SNX7	baseline	-0.106585	0.0472004	447.233	2.25814	0.0244182	0.17238
seq.14246.50	Docking protein 2	O60496	DOK2	baseline	-0.149877	0.114821	436.561	1.30531	0.192474	0.494035
seq.14249.68	Probable E3 ubiquitin-protein ligase MID2	Q9UJV3	MID2	baseline	0.0212667	0.035127	396.234	-0.605422	0.545245	0.789945
seq.14250.115	Bleomycin hydrolase	Q13867	BLMH	baseline	0.0664065	0.0755404	414.875	-0.879086	0.379864	0.677914
seq.14254.27	Tyrosine-protein phosphatase non-receptor type 4	P29074	PTPN4	baseline	0.0838014	0.0617388	442.487	-1.35736	0.17536	0.473389
seq.14260.112	Neuroepithelial cell-transforming gene 1 protein	Q7Z628	NET1	baseline	0.0870757	0.0314097	435.929	-2.77226	0.00580541	0.0690046
seq.14268.4	Sulfiredoxin-1	Q9BYN0	SRXN1	baseline	-0.0195652	0.098781	451.861	0.198066	0.843082	0.93846
seq.14271.23	Ras-related protein Rab-6B	Q9NRW1	RAB6B	baseline	-0.123993	0.109901	445.07	1.12823	0.259831	0.5652
seq.14273.19	Prolyl endopeptidase	P48147	PREP	baseline	0.0594226	0.091193	452.548	-0.651614	0.514981	0.769887
seq.14283.12	Ras-related protein Rab-14	P61106	RAB14	baseline	-0.0597598	0.0801625	438.061	0.745483	0.456379	0.730438
seq.14284.23	eIF-2-alpha kinase GCN2	Q9P2K8	EIF2AK4	baseline	-0.145013	0.137207	445.478	1.0569	0.291132	0.601022
seq.14286.2	Nuclear factor of activated T-cells, cytoplasmic 1	O95644	NFATC1	baseline	-0.11001	0.0583332	432.594	1.88589	0.059979	0.281752
seq.14287.6	Ras-related protein Rab-5C	P51148	RAB5C	baseline	-0.0135566	0.0828298	452.802	0.163669	0.870065	0.948817
seq.14291.53	Arf-GAP with GTPase, ANK repeat and PH domain-containing protein 2	Q99490	AGAP2	baseline	0.00597694	0.110737	439.933	-0.0539741	0.95698	0.987084
seq.14294.61	Methyl-CpG-binding domain protein 1	Q9UIS9	MBD1	baseline	0.03269	0.0786791	443.956	-0.415485	0.677988	0.859478
seq.14309.8	Heterogeneous nuclear ribonucleoprotein H	P31943	HNRNPH1	baseline	0.056937	0.0745504	378.028	-0.763738	0.4455	0.72219
seq.14314.6	Peptidyl-prolyl cis-trans isomerase-like 2	Q13356	PPIL2	baseline	-0.105128	0.0584154	441.562	1.79966	0.0725974	0.313225
seq.14318.1	Vacuolar protein sorting-associated protein 29	Q9UBQ0	VPS29	baseline	0.0359737	0.0962243	403.246	-0.373853	0.70871	0.874919
seq.14324.52	Structural maintenance of chromosomes protein 3	Q9UQE7	SMC3	baseline	0.112834	0.0783991	455.309	-1.43923	0.150773	0.44066
seq.14326.4	Ubiquitin-conjugating enzyme E2 E1	P51965	UBE2E1	baseline	0.117693	0.0754676	451.891	-1.55952	0.119575	0.394908
seq.14329.4	Death-inducer obliterator 1	Q9BTC0	DIDO1	baseline	0.00199073	0.0760713	370.372	-0.0261692	0.979136	0.993245
seq.14331.262	Dynein light chain Tctex-type 1	P63172	DYNLT1	baseline	-0.0577387	0.0575744	367.16	1.00285	0.316592	0.626394
seq.14332.3	Ras-related protein Ral-A	P11233	RALA	baseline	0.118837	0.0815317	427.855	-1.45756	0.145696	0.434655
seq.14334.3	Recoverin	P35243	RCVRN	baseline	-0.0394747	0.036492	415.382	1.08173	0.279998	0.588997
seq.14337.1	Trafficking protein particle complex subunit 3	O43617	TRAPPC3	baseline	0.175858	0.0764002	417.118	-2.3018	0.0218384	0.160275
seq.14341.8	Protein FAM69C	Q0P6D2	DIPK1C	baseline	0.00196472	0.0436578	453.99	-0.0450028	0.964125	0.988144
seq.14583.49	Growth/differentiation factor 8	O14793	MSTN	baseline	-0.00548254	0.0494011	428.127	0.11098	0.911684	0.966404
seq.14587.16	Growth/differentiation factor 11	O95390	GDF11	baseline	-0.0562354	0.0949318	387.454	0.592377	0.553944	0.794317
seq.14593.152	Protein FAM210A	Q96ND0	FAM210A	baseline	-0.00674137	0.0902692	450.705	0.0746807	0.940502	0.980114
seq.14597.5	Semaphorin-6C, cytoplasmic	Q9H3T2	SEMA6C	baseline	0.0720159	0.0445727	390.993	-1.6157	0.106967	0.377546
seq.14599.18	Stabilin-1	Q9NY15	STAB1	baseline	0.0165278	0.0397386	400.131	-0.415914	0.677696	0.859321
seq.14603.51	Uncharacterized protein KIAA0040	Q15053	KIAA0040	baseline	0.12266	0.043409	454.821	-2.82568	0.00492577	0.06205
seq.14614.41	Noncompact myelin-associated protein	Q5T1S8	NCMAP	baseline	-0.222324	0.0868634	447.854	2.55947	0.0108107	0.105279
seq.14615.46	Keratin-associated protein 2-4	Q9BYR9	KRTAP2-4	baseline	0.220185	0.0623988	427.189	-3.52866	0.000462987	0.0112598
seq.14616.16	Zinc finger protein 382	Q96SR6	ZNF382	baseline	-0.0338266	0.0795288	413	0.425337	0.670812	0.856589
seq.14618.26	Vesicular, overexpressed in cancer, prosurvival protein 1	Q96AW1	VOPP1	baseline	-0.0383967	0.0483774	413.999	0.793692	0.42783	0.711924
seq.14619.8	Zinc finger protein 526	Q8TF50	ZNF526	baseline	0.0560057	0.0596296	447.125	-0.939226	0.348122	0.653405
seq.14623.26	Small ubiquitin-related modifier 3	P55854	SUMO3	baseline	0.130623	0.065671	451.932	-1.98906	0.0472974	0.25149
seq.14624.51	Transcriptional repressor CTCF	P49711	CTCF	baseline	0.0956728	0.0339635	426.353	-2.81693	0.0050738	0.0633891
seq.14628.72	F-box only protein 3	Q9UK99	FBXO3	baseline	0.073026	0.0965859	388.978	-0.756073	0.450063	0.725373
seq.14631.22	Dual specificity protein phosphatase 16	Q9BY84	DUSP16	baseline	-0.112754	0.06994	345.342	1.61215	0.107843	0.378547
seq.14633.26	Transmembrane protein 185A	Q8NFB2	TMEM185A	baseline	-0.055867	0.0436493	430.942	1.2799	0.201267	0.503731
seq.14634.13	Lutropin-choriogonadotropic hormone receptor	P22888	LHCGR	baseline	-0.108571	0.0616648	375.146	1.76067	0.0791093	0.326084
seq.14636.25	Ribonuclease UK114	P52758	RIDA	baseline	-0.256333	0.164711	453.099	1.55626	0.120345	0.395738
seq.14645.253	Glutathione S-transferase A4	O15217	GSTA4	baseline	-0.0703406	0.0418561	426.482	1.68053	0.0935857	0.354906
seq.14655.1	DnaJ homolog subfamily C member 17	Q9NVM6	DNAJC17	baseline	0.132182	0.0875242	451.758	-1.51023	0.131683	0.413783
seq.14662.6	Myeloid zinc finger 1	P28698	MZF1	baseline	-0.222199	0.0838655	372.849	2.64947	0.00840484	0.08992
seq.14663.44	E3 ubiquitin-protein ligase RNF8	O76064	RNF8	baseline	-0.00532971	0.0815238	455.448	0.0653761	0.947903	0.982903
seq.14670.1	Ski-like protein	P12757	SKIL	baseline	0.00204458	0.0496668	450.544	-0.041166	0.967182	0.989865
seq.14674.63	Protein kinase C and casein kinase substrate in neurons protein 3	Q9UKS6	PACSIN3	baseline	0.0358141	0.0764668	352.804	-0.468361	0.639816	0.839232
seq.14675.20	Eukaryotic translation initiation factor 4B	P23588	EIF4B	baseline	0.0926868	0.0865114	454.089	-1.07138	0.284566	0.59449
seq.14684.17	Calpain-2 catalytic subunit	P17655	CAPN2	baseline	-0.0558022	0.0690763	413.497	0.807834	0.419651	0.706538
seq.14685.17	RAC-beta serine/threonine-protein kinase	P31751	AKT2	baseline	0.0437743	0.0364521	454.983	-1.20087	0.230426	0.533308
seq.14687.6	Perilipin-3	O60664	PLIN3	baseline	0.0749093	0.0698135	372.225	-1.07299	0.28397	0.594192
seq.14688.6	Tyrosine-protein phosphatase non-receptor type 7	P35236	PTPN7	baseline	0.0433737	0.0562326	390.15	-0.771328	0.44098	0.719538
seq.14689.3	Protein SEC13 homolog	P55735	SEC13	baseline	-0.000682762	0.0378511	436.272	0.0180381	0.985617	0.994124
seq.14692.3	Zinc finger protein 276	Q8N554	ZNF276	baseline	-0.139954	0.0905597	447.156	1.54544	0.122948	0.399451
seq.14696.45	Tryptase beta-2	P20231	TPSB2	baseline	0.00589789	0.0468326	410.424	-0.125936	0.899845	0.962292
seq.14703.6	Prokineticin-1	P58294	PROK1	baseline	0.000269258	0.0670487	403.438	-0.00401586	0.996798	0.999297
seq.14705.1	Vascular endothelial growth factor D	O43915	VEGFD	baseline	0.0182196	0.0665655	365.047	-0.273709	0.784463	0.910783
seq.14708.59	Complement component C8 gamma chain	P07360	C8G	baseline	-0.0526576	0.0438137	444.236	1.20185	0.230061	0.532802
seq.14711.27	Cystatin-M	Q15828	CST6	baseline	-0.0389222	0.0696792	440.834	0.558592	0.576724	0.806708
seq.14713.46	Azurocidin	P20160	AZU1	baseline	0.00326912	0.0345045	372.274	-0.0947449	0.924568	0.972572
seq.14747.9	Cytokine receptor-like factor 1	O75462	CRLF1	baseline	0.114572	0.102542	365.982	-1.11731	0.264596	0.570531
seq.14748.31	Rho GTPase-activating protein 5	Q13017	ARHGAP5	baseline	-0.0213159	0.0783272	442.861	0.272139	0.785642	0.910922
seq.14755.4	Lactotransferrin	P02788	LTF	baseline	0.00900989	0.0691849	348.942	-0.130229	0.89646	0.96061
seq.14756.29	Intercellular adhesion molecule 2	P13598	ICAM2	baseline	-0.17686	0.0662301	400.842	2.6704	0.00788448	0.0861734
seq.14757.144	Fibroblast growth factor 8 isoform B	P55075	FGF8	baseline	-0.223006	0.136152	452.542	1.63791	0.102135	0.369909
seq.14759.149	Cadherin-1	P12830	CDH1	baseline	-0.0830993	0.0347959	445.277	2.38819	0.0173472	0.138101
seq.15295.81	Insulin-like growth factor II:Mature	P01344	IGF2	baseline	-0.241342	0.117662	448.161	2.05114	0.0408339	0.233856
seq.15297.3	Protein S100-A3	P33764	S100A3	baseline	-0.0957998	0.050279	446.927	1.90536	0.0573742	0.275483
seq.15298.199	Neuropilin and tolloid-like protein 1	Q8TDF5	NETO1	baseline	0.0611591	0.0377025	417.158	-1.62215	0.105526	0.37623
seq.15299.102	LDLR chaperone MESD	Q14696	MESD	baseline	-0.0870839	0.0846669	446.503	1.02855	0.304249	0.614571
seq.15300.66	Coiled-coil domain-containing protein 134	Q9H6E4	CCDC134	baseline	-0.0749052	0.0615509	424.208	1.21696	0.224294	0.527318
seq.15301.24	Acrosomal protein SP-10	P26436	ACRV1	baseline	0.0739295	0.0365122	427.425	-2.02479	0.0435102	0.240191
seq.15303.63	Protein S100-A5	P33763	S100A5	baseline	0.015066	0.073848	445.361	-0.204014	0.838436	0.937382
seq.15304.1	Regenerating islet-derived protein 3-alpha	Q06141	REG3A	baseline	0.0238235	0.102936	384.987	-0.231439	0.817097	0.926301
seq.15305.7	Secretagogin	O76038	SCGN	baseline	-0.00837393	0.126345	380.036	0.0662781	0.947191	0.982747
seq.15306.20	Immunoglobulin J chain	P01591	JCHAIN	baseline	-0.0405084	0.0453084	366.263	0.894059	0.371877	0.673556
seq.15308.108	Brorin	Q2TAL6	VWC2	baseline	-0.128062	0.0703494	437.189	1.82037	0.0693868	0.306788
seq.15310.61	Protein regulator of cytokinesis 1	O43663	PRC1	baseline	0.0626348	0.0560733	435.058	-1.11702	0.264604	0.570531
seq.15312.14	Protein argonaute-1	Q9UL18	AGO1	baseline	0.0772891	0.0811941	437.05	-0.951905	0.341671	0.647397
seq.15313.28	Mitotic spindle assembly checkpoint protein MAD2A	Q13257	MAD2L1	baseline	-0.0282629	0.0383912	431.873	0.736182	0.462019	0.735492
seq.15314.49	Chloride intracellular channel protein 4	Q9Y696	CLIC4	baseline	0.0509415	0.0798164	450.024	-0.638233	0.523646	0.775501
seq.15315.64	Copper homeostasis protein cutC homolog	Q9NTM9	CUTC	baseline	-0.0335106	0.0466129	412.537	0.718912	0.472602	0.743206
seq.15316.262	Thioredoxin-like protein 4B	Q9NX01	TXNL4B	baseline	-0.118383	0.107503	434.831	1.10121	0.271415	0.579936
seq.15318.75	Protein S100-A10	P60903	S100A10	baseline	0.215551	0.0478247	421.244	-4.50711	8.5267e-06	0.000733851
seq.15319.226	Cyclin-A1	P78396	CCNA1	baseline	0.0766229	0.0506253	424.167	-1.51353	0.130889	0.412546
seq.15321.8	Complexin-2	Q6PUV4	CPLX2	baseline	0.0801907	0.0735632	425.869	-1.09009	0.276289	0.584607
seq.15322.35	Death domain-containing protein CRADD	P78560	CRADD	baseline	-0.0537213	0.072394	454.596	0.742067	0.45843	0.732793
seq.15323.112	Protein argonaute-3	Q9H9G7	AGO3	baseline	0.134962	0.0834041	443.2	-1.61817	0.106338	0.37686
seq.15324.58	Ferritin light chain	P02792	FTL	baseline	-0.024876	0.114189	382.89	0.217849	0.827663	0.932917
seq.15325.14	Neuromodulin	P17677	GAP43	baseline	-0.0983702	0.0710865	451.697	1.38381	0.1671	0.462907
seq.15326.64	Guanylate-binding protein 1	P32455	GBP1	baseline	0.0010548	0.0917218	431.232	-0.0115	0.99083	0.996525
seq.15329.167	Ragulator complex protein LAMTOR2	Q9Y2Q5	LAMTOR2	baseline	-0.150954	0.0531616	446.738	2.83954	0.00472408	0.0599068
seq.15331.47	Histone-binding protein RBBP4	Q09028	RBBP4	baseline	0.458664	0.0904956	444.452	-5.06836	5.89776e-07	0.000109267
seq.15333.11	Stromal cell-derived factor 2	Q99470	SDF2	baseline	-0.0189508	0.0703501	395.917	0.269379	0.787779	0.911356
seq.15336.7	Selenoprotein M	Q8WWX9	SELENOM	baseline	-0.0289271	0.0561476	419.683	0.515197	0.606687	0.822852
seq.15339.32	Cofilin-2	Q9Y281	CFL2	baseline	0.239186	0.186564	452.687	-1.28206	0.200478	0.503249
seq.15343.337	Kininogen, HMW, Two Chain	P01042	KNG1	baseline	-0.130955	0.103167	444.899	1.26934	0.204983	0.507304
seq.15346.31	Interferon gamma	P01579	IFNG	baseline	-0.0899144	0.0564517	446.543	1.59277	0.11192	0.382821
seq.15347.12	Hemopexin	P02790	HPX	baseline	-0.0129	0.0405164	455.597	0.31839	0.750335	0.896155
seq.15358.28	Neuroendocrine protein 7B2	P05408	SCG5	baseline	-0.142321	0.0878487	442.121	1.62007	0.105931	0.376429
seq.15361.37	Ankyrin repeat domain-containing protein 1	Q15327	ANKRD1	baseline	-0.0326088	0.0408729	388.561	0.79781	0.425468	0.711236
seq.15363.32	Apolipoprotein A-V	Q6Q788	APOA5	baseline	0.120168	0.10684	427.757	-1.12474	0.261328	0.566995
seq.15364.101	Apolipoprotein C-I	P02654	APOC1	baseline	-0.035881	0.0360381	448.873	0.995641	0.319961	0.629191
seq.15365.41	Adhesion G protein-coupled receptor B3	O60242	ADGRB3	baseline	0.024741	0.036402	389.18	-0.67966	0.497124	0.757843
seq.15367.38	BPI fold-containing family B member 1	Q8TDL5	BPIFB1	baseline	0.0714023	0.119926	409.175	-0.595384	0.551916	0.793177
seq.15368.3	BMP-binding endothelial regulator protein	Q8N8U9	BMPER	baseline	-0.0259185	0.0475584	429.374	0.544983	0.586048	0.811895
seq.15370.5	BolA-like protein 1	Q9Y3E2	BOLA1	baseline	0.137257	0.0703074	445.353	-1.95224	0.051536	0.263762
seq.15372.43	Bromodomain-containing protein 2	P25440	BRD2	baseline	0.0892319	0.0453751	440.573	-1.96654	0.0498637	0.258875
seq.15374.15	Gastrokine-1	Q9NS71	GKN1	baseline	-0.0257914	0.0622397	419.267	0.414388	0.678802	0.86008
seq.15375.49	Carboxypeptidase B	P15086	CPB1	baseline	-0.161161	0.14699	415.848	1.09641	0.273534	0.581402
seq.15376.134	Cathepsin E	P14091	CTSE	baseline	0.154686	0.0598261	418.415	-2.58559	0.0100583	0.101062
seq.15381.45	Discoidin domain-containing receptor 2	Q16832	DDR2	baseline	-0.0577468	0.0470613	401.597	1.22705	0.220521	0.525058
seq.15383.200	Endothelin-3	P14138	EDN3	baseline	-0.0744515	0.0548171	453.771	1.35818	0.175081	0.473205
seq.15384.15	Klotho	Q9UEF7	KL	baseline	-0.0333686	0.0859644	427.97	0.388168	0.698085	0.869691
seq.15385.116	Fatty acid-binding protein, intestinal	P12104	FABP2	baseline	-0.0438867	0.0682735	437.855	0.642808	0.520685	0.773253
seq.15386.7	Fatty acid-binding protein, adipocyte	P15090	FABP4	baseline	0.070912	0.097329	435.105	-0.728581	0.46665	0.740016
seq.15387.44	Neuropilin-2	O60462	NRP2	baseline	-0.0232146	0.0412039	438.533	0.563407	0.573446	0.805752
seq.15388.24	Low affinity immunoglobulin gamma Fc region receptor III-A	P08637	FCGR3A	baseline	1.00167	0.392822	323.366	-2.54995	0.0112349	0.107617
seq.15389.1	Frataxin, mitochondrial	Q16595	FXN	baseline	-0.0689262	0.0468122	416.84	1.4724	0.141668	0.429774
seq.15390.3	Galanin	P22466	GAL	baseline	-0.0885559	0.0554926	432.977	1.59581	0.11126	0.382743
seq.15391.114	Growth arrest-specific protein 6	Q14393	GAS6	baseline	0.101769	0.0558315	419.851	-1.82278	0.0690476	0.305949
seq.15394.79	Netrin receptor UNC5B	Q8IZJ1	UNC5B	baseline	-0.0341054	0.0674694	436.895	0.505495	0.613466	0.826649
seq.15395.15	Glutathione S-transferase Mu 1	P09488	GSTM1	baseline	0.0551693	0.135355	402.019	-0.407591	0.683791	0.862771
seq.15398.2	FAD-linked sulfhydryl oxidase ALR	P55789	GFER	baseline	0.0830991	0.107619	370.074	-0.772162	0.440511	0.719538
seq.15402.2	DNA-binding protein inhibitor ID-1	P41134	ID1	baseline	0.126104	0.0845487	380.459	-1.49149	0.13666	0.422496
seq.15403.53	DNA-binding protein inhibitor ID-2	Q02363	ID2	baseline	0.0322695	0.0815033	438.309	-0.395929	0.69235	0.867661
seq.15404.3	Interferon alpha-21	P01568	IFNA21	baseline	-0.0858117	0.150658	363.002	0.56958	0.569315	0.802646
seq.15405.23	Interferon alpha-4	P05014	IFNA4	baseline	0.114682	0.0599211	372.135	-1.91388	0.0564028	0.273605
seq.15412.40	Baculoviral IAP repeat-containing protein 7	Q96CA5	BIRC7	baseline	0.0256609	0.0489447	379.885	-0.524285	0.600386	0.819858
seq.15413.3	Phosphatidylcholine-sterol acyltransferase	P04180	LCAT	baseline	0.0197896	0.0919548	457.21	-0.21521	0.829699	0.93417
seq.15414.316	L-lactate dehydrogenase A chain	P00338	LDHA	baseline	0.182388	0.0959803	450.681	-1.90026	0.0580369	0.276699
seq.15416.54	Lysozyme g-like protein 2	Q86SG7	LYG2	baseline	0.142794	0.0799345	411.16	-1.78639	0.0747732	0.317075
seq.15417.3	Serpin B5	P36952	SERPINB5	baseline	0.213069	0.056002	418.838	-3.80467	0.00016315	0.00541174
seq.15418.25	Mitogen-activated protein kinase 10	P53779	MAPK10	baseline	-0.0361094	0.0992631	448.315	0.363775	0.716198	0.879332
seq.15419.15	Matrix metalloproteinase-20	O60882	MMP20	baseline	-0.061746	0.0453809	413.872	1.36062	0.174375	0.472716
seq.15422.12	Myelin P2 protein	P02689	PMP2	baseline	-0.0202802	0.0716177	358.305	0.283173	0.777208	0.907828
seq.15426.5	Sialidase-1	Q99519	NEU1	baseline	0.10822	0.0813746	427.49	-1.32989	0.184262	0.482965
seq.15427.35	Lysyl oxidase homolog 3	P58215	LOXL3	baseline	-0.12854	0.088945	430.725	1.44517	0.149139	0.437884
seq.15430.165	Opticin	Q9UBM4	OPTC	baseline	-0.101078	0.0460969	447.849	2.19274	0.02884	0.190015
seq.15431.31	Ornithine carbamoyltransferase, mitochondrial	P00480	OTC	baseline	-0.497197	0.202353	440.997	2.45707	0.0143915	0.124985
seq.15432.1	Otoraplin	Q9NRC9	OTOR	baseline	-0.127031	0.116282	342.849	1.09244	0.275408	0.583541
seq.15433.4	Proto-oncogene tyrosine-protein kinase Src	P12931	SRC	baseline	-0.0815533	0.103855	452.807	0.785262	0.43271	0.714692
seq.15434.5	Prepronociceptin	Q13519	PNOC	baseline	-0.0977694	0.0511208	427.827	1.91252	0.0564771	0.273605
seq.15435.4	Purine nucleoside phosphorylase	P00491	PNP	baseline	0.151753	0.127555	455.935	-1.18971	0.234779	0.538623
seq.15436.40	Receptor activity-modifying protein 1	O60894	RAMP1	baseline	-0.131122	0.0885793	319.299	1.48028	0.139785	0.427025
seq.15437.11	Receptor activity-modifying protein 3	O60896	RAMP3	baseline	-0.0501307	0.0815988	317.682	0.614356	0.53942	0.78532
seq.15439.21	Rho-related GTP-binding protein RhoE	P61587	RND3	baseline	-0.0985404	0.0539448	412.689	1.82669	0.068469	0.304681
seq.15440.57	Neuroendocrine convertase 2	P16519	PCSK2	baseline	-0.0876034	0.0402871	403.894	2.17448	0.0302491	0.196555
seq.15441.6	Ganglioside GM2 activator	P17900	GM2A	baseline	0.0468742	0.0671268	395.821	-0.698293	0.485404	0.749569
seq.15444.45	Serpin B4	P48594	SERPINB4	baseline	0.10272	0.0996168	341.001	-1.03115	0.303202	0.614329
seq.15446.25	Neuregulin-1, sensory and motor neuron-derived factor isoform	Q02297	NRG1	baseline	0.0467941	0.0689368	426.188	-0.678797	0.497635	0.757843
seq.15447.45	Sorbitol dehydrogenase	Q00796	SORD	baseline	-0.201853	0.158608	448.41	1.27265	0.2038	0.507215
seq.15448.47	Sequestosome-1	Q13501	SQSTM1	baseline	0.00117885	0.0994541	452.511	-0.0118532	0.990548	0.996525
seq.15449.33	T-cell immunoglobulin and mucin domain-containing protein 4	Q96H15	TIMD4	baseline	0.064904	0.0828384	362.035	-0.783501	0.433845	0.715632
seq.15452.5	5'-Nucleotidase	P21589	NT5E	baseline	-0.0154091	0.0893503	422.764	0.172457	0.863161	0.946535
seq.15453.3	Alpha-1-microglobulin	P02760	AMBP	baseline	0.0111414	0.0417078	431.425	-0.26713	0.789497	0.911785
seq.15455.40	Disintegrin and metalloproteinase domain-containing protein 15:Extracellular domain	Q13444	ADAM15	baseline	-0.00363163	0.0996904	407.115	0.0364291	0.970958	0.991356
seq.15457.14	Aminopeptidase N	P15144	ANPEP	baseline	0.0296548	0.121398	454.962	-0.244278	0.807125	0.921355
seq.15460.9	Dipeptidyl peptidase 4	P27487	DPP4	baseline	-0.0767957	0.0322648	434.174	2.38017	0.0177353	0.139637
seq.15462.28	T-cell surface glycoprotein CD8 alpha chain	P01732	CD8A	baseline	-0.100545	0.0914021	432.884	1.10003	0.27193	0.58039
seq.15465.79	Protein canopy homolog 4	Q8N129	CNPY4	baseline	0.0807507	0.0580739	434.659	-1.39048	0.165094	0.459773
seq.15466.30	Collagen alpha-1(IX) chain	P20849	COL9A1	baseline	0.0156561	0.0565317	365.923	-0.276944	0.78198	0.909646
seq.15467.10	Collagen triple helix repeat-containing protein 1	Q96CG8	CTHRC1	baseline	-0.20342	0.0731363	431.287	2.78139	0.00564997	0.0682308
seq.15468.14	Complement factor H-related protein 1	Q03591	CFHR1	baseline	-0.217049	0.0614421	424.895	3.53258	0.000456634	0.0111892
seq.15470.11	Beta-hexosaminidase subunit beta	P07686	HEXB	baseline	0.0938942	0.0922372	383.447	-1.01796	0.309337	0.619325
seq.15471.29	Pancreatic lipase-related protein 2	P54317	PNLIPRP2	baseline	-0.145159	0.118285	414.114	1.22719	0.220447	0.525058
seq.15472.16	Low-density lipoprotein receptor-related protein 11	Q86VZ4	LRP11	baseline	0.0273113	0.0561721	416.359	-0.486208	0.627075	0.834259
seq.15474.7	Peptidyl-prolyl cis-trans isomerase NIMA-interacting 1	Q13526	PIN1	baseline	0.0577568	0.101655	454.644	-0.568164	0.570204	0.803033
seq.15475.4	Phospholipid transfer protein	P55058	PLTP	baseline	0.0810288	0.0641261	414.575	-1.26359	0.207089	0.509902
seq.15476.6	Regenerating islet-derived protein 3-gamma	Q6UW15	REG3G	baseline	-0.17046	0.149372	403.303	1.14118	0.254473	0.559201
seq.15480.2	Vascular non-inflammatory molecule 2	O95498	VNN2	baseline	-0.0403215	0.0881071	397.751	0.457641	0.64746	0.843297
seq.15481.45	Antibacterial protein LL-37	P49913	CAMP	baseline	-0.194581	0.0936102	415.1	2.07863	0.0382647	0.226018
seq.15482.12	Alpha-2-macroglobulin-like protein 1	A8K2U0	A2ML1	baseline	-0.0585224	0.0880461	351.331	0.664679	0.506692	0.764497
seq.15483.377	Agrin	O00468	AGRN	baseline	0.024363	0.0628119	437.939	-0.387872	0.698299	0.869691
seq.15486.126	Amiloride-sensitive amine oxidase [copper-containing]	P19801	AOC1	baseline	0.0857811	0.182753	391.788	-0.469384	0.639056	0.839232
seq.15487.164	Liver carboxylesterase 1	P23141	CES1	baseline	-0.0245934	0.0721437	433.45	0.340894	0.733349	0.889508
seq.15491.20	Endosialin	Q9HCU0	CD248	baseline	0.102401	0.0593302	422.432	-1.72595	0.0850867	0.338204
seq.15492.1	Cysteine-rich motor neuron 1 protein:Extracellular domain	Q9NZV1	CRIM1	baseline	0.0863265	0.0404965	443.575	-2.1317	0.0335802	0.208907
seq.15494.11	Fibroblast growth factor-binding protein 1	Q14512	FGFBP1	baseline	0.0825059	0.0970009	456.847	-0.850568	0.395455	0.685347
seq.15495.9	Folate receptor gamma	P41439	FOLR3	baseline	-0.180349	0.193067	318.109	0.934127	0.350947	0.656155
seq.15497.9	Heparan sulfate glucosamine 3-O-sulfotransferase 1	O14792	HS3ST1	baseline	-0.0562626	0.0303669	426.476	1.85276	0.0646073	0.296285
seq.15499.11	Attractin	O75882	ATRN	baseline	-0.00953272	0.0364977	407.68	0.261187	0.79408	0.91472
seq.15503.15	Left-right determination factor 2	O00292	LEFTY2	baseline	-0.10972	0.0759537	429.542	1.44457	0.149309	0.437884
seq.15503.20	Left-right determination factor 2	O00292	LEFTY2	baseline	-0.154999	0.0946294	427.623	1.63796	0.102166	0.369909
seq.15504.39	Baculoviral IAP repeat-containing protein 7 Isoform beta	Q96CA5	BIRC7	baseline	0.0203597	0.0287203	422.903	-0.708896	0.47878	0.745248
seq.15506.34	Low-density lipoprotein receptor-related protein 12	Q9Y561	LRP12	baseline	0.0295934	0.0601	388.293	-0.492402	0.622713	0.832009
seq.15509.2	Alpha-N-acetylglucosaminidase	P54802	NAGLU	baseline	-0.183515	0.120723	394.501	1.52013	0.12928	0.41061
seq.15511.37	Neuronal pentraxin receptor	O95502	NPTXR	baseline	0.00639745	0.116639	396.981	-0.0548485	0.956287	0.987084
seq.15513.108	Prostasin	Q16651	PRSS8	baseline	-0.0236523	0.0638979	431.189	0.370158	0.711447	0.87669
seq.15514.26	Cholinesterase	P06276	BCHE	baseline	-0.032237	0.0528046	394.691	0.610497	0.541884	0.787178
seq.15515.2	Serum amyloid A-1 protein	P0DJI8	SAA1	baseline	0.00414726	0.115021	449.824	-0.0360566	0.971253	0.991356
seq.15516.12	Serum amyloid A-4 protein	P35542	SAA4	baseline	-0.062701	0.0547567	393.216	1.14508	0.252871	0.55805
seq.15521.4	Calsyntenin-1	O94985	CLSTN1	baseline	-0.0346216	0.0476051	392.975	0.727267	0.467495	0.740473
seq.15522.2	Golgi-associated plant pathogenesis-related protein 1	Q9H4G4	GLIPR2	baseline	0.0828786	0.0530294	423.31	-1.56288	0.118828	0.393883
seq.15523.9	Delta-aminolevulinic acid dehydratase	P13716	ALAD	baseline	0.137815	0.128912	452.883	-1.06906	0.28561	0.595524
seq.15524.30	Phosphoglycerate mutase 2	P15259	PGAM2	baseline	0.0556555	0.105062	447.046	-0.529741	0.596554	0.818349
seq.15525.294	Alcohol dehydrogenase 1C	P00326	ADH1C	baseline	-0.35062	0.205342	452.17	1.70749	0.0884168	0.344911
seq.15526.33	Glutathione synthetase	P48637	GSS	baseline	0.172578	0.0651782	428.653	-2.64779	0.00840067	0.08992
seq.15527.90	Dihydrolipoyl dehydrogenase, mitochondrial	P09622	DLD	baseline	0.275635	0.0918632	399.158	-3.0005	0.00286446	0.0420047
seq.15529.33	Cysteine and glycine-rich protein 1	P21291	CSRP1	baseline	-0.197713	0.0904408	447.096	2.18611	0.0293256	0.19253
seq.15530.33	Ephrin type-B receptor 4	P54760	EPHB4	baseline	0.0516204	0.0650884	437.41	-0.793081	0.428161	0.712132
seq.15533.97	Macrophage scavenger receptor types I and II:Extracellular domain	P21757	MSR1	baseline	-0.0223697	0.082229	418.928	0.272041	0.785724	0.910922
seq.15534.26	Malate dehydrogenase, mitochondrial	P40926	MDH2	baseline	0.0768358	0.110625	444.732	-0.69456	0.487694	0.75156
seq.15535.3	Serine protease 27	Q9BQR3	PRSS27	baseline	-0.0563648	0.0540551	398.257	1.04273	0.297707	0.609373
seq.15539.15	SLIT and NTRK-like protein 1	Q96PX8	SLITRK1	baseline	-0.0489153	0.0649789	429.326	0.752787	0.45199	0.726142
seq.15540.6	Vimentin	P08670	VIM	baseline	0.334186	0.0906247	455.596	-3.68759	0.000253694	0.00725017
seq.15542.19	Creatine kinase U-type, mitochondrial	P12532	CKMT1A	baseline	0.0174754	0.139845	442.748	-0.124963	0.90061	0.962438
seq.15544.25	Kallikrein-14	Q9P0G3	KLK14	baseline	-0.0881088	0.0876355	429.583	1.0054	0.31527	0.625109
seq.15545.13	Calcineurin subunit B type 1	P63098	PPP3R1	baseline	0.109611	0.0622173	428.582	-1.76174	0.078826	0.325858
seq.15548.35	D-3-phosphoglycerate dehydrogenase	O43175	PHGDH	baseline	0.0472507	0.053471	392.873	-0.88367	0.377415	0.676569
seq.15553.22	Acetylcholinesterase	P22303	ACHE	baseline	-0.0498907	0.0412047	412.703	1.2108	0.226664	0.529621
seq.15556.49	Alpha-amylase 2B	P19961	AMY2B	baseline	-0.100855	0.104881	425.228	0.961621	0.336786	0.644919
seq.15558.63	Glutamyl aminopeptidase	Q07075	ENPEP	baseline	-0.0340853	0.0679797	426.22	0.501405	0.616345	0.827604
seq.15559.5	Anthrax toxin receptor 2	P58335	ANTXR2	baseline	-0.0928994	0.0787452	391.621	1.17975	0.238817	0.541509
seq.15560.52	Transcobalamin-2	P20062	TCN2	baseline	-0.180458	0.546419	338.504	0.330255	0.741411	0.893363
seq.15562.24	Beta-glucuronidase	P08236	GUSB	baseline	0.168779	0.105252	389.033	-1.60357	0.109621	0.379808
seq.15565.102	Mucin-16	Q8WXI7	MUC16	baseline	-0.0107785	0.0714922	381.866	0.150765	0.880241	0.953881
seq.15566.10	Calponin-1	P51911	CNN1	baseline	-0.0644308	0.0490337	401.194	1.31401	0.189593	0.490514
seq.15567.2	T-cell surface glycoprotein CD3 zeta chain	P20963	CD247	baseline	0.000967686	0.0409817	352.114	-0.0236126	0.981175	0.993383
seq.15569.15	Collagen Type II	P02458	COL2A1	baseline	0.0532486	0.0415922	448.871	-1.28025	0.201117	0.503634
seq.15570.99	Complement receptor type 2	P20023	CR2	baseline	-0.0861788	0.0988248	367.009	0.872036	0.383759	0.679304
seq.15573.110	Neurocan core protein	O14594	NCAN	baseline	-0.0497495	0.0896368	423.289	0.555012	0.579179	0.807979
seq.15574.37	Cyclin-A2	P20248	CCNA2	baseline	0.0865747	0.0568467	388.402	-1.52295	0.128585	0.409683
seq.15576.158	Eosinophil cationic protein	P12724	RNASE3	baseline	-0.0410072	0.0834434	440.775	0.491438	0.623362	0.832318
seq.15579.26	Ectonucleotide pyrophosphatase/phosphodiesterase family member 6	Q6UWR7	ENPP6	baseline	-0.103954	0.0443503	405.508	2.34392	0.0195642	0.149733
seq.15580.2	Ephrin type-A receptor 7	Q15375	EPHA7	baseline	-0.0722053	0.0567648	370.447	1.27201	0.204168	0.507215
seq.15581.16	Fibronectin type 3 and ankyrin repeat domains protein 1	Q8TC84	FANK1	baseline	-0.0629022	0.0578371	407.158	1.08758	0.277425	0.586019
seq.15582.25	Ficolin-1	O00602	FCN1	baseline	-0.0622494	0.0417024	425.017	1.49271	0.136256	0.422171
seq.15583.18	Fc receptor-like B	Q6BAA4	FCRLB	baseline	0.168041	0.0870375	384.452	-1.93068	0.0542578	0.269022
seq.15584.9	Complement factor H-related protein 2	P36980	CFHR2	baseline	-0.0532364	0.0924013	339.504	0.576144	0.5649	0.800892
seq.15585.304	Fibulin-5	Q9UBX5	FBLN5	baseline	-0.000357329	0.104647	454.866	0.00341462	0.997277	0.999382
seq.15587.20	Folate receptor beta	P14207	FOLR2	baseline	0.00556763	0.0650777	412.14	-0.0855536	0.931863	0.975921
seq.15588.17	Alpha-galactosidase A	P06280	GLA	baseline	0.0398303	0.049712	413.045	-0.80122	0.423465	0.710018
seq.15589.1	Vitamin D-binding protein	P02774	GC	baseline	0.0127048	0.0382332	421.348	-0.332297	0.73983	0.893193
seq.15591.28	Glutathione peroxidase 1	P07203	GPX1	baseline	-0.0310505	0.115791	453.114	0.268159	0.788699	0.911785
seq.15594.47	Serine protease HTRA1	Q92743	HTRA1	baseline	0.211812	0.0758892	443.231	-2.79107	0.00548026	0.0669261
seq.15596.7	Protein HEXIM1	O94992	HEXIM1	baseline	0.0809157	0.085246	452.759	-0.949203	0.343024	0.648374
seq.15602.43	Interleukin-6 receptor subunit alpha	P08887	IL6R	baseline	-0.0827857	0.0713657	414.876	1.16002	0.246707	0.550688
seq.15603.20	Integrin alpha-2	P17301	ITGA2	baseline	0.0321292	0.0825777	388.207	-0.389078	0.697432	0.869691
seq.15604.18	Mitogen-activated protein kinase 9	P45984	MAPK9	baseline	0.103741	0.0591509	451.055	-1.75383	0.0801381	0.328156
seq.15606.19	Keratin, type I cytoskeletal 19	P08727	KRT19	baseline	0.118032	0.0344935	451.032	-3.42185	0.000678634	0.014813
seq.15607.56	Pyruvate kinase PKLR	P30613	PKLR	baseline	-0.00656908	0.160663	454.792	0.0408874	0.967404	0.989928
seq.15608.5	Ribosomal protein S6 kinase beta-1	P23443	RPS6KB1	baseline	0.0394707	0.0902555	404.666	-0.437322	0.662111	0.852618
seq.15610.72	Cytosol aminopeptidase	P28838	LAP3	baseline	0.198916	0.105422	439.094	-1.88686	0.0598382	0.281617
seq.15612.5	Protein lin-7 homolog B	Q9HAP6	LIN7B	baseline	0.227644	0.073467	445.62	-3.09859	0.00206745	0.0334136
seq.15613.16	Pancreatic triacylglycerol lipase	P16233	PNLIP	baseline	-0.262263	0.155161	417.729	1.69027	0.0917227	0.350909
seq.15614.168	Leukocyte immunoglobulin-like receptor subfamily A member 2	Q8N149	LILRA2	baseline	0.120806	0.0937697	395.487	-1.28833	0.198385	0.49982
seq.15615.8	Leukocyte immunoglobulin-like receptor subfamily B member 3	O75022	LILRB3	baseline	-0.364132	0.195151	323.773	1.86591	0.0629587	0.290897
seq.15617.8	Cytokine SCM-1 beta	Q9UBD3	XCL2	baseline	-0.0315358	0.0523335	422.973	0.602592	0.547103	0.790854
seq.15619.49	Myelin-oligodendrocyte glycoprotein	Q16653	MOG	baseline	0.0851831	0.0525662	411.986	-1.62049	0.105891	0.376429
seq.15620.4	Neuroligin-1	Q8N2Q7	NLGN1	baseline	0.030115	0.0558788	407.344	-0.538935	0.590226	0.814416
seq.15622.13	Opioid-binding protein/cell adhesion molecule	Q14982	OPCML	baseline	0.0744842	0.0777089	393.02	-0.958503	0.338398	0.645073
seq.15623.1	Programmed cell death protein 1	Q15116	PDCD1	baseline	-0.0574167	0.0875656	416.026	0.655699	0.51238	0.768379
seq.15626.223	Basement membrane-specific heparan sulfate proteoglycan core protein	P98160	HSPG2	baseline	0.102009	0.0478018	416.808	-2.134	0.0334263	0.208461
seq.15627.83	RAC-alpha serine/threonine-protein kinase	P31749	AKT1	baseline	-0.0741354	0.0853732	450.572	0.868368	0.385655	0.679304
seq.15631.18	Pregnancy-specific beta-1-glycoprotein 1	P11464	PSG1	baseline	0.0426648	0.0558072	452.844	-0.764503	0.444966	0.72219
seq.15633.6	Retinol-binding protein 4	P02753	RBP4	baseline	-0.211477	0.0864405	441.769	2.4465	0.0148138	0.12718
seq.15634.139	Slit homolog 1 protein	O75093	SLIT1	baseline	0.057024	0.0274858	436.475	-2.07467	0.0386024	0.226778
seq.15635.4	SPARC-related modular calcium-binding protein 2	Q9H3U7	SMOC2	baseline	0.0334517	0.0654025	420.504	-0.511474	0.609287	0.824541
seq.15636.49	VPS10 domain-containing receptor SorCS1	Q8WY21	SORCS1	baseline	0.108781	0.0779697	403.249	-1.39517	0.163733	0.458598
seq.15637.38	VPS10 domain-containing receptor SorCS3	Q9UPU3	SORCS3	baseline	-0.0624649	0.0386934	418.517	1.61435	0.107204	0.377877
seq.15640.54	Transgelin	Q01995	TAGLN	baseline	0.193237	0.0800121	436.629	-2.4151	0.0161407	0.132492
seq.15641.20	Tomoregulin-1	Q8IYR6	TMEFF1	baseline	-0.0240981	0.0351788	421.986	0.685018	0.493709	0.755894
seq.15644.1	Biotinidase	P43251	BTD	baseline	0.0273917	0.04485	425.386	-0.61074	0.541698	0.787178
seq.15653.9	Collagen alpha-1(X) chain	Q03692	COL10A1	baseline	-0.100699	0.0807104	365.465	1.24766	0.212954	0.515775
seq.15666.21	Bone morphogenetic protein 2	P12643	BMP2	baseline	0.148002	0.0510386	427.807	-2.8998	0.00392634	0.0527867
seq.15667.39	Bone morphogenetic protein 4	P12644	BMP4	baseline	0.0371915	0.0639075	442.773	-0.581958	0.560891	0.798903
seq.15668.19	Bone morphogenetic protein 8B	P34820	BMP8B	baseline	-0.077228	0.0376225	439.312	2.05271	0.0406927	0.233856
seq.15669.7	Serine/threonine-protein kinase B-raf	P15056	BRAF	baseline	-0.0405588	0.0532193	448.604	0.762107	0.446397	0.722911
seq.15670.15	Complement C1q-like protein 2	Q7Z5L3	C1QL2	baseline	-0.0987847	0.0609686	407.474	1.62025	0.105951	0.376429
seq.15674.3	B-cell antigen receptor complex-associated protein alpha chain	P11912	CD79A	baseline	0.119999	0.100887	410.209	-1.18944	0.234953	0.538697
seq.15675.3	CCAAT/enhancer-binding protein beta	P17676	CEBPB	baseline	-0.0481867	0.0604629	450.55	0.796962	0.425893	0.711704
seq.15678.71	Dickkopf-related protein 2	Q9UBU2	DKK2	baseline	-0.212604	0.0671076	428.548	3.1681	0.0016442	0.0280659
seq.15686.49	Inhibin beta C chain	P55103	INHBC	baseline	0.295527	0.126623	389.456	-2.33391	0.0201082	0.152133
seq.15688.30	Protein ERGIC-53	P49257	LMAN1	baseline	-0.090517	0.0669822	349.617	1.35136	0.177454	0.474962
seq.15692.300	Nodal homolog	Q96S42	NODAL	baseline	0.038755	0.0378365	408.559	-1.02428	0.306311	0.61672
seq.15693.9	Progesterone receptor	P06401	PGR	baseline	0.454039	0.0804049	451.005	-5.64691	2.89481e-08	1.37431e-05
seq.15698.6	Alpha-taxilin	P40222	TXLNA	baseline	-0.0953166	0.0472399	414.431	2.01771	0.044265	0.241572
seq.16015.19	Alanine aminotransferase 1	P24298	GPT	baseline	-0.167931	0.0639098	449.549	2.62762	0.00889255	0.0936863
seq.16021.30	Cadherin-8	P55286	CDH8	baseline	-0.199753	0.103274	441.883	1.9342	0.0537268	0.268282
seq.16035.8	Vascular endothelial growth factor receptor 3	P35916	FLT4	baseline	-0.175679	0.050415	440.48	3.48466	0.000542114	0.0124785
seq.16043.30	SHC-transforming protein 1:Phosphotyrosine Interaction Domain	P29353	SHC1	baseline	0.0347377	0.0882151	451.899	-0.393784	0.693927	0.867944
seq.16049.43	Oxidized low-density lipoprotein receptor 1	P78380	OLR1	baseline	-0.185197	0.170696	449.543	1.08495	0.278525	0.587198
seq.16055.3	Complement factor H-related protein 5	Q9BXR6	CFHR5	baseline	-0.00931751	0.0662308	441.847	0.140682	0.888185	0.958604
seq.16057.6	Cation-independent mannose-6-phosphate receptor	P11717	IGF2R	baseline	-0.0220131	0.0465698	411.244	0.472691	0.636685	0.838609
seq.16060.99	Nidogen-2	Q14112	NID2	baseline	-0.129586	0.0634723	414.173	2.04162	0.0418223	0.236735
seq.16070.7	Wnt inhibitory factor 1	Q9Y5W5	WIF1	baseline	-0.0460616	0.0533118	412.419	0.864003	0.388088	0.680813
seq.16074.12	GRB2-related adapter protein 2	O75791	GRAP2	baseline	-0.100728	0.0848087	441.817	1.1877	0.235589	0.538706
seq.16079.2	Tyrosine-protein kinase Tec	P42680	TEC	baseline	-0.0972929	0.083286	442.036	1.16818	0.243365	0.547409
seq.16081.38	Aldo-keto reductase family 1 member B10	O60218	AKR1B10	baseline	-0.149322	0.118011	446.203	1.26531	0.206419	0.508912
seq.16288.17	Ephrin type-A receptor 4	P54764	EPHA4	baseline	-0.0727916	0.0489167	433.251	1.48807	0.137459	0.42399
seq.16292.288	Gastric inhibitory polypeptide	P09681	GIP	baseline	-0.156503	0.0787785	445.559	1.98662	0.0475767	0.252017
seq.16293.1	Somatoliberin	P01286	GHRH	baseline	-0.0497657	0.054319	408.029	0.916176	0.360116	0.662986
seq.16296.43	Leucine-rich repeat-containing G-protein coupled receptor 5	O75473	LGR5	baseline	-0.119943	0.0562973	423.786	2.13052	0.0337038	0.209504
seq.16297.14	Roundabout homolog 4	Q8WZ75	ROBO4	baseline	-0.213692	0.113577	334.976	1.88147	0.0607745	0.284263
seq.16298.84	Group IID secretory phospholipase A2	Q9UNK4	PLA2G2D	baseline	-0.0743268	0.0780178	363.781	0.952691	0.341379	0.647147
seq.16299.13	T-cell immunoreceptor with Ig and ITIM domains	Q495A1	TIGIT	baseline	-0.109564	0.0553293	434.266	1.98022	0.0483092	0.254478
seq.16300.4	Triggering receptor expressed on myeloid cells 2	Q9NZC2	TREM2	baseline	-0.121852	0.0967267	404.452	1.25975	0.208485	0.51075
seq.16302.11	BPI fold-containing family A member 2	Q96DR5	BPIFA2	baseline	-0.0872912	0.0594106	447.811	1.46929	0.142457	0.430431
seq.16304.6	Leucine-rich repeat-containing G-protein coupled receptor 4	Q9BXB1	LGR4	baseline	-0.143506	0.0972674	342.214	1.47538	0.141031	0.428811
seq.16305.10	Cadherin-11:Extracellular domain	P55287	CDH11	baseline	-0.385104	0.144941	389.979	2.65698	0.00820833	0.0884404
seq.16307.22	Netrin receptor UNC5D	Q6UXZ4	UNC5D	baseline	-0.0643657	0.0749181	440.93	0.859148	0.390726	0.682329
seq.16308.14	B- and T-lymphocyte attenuator	Q7Z6A9	BTLA	baseline	-0.012528	0.0626896	392.898	0.199841	0.841708	0.938168
seq.16309.30	Dickkopf-like protein 1	Q9UK85	DKKL1	baseline	-0.00833537	0.0761009	359.045	0.109531	0.912843	0.966912
seq.16312.45	Cadherin-6	P55285	CDH6	baseline	-0.114527	0.0601879	445.67	1.90282	0.057708	0.276164
seq.16315.105	Vascular endothelial growth factor receptor 1	P17948	FLT1	baseline	0.0644819	0.044984	439.388	-1.43344	0.152443	0.442103
seq.16317.20	Desmoglein-3	P32926	DSG3	baseline	-0.0967981	0.112095	442.853	0.863533	0.388312	0.68089
seq.16318.12	Serine/threonine-protein kinase receptor R3	P37023	ACVRL1	baseline	0.0646608	0.0669781	362.292	-0.965402	0.334987	0.643005
seq.16320.139	CD320 antigen	Q9NPF0	CD320	baseline	0.0191881	0.12381	390.45	-0.15498	0.876917	0.952397
seq.16322.10	Marginal zone B- and B1-cell-specific protein	Q8WU39	MZB1	baseline	-0.0897831	0.104231	422.375	0.861383	0.389516	0.681566
seq.16323.8	Neurexin-3	Q9Y4C0	NRXN3	baseline	-0.0634021	0.0624286	426.142	1.01559	0.3104	0.620799
seq.16324.38	Toll-like receptor 1:Extracellular domain	Q15399	TLR1	baseline	-0.114527	0.0491132	437.062	2.33191	0.0201591	0.152367
seq.16536.3	High mobility group protein HMG-I/HMG-Y	P17096	HMGA1	baseline	0.0172763	0.0354666	443.174	-0.487116	0.626417	0.834224
seq.16551.14	Signal transducer and activator of transcription 5B	P51692	STAT5B	baseline	-0.0311106	0.0297863	438.48	1.04446	0.296849	0.608827
seq.16558.2	Myocilin	Q99972	MYOC	baseline	0.111738	0.0727855	392.742	-1.53517	0.125548	0.404095
seq.16561.9	Alpha-1B-glycoprotein	P04217	A1BG	baseline	0.0420719	0.0395342	430.69	-1.06419	0.287838	0.598059
seq.16583.8	Bis(5'-nucleosyl)-tetraphosphatase [asymmetrical]	P50583	NUDT2	baseline	-0.0573309	0.0968096	446.597	0.592203	0.554014	0.794317
seq.16585.16	N-acetyllactosaminide beta-1,3-N-acetylglucosaminyltransferase 4	Q9C0J1	B3GNT4	baseline	-0.103189	0.0549141	434.819	1.87911	0.0608985	0.284668
seq.16587.1	Beta-casein	P05814	CSN2	baseline	-0.151349	0.10271	445.045	1.47355	0.141309	0.429011
seq.16588.10	78 kDa glucose-regulated protein	P11021	HSPA5	baseline	0.138447	0.0962944	450.515	-1.43775	0.1512	0.441028
seq.16591.71	Acidic mammalian chitinase	Q9BZP6	CHIA	baseline	0.00397931	0.0432672	420.994	-0.0919706	0.926765	0.973411
seq.16593.3	FAS-associated death domain protein	Q13158	FADD	baseline	-0.0168114	0.0585087	448.167	0.287331	0.773992	0.906451
seq.16594.44	Fas apoptotic inhibitory molecule 1	Q9NVQ4	FAIM	baseline	-0.156702	0.0851161	371.24	1.84104	0.066414	0.300162
seq.16596.25	Glutaredoxin-3	O76003	GLRX3	baseline	0.0434309	0.102237	453.22	-0.424807	0.671179	0.856853
seq.16597.11	Glutaredoxin-related protein 5, mitochondrial	Q86SX6	GLRX5	baseline	-0.168388	0.0583702	430.627	2.88484	0.0041128	0.0545216
seq.16599.38	GPN-loop GTPase 1	Q9HCN4	GPN1	baseline	-0.078059	0.0894753	350.246	0.872408	0.383583	0.679304
seq.16605.2	Complement C1q and tumor necrosis factor-related protein 9A	P0C862	C1QTNF9	baseline	-0.053046	0.0584352	438.384	0.907775	0.364496	0.666837
seq.16606.85	Aldose reductase	P15121	AKR1B1	baseline	0.167665	0.0751381	449.197	-2.23143	0.0261455	0.179577
seq.16607.78	Gelsolin	P06396	GSN	baseline	-0.0486589	0.0366951	435.955	1.32603	0.185523	0.48394
seq.16609.106	Kin of IRRE-like protein 2	Q6UWL6	KIRREL2	baseline	-0.177435	0.0828442	384.266	2.14179	0.0328385	0.20632
seq.16610.13	Low-density lipoprotein receptor-related protein 10	Q7Z4F1	LRP10	baseline	0.103984	0.0599917	442.905	-1.7333	0.083738	0.336014
seq.16612.28	Syndecan-3	O75056	SDC3	baseline	-0.114023	0.048792	435.794	2.33691	0.0198959	0.150999
seq.16613.3	Cadherin-17	Q12864	CDH17	baseline	0.00299283	0.114714	388.473	-0.0260895	0.979199	0.993245
seq.16614.27	R-spondin-1	Q2MKA7	RSPO1	baseline	0.0707098	0.115223	435.761	-0.613679	0.539748	0.785577
seq.16616.137	Beta-enolase	P13929	ENO3	baseline	-0.0309918	0.0765133	437.614	0.405052	0.685638	0.863783
seq.16617.14	Caspase-14	P31944	CASP14	baseline	-0.0361267	0.0985706	450.724	0.366506	0.714159	0.877934
seq.16618.7	Early activation antigen CD69	Q07108	CD69	baseline	-0.104226	0.0997801	399.721	1.04456	0.296857	0.608827
seq.16620.26	Lymphocyte antigen 75	O60449	LY75	baseline	-0.119225	0.0818746	393.49	1.45619	0.146137	0.435069
seq.16621.77	NAD(P)H-hydrate epimerase	Q8NCW5	NAXE	baseline	0.449728	0.0656181	447.1	-6.85372	2.3964e-11	8.46296e-08
seq.16746.12	Activin B	P09529	INHBB	baseline	0.0826769	0.0543043	425.368	-1.52248	0.128633	0.409683
seq.16748.1	Bone morphogenetic protein 3	P12645	BMP3	baseline	0.0164973	0.0521533	433.229	-0.316323	0.751909	0.897097
seq.16749.79	Growth/differentiation factor 10	P55107	GDF10	baseline	-0.0426934	0.0473732	447.798	0.901215	0.367959	0.670428
seq.16751.15	Natriuretic peptides B	P16860	NPPB	baseline	0.00740343	0.0670688	400.107	-0.110385	0.912159	0.966624
seq.16753.46	Collagen alpha-2(VI) chain	P12110	COL6A2	baseline	0.134165	0.0395256	391.132	-3.39439	0.000758165	0.0160418
seq.16754.40	Peripheral plasma membrane protein CASK	O14936	CASK	baseline	0.0735755	0.0736185	385.085	-0.999417	0.31822	0.627948
seq.16755.195	Growth/differentiation factor 3	Q9NR23	GDF3	baseline	0.0382192	0.0444838	408.98	-0.859171	0.39075	0.682329
seq.16756.30	Growth/differentiation factor 7	Q7Z4P5	GDF7	baseline	-0.00990907	0.0619069	352.252	0.160064	0.872922	0.94996
seq.16758.96	Hepatoma-derived growth factor	P51858	HDGF	baseline	0.3637	0.0904833	454.993	-4.01952	6.82436e-05	0.00294533
seq.16760.2	Interleukin-26	Q9NPH9	IL26	baseline	0.172457	0.110778	455.87	-1.55679	0.120215	0.395738
seq.16763.11	Leukocyte cell-derived chemotaxin-2	O14960	LECT2	baseline	-0.349109	0.145104	438.876	2.40592	0.0165443	0.134566
seq.16765.52	Platelet basic protein	P02775	PPBP	baseline	-0.116398	0.0536787	427.636	2.16841	0.0306779	0.198154
seq.16768.3	Junction plakoglobin	P14923	JUP	baseline	-0.174507	0.104257	355.853	1.67382	0.0950448	0.358649
seq.16769.20	Ras-related C3 botulinum toxin substrate 3	P60763	RAC3	baseline	0.0231767	0.0491196	447.024	-0.471841	0.63727	0.839175
seq.16770.3	Lithostathine-1-beta	P48304	REG1B	baseline	-0.0209474	0.0861821	424.235	0.24306	0.808077	0.92159
seq.16773.29	Signal peptide, CUB and EGF-like domain-containing protein 3	Q8IX30	SCUBE3	baseline	0.0300098	0.106299	436.742	-0.282315	0.777836	0.907828
seq.16780.6	Heat shock 70 kDa protein 1A	P0DMV8	HSPA1A	baseline	0.17968	0.0657688	447.698	-2.732	0.006544	0.0748267
seq.16781.2	Cytosolic endo-beta-N-acetylglucosaminidase	Q8NFI3	ENGASE	baseline	0.0486049	0.0701001	401.486	-0.693364	0.488482	0.751728
seq.16785.45	Defensin-5	Q01523	DEFA5	baseline	0.0170787	0.105498	431.445	-0.161886	0.871471	0.949153
seq.16792.4	Sialic acid-binding Ig-like lectin 5	O15389	SIGLEC5	baseline	0.151439	0.230683	347.582	-0.656483	0.511947	0.768225
seq.16802.31	OCIA domain-containing protein 1	Q9NX40	OCIAD1	baseline	-0.024264	0.0492681	431.151	0.492489	0.622624	0.832009
seq.16803.4	Calretinin	P22676	CALB2	baseline	0.0462418	0.0948049	350.387	-0.487758	0.626027	0.834117
seq.16805.5	cGMP-specific 3',5'-cyclic phosphodiesterase	O76074	PDE5A	baseline	-0.0801564	0.093677	448.8	0.855669	0.392638	0.684075
seq.16807.35	Troponin T, fast skeletal muscle	P45378	TNNT3	baseline	0.01554	0.0482038	447.994	-0.322381	0.747314	0.895322
seq.16809.1	Nucleoside diphosphate kinase, mitochondrial	O00746	NME4	baseline	0.0261858	0.101501	418.995	-0.257986	0.796545	0.915779
seq.16810.3	Rab GDP dissociation inhibitor alpha	P31150	GDI1	baseline	0.209384	0.0858072	455.895	-2.44017	0.0150604	0.128393
seq.16814.13	Four and a half LIM domains protein 1	Q13642	FHL1	baseline	0.0172784	0.041179	392.619	-0.419592	0.675013	0.858708
seq.16818.200	CUB domain-containing protein 1	Q9H5V8	CDCP1	baseline	-0.0331956	0.095282	411.555	0.348393	0.727723	0.885993
seq.16823.75	Apolipoprotein L3	O95236	APOL3	baseline	-0.0122304	0.111795	397.204	0.1094	0.91294	0.966912
seq.16825.20	Ataxin-3	P54252	ATXN3	baseline	0.193875	0.122316	456.035	-1.58503	0.113652	0.385391
seq.16828.8	Collagen alpha-1(VI) chain	P12109	COL6A1	baseline	0.0723327	0.132199	343.609	-0.54715	0.584631	0.811263
seq.16831.7	Docking protein 1	Q99704	DOK1	baseline	-0.062001	0.0558534	445.977	1.11007	0.267568	0.574592
seq.16836.1	Complement factor H-related protein 3	Q02985	CFHR3	baseline	0.0808875	0.0471563	390.027	-1.71531	0.0870829	0.342697
seq.16837.20	CASP8 and FADD-like apoptosis regulator	O15519	CFLAR	baseline	-0.110751	0.143477	452.407	0.771909	0.440571	0.719538
seq.16845.15	Myelin protein zero-like protein 1	O95297	MPZL1	baseline	0.0562923	0.0605534	385.683	-0.929631	0.353144	0.658134
seq.16847.39	Ras-related protein Rab-3B	P20337	RAB3B	baseline	-0.0242284	0.0742922	401.285	0.326123	0.744501	0.894229
seq.16850.5	Regulator of G-protein signaling 5	O15539	RGS5	baseline	0.0757737	0.0366415	447.784	-2.06797	0.0392163	0.22859
seq.16851.50	Protein SCO2 homolog, mitochondrial	O43819	SCO2	baseline	0.0288513	0.0703363	442.223	-0.410192	0.681864	0.86166
seq.16852.10	Na(+)/H(+) exchange regulatory cofactor NHE-RF3	Q5T2W1	PDZK1	baseline	0.0732306	0.0439205	437.001	-1.66734	0.0961626	0.360048
seq.16853.5	Nicotinamide riboside kinase 1	Q9NWW6	NMRK1	baseline	-0.0612379	0.0631264	379.282	0.970083	0.332623	0.641434
seq.16854.17	U6 snRNA-associated Sm-like protein LSm4	Q9Y4Z0	LSM4	baseline	-0.0943099	0.0478741	441.758	1.96996	0.0494677	0.257918
seq.16856.79	Microtubule-associated protein RP/EB family member 2	Q15555	MAPRE2	baseline	0.0021951	0.0462059	443.331	-0.0475068	0.962131	0.988144
seq.16857.2	Ras-related protein Rab-2A	P61019	RAB2A	baseline	0.0549887	0.0746364	396.971	-0.736754	0.461707	0.735492
seq.16858.384	Reticulocalbin-3	Q96D15	RCN3	baseline	-0.065665	0.0816729	342.665	0.804	0.421955	0.709108
seq.16859.100	Endophilin-B1	Q9Y371	SH3GLB1	baseline	0.027534	0.0686678	378.364	-0.400974	0.688665	0.865596
seq.16863.47	N-acylneuraminate-9-phosphatase	Q8TBE9	NANP	baseline	0.163666	0.0503441	434.162	-3.25094	0.00123982	0.0229141
seq.16865.62	TATA-binding protein-associated factor 2N	Q92804	TAF15	baseline	0.440428	0.0800606	443.335	-5.50118	6.38791e-08	2.55382e-05
seq.16867.76	Cyclin-dependent kinase 16	Q00536	CDK16	baseline	-0.0621004	0.0772792	391.529	0.803585	0.422124	0.709236
seq.16872.248	Maleylacetoacetate isomerase	O43708	GSTZ1	baseline	0.0375447	0.223367	365.813	-0.168085	0.866609	0.947476
seq.16875.13	Protein mago nashi homolog 2	Q96A72	MAGOHB	baseline	0.293109	0.0777994	453.182	-3.76749	0.000186656	0.00588314
seq.16877.19	Methionine-R-sulfoxide reductase B2, mitochondrial	Q9Y3D2	MSRB2	baseline	0.0153603	0.0362361	392.403	-0.423894	0.671876	0.857434
seq.16882.27	14 kDa phosphohistidine phosphatase	Q9NRX4	PHPT1	baseline	0.197862	0.104615	455.794	-1.89134	0.0592126	0.279702
seq.16883.57	Ras-related protein Rab-4A	P20338	RAB4A	baseline	-0.10073	0.065685	415.532	1.53352	0.125908	0.404738
seq.16885.49	Microtubule-associated protein RP/EB family member 3	Q9UPY8	MAPRE3	baseline	-0.168106	0.0655508	447.785	2.56451	0.010657	0.104184
seq.16887.29	Peptidyl-tRNA hydrolase 2, mitochondrial	Q9Y3E5	PTRH2	baseline	-0.00324637	0.0387609	403.042	0.0837536	0.933294	0.976622
seq.16890.37	ADAMTS-like protein 1	Q8N6G6	ADAMTSL1	baseline	-0.0641594	0.0654291	443.293	0.980594	0.327328	0.636392
seq.16892.23	Ectonucleotide pyrophosphatase/phosphodiesterase family member 2	Q13822	ENPP2	baseline	0.0305498	0.0628509	387.913	-0.486067	0.627194	0.834259
seq.16899.59	Oxysterol-binding protein-related protein 9	Q96SU4	OSBPL9	baseline	-0.0176105	0.0620736	391.2	0.283703	0.776788	0.907828
seq.16900.29	MAM domain-containing glycosylphosphatidylinositol anchor protein 1	Q8NFP4	MDGA1	baseline	-0.0439999	0.0841868	342.015	0.522646	0.601559	0.820706
seq.16902.17	Lysosome-associated membrane glycoprotein 1	P11279	LAMP1	baseline	-0.0364367	0.106177	334.636	0.343169	0.731687	0.888552
seq.16907.3	Cell adhesion molecule 2	Q8N3J6	CADM2	baseline	0.0180252	0.0555214	434.407	-0.324653	0.7456	0.894861
seq.16908.5	Oligodendrocyte-myelin glycoprotein	P23515	OMG	baseline	0.0187412	0.0926633	438.018	-0.202251	0.839814	0.937513
seq.16913.8	Ribonuclease T2	O00584	RNASET2	baseline	0.0997821	0.073946	429.795	-1.34939	0.177922	0.475544
seq.16914.104	Monocyte differentiation antigen CD14, soluble	P08571	CD14	baseline	0.0736958	0.0479056	438.944	-1.53836	0.124682	0.40311
seq.16915.153	Semaphorin-4A	Q9H3S1	SEMA4A	baseline	-0.09847	0.0493696	438.013	1.99455	0.0467114	0.249873
seq.16916.19	SLIT and NTRK-like protein 6	Q9H5Y7	SLITRK6	baseline	0.00668564	0.0502904	398.624	-0.132941	0.894307	0.960343
seq.16918.198	Toll-like receptor 3	O15455	TLR3	baseline	-0.0532948	0.0664679	362.641	0.801813	0.423186	0.709921
seq.16919.1	Acyl-CoA-binding protein	P07108	DBI	baseline	0.253997	0.0613455	440.405	-4.14043	4.15583e-05	0.00209057
seq.16922.53	Plexin-B3	Q9ULL4	PLXNB3	baseline	-0.0526877	0.0772936	375.883	0.681657	0.495876	0.756968
seq.16923.20	Profilin-2	P35080	PFN2	baseline	-0.019898	0.0362596	400.69	0.548766	0.583472	0.810247
seq.16926.44	Alkaline phosphatase, tissue-nonspecific isozyme	P05186	ALPL	baseline	0.0393841	0.101768	454.051	-0.386997	0.698939	0.870041
seq.16927.9	Coagulation factor XIII	P00488|P05160	F13A1|F13B	baseline	-0.0837657	0.0644602	448.374	1.2995	0.194442	0.496778
seq.16932.5	Estrogen sulfotransferase	P49888	SULT1E1	baseline	-0.0452695	0.0584154	342.847	0.774958	0.438899	0.71893
seq.17137.160	Hemoglobin subunit beta	P68871	HBB	baseline	0.193843	0.110053	454.886	-1.76137	0.0788477	0.325858
seq.17138.8	Glutathione S-transferase A1	P08263	GSTA1	baseline	-0.191057	0.138308	449.133	1.38138	0.167848	0.464303
seq.17140.57	Platelet-derived growth factor D	Q9GZP0	PDGFD	baseline	-0.319698	0.0816799	429.548	3.91403	0.000105517	0.00404432
seq.17145.1	Protein S100-A8/A9 heterodimer	P05109|P06702	S100A8|S100A9	baseline	-0.265284	0.0832282	451.624	3.18743	0.00153506	0.0266886
seq.17148.7	Flavin reductase (NADPH)	P30043	BLVRB	baseline	0.207066	0.128345	455.787	-1.61335	0.10736	0.378074
seq.17150.8	10 kDa heat shock protein, mitochondrial	P61604	HSPE1	baseline	0.24003	0.123715	437.12	-1.94018	0.0530007	0.266795
seq.17151.84	Interferon regulatory factor 3	Q14653	IRF3	baseline	0.0166286	0.0814553	453.987	-0.204144	0.838332	0.937382
seq.17152.10	Killer cell immunoglobulin-like receptor 2DS4	P43632	KIR2DS4	baseline	0.0963141	0.0438775	394.252	-2.19507	0.0287411	0.190007
seq.17153.46	Killer cell immunoglobulin-like receptor 2DL3	P43628	KIR2DL3	baseline	-0.153578	0.1322	337.077	1.16171	0.246176	0.55012
seq.17154.2	Prostaglandin E synthase 3	Q15185	PTGES3	baseline	-0.0856867	0.067363	442.268	1.27201	0.204036	0.507215
seq.17155.1	Vacuolar protein sorting-associated protein 28 homolog	Q9UK41	VPS28	baseline	-0.0870226	0.064149	434.633	1.35657	0.175622	0.473389
seq.17156.72	Serine/threonine-protein kinase DCLK1	O15075	DCLK1	baseline	-0.0719884	0.0758073	442.477	0.949624	0.342822	0.648374
seq.17158.17	Ubiquitin-conjugating enzyme E2 G1	P62253	UBE2G1	baseline	-0.0257709	0.120415	453.367	0.214018	0.83063	0.934362
seq.17161.1	Dolichyl-diphosphooligosaccharide--protein glycosyltransferase 48 kDa subunit	P39656	DDOST	baseline	0.0479107	0.0564421	444.362	-0.848847	0.396424	0.685774
seq.17163.117	Annexin A3	P12429	ANXA3	baseline	-0.0223528	0.0689637	347.572	0.324124	0.746039	0.894934
seq.17164.15	Annexin A4	P09525	ANXA4	baseline	0.221844	0.083479	432.055	-2.65748	0.00816463	0.0884404
seq.17165.1	Beta-thromboglobulin	P02775	PPBP	baseline	-0.146727	0.0841894	446.953	1.74282	0.0820524	0.33188
seq.17166.4	Fibroblast growth factor 8 isoform F	P55075	FGF8	baseline	0.0427636	0.0759723	424.998	-0.562884	0.57381	0.805966
seq.17170.15	Calcitonin gene-related peptide 2	P10092	CALCB	baseline	0.116893	0.149429	406.274	-0.782268	0.434513	0.715806
seq.17172.19	Statherin	P02808	STATH	baseline	-0.166477	0.194512	358.705	0.85587	0.392641	0.684075
seq.17175.5	Dual specificity mitogen-activated protein kinase kinase 6	P52564	MAP2K6	baseline	-0.056622	0.0530248	361.92	1.06784	0.286304	0.596154
seq.17176.13	PC4 and SFRS1-interacting protein	O75475	PSIP1	baseline	0.217597	0.0677404	454.376	-3.21222	0.00141069	0.0250951
seq.17195.43	BAG family molecular chaperone regulator 1	Q99933	BAG1	baseline	0.0693372	0.0763228	456.504	-0.908473	0.364108	0.666687
seq.17196.5	ATP-dependent Clp protease proteolytic subunit, mitochondrial	Q16740	CLPP	baseline	-0.000580293	0.0617383	339.35	0.00939925	0.992506	0.9971
seq.17199.43	Hypoxia-inducible factor 1-alpha inhibitor	Q9NWT6	HIF1AN	baseline	-0.0566231	0.0390882	435.058	1.4486	0.14817	0.436522
seq.17200.50	Killer cell immunoglobulin-like receptor 2DL1	P43626	KIR2DL1	baseline	0.0535825	0.0429393	444.776	-1.24786	0.212737	0.515619
seq.17202.37	Programmed cell death protein 4	Q53EL6	PDCD4	baseline	-0.0250172	0.0461597	369.925	0.541971	0.588165	0.813248
seq.17204.17	Phenylethanolamine N-methyltransferase	P11086	PNMT	baseline	0.0790517	0.0862747	329.34	-0.916278	0.360191	0.662986
seq.17205.21	Ras-related protein Rab-5A	P20339	RAB5A	baseline	0.0279182	0.0944574	453.961	-0.295564	0.767698	0.904519
seq.17209.27	Sulfotransferase family cytosolic 2B member 1	O00204	SULT2B1	baseline	0.144903	0.117418	428.663	-1.23407	0.217852	0.522185
seq.17210.2	T-cell leukemia/lymphoma protein 1A	P56279	TCL1A	baseline	0.055532	0.078043	433.852	-0.711556	0.477122	0.744804
seq.17224.12	Mimecan	P20774	OGN	baseline	0.0619045	0.0955558	431.229	-0.647836	0.517436	0.771431
seq.17231.1	Plastin-2	P13796	LCP1	baseline	0.0144386	0.0431843	445.129	-0.334347	0.738275	0.892688
seq.17319.1	Selenoprotein H	Q8IZQ5	SELENOH	baseline	-0.0157852	0.0351489	432.185	0.449095	0.653588	0.846489
seq.17320.19	L-aminoadipate-semialdehyde dehydrogenase-phosphopantetheinyl transferase	Q9NRN7	AASDHPPT	baseline	0.0117349	0.0819102	450.416	-0.143265	0.886145	0.95765
seq.17325.10	Guanylate kinase	Q16774	GUK1	baseline	0.0342424	0.0975398	454.358	-0.351061	0.725705	0.884541
seq.17326.44	Dual specificity protein phosphatase 23	Q9BVJ7	DUSP23	baseline	-0.0050141	0.0404947	400.663	0.123821	0.901519	0.9626
seq.17327.3	Protein canopy homolog 3	Q9BT09	CNPY3	baseline	-0.0117228	0.108963	413.065	0.107585	0.914377	0.967894
seq.17329.2	3-hydroxybutyrate dehydrogenase type 2	Q9BUT1	BDH2	baseline	-0.0498746	0.0795072	439.025	0.627296	0.530791	0.779561
seq.17331.138	Kremen protein 1	Q96MU8	KREMEN1	baseline	-0.000940102	0.0469479	421.765	0.0200244	0.984033	0.994109
seq.17332.3	Poly(ADP-ribose) glycohydrolase ARH3	Q9NX46	ADPRS	baseline	0.335509	0.0924004	453.697	-3.63104	0.000314462	0.0084704
seq.17333.20	Medium-chain specific acyl-CoA dehydrogenase, mitochondrial	P11310	ACADM	baseline	-0.109197	0.1313	438.692	0.831667	0.406049	0.693892
[truncated: 5,289 more rows]

## Sheet: SD3
SeqID	protein	UniProt ID	GeneID	time	estimate	SE	df	t.ratio	p-value	adjusted p-value
seq.10000.28	Beta-crystallin B2	P43320	CRYBB2	follow up	0.0192408	0.0754567	328.781	-0.254991	0.798889	0.865549
seq.10001.7	RAF proto-oncogene serine/threonine-protein kinase	P04049	RAF1	follow up	-0.0493763	0.0582255	438.529	0.84802	0.39689	0.530396
seq.10003.15	Zinc finger protein 41	P51814	ZNF41	follow up	0.00666852	0.0570246	364.424	-0.116941	0.906971	0.94114
seq.10006.25	ETS domain-containing protein Elk-1	P19419	ELK1	follow up	-0.0472429	0.0569509	328.527	0.829537	0.407403	0.541209
seq.10008.43	Guanylyl cyclase-activating protein 1	P43080	GUCA1A	follow up	-0.0235576	0.0338294	404.203	0.696365	0.486601	0.615318
seq.10010.10	Beclin-1	Q14457	BECN1	follow up	-0.0382118	0.0278226	391.165	1.37341	0.170413	0.285626
seq.10011.65	Inositol polyphosphate 5-phosphatase OCRL-1	Q01968	OCRL	follow up	-0.121348	0.0477719	411.442	2.54016	0.011447	0.0369849
seq.10012.5	SAM pointed domain-containing Ets transcription factor	O95238	SPDEF	follow up	-0.062838	0.0356994	436.025	1.7602	0.0790749	0.162032
seq.10014.31	Zinc finger protein SNAI2	O43623	SNAI2	follow up	0.0217533	0.0665276	344.337	-0.326981	0.743881	0.829495
seq.10015.119	Voltage-gated potassium channel subunit beta-2	Q13303	KCNAB2	follow up	0.0340966	0.0631438	356.728	-0.539983	0.589546	0.706084
seq.10022.207	DNA polymerase eta	Q9Y253	POLH	follow up	-0.128916	0.0616003	382.8	2.09278	0.037027	0.0915419
seq.10023.32	Vitamin D3 receptor	P11473	VDR	follow up	-0.186886	0.0400831	432.637	4.66247	4.16857e-06	5.00228e-05
seq.10024.44	4-hydroxy-2-oxoglutarate aldolase, mitochondrial	Q86XE5	HOGA1	follow up	-0.0658238	0.0566878	388.605	1.16116	0.246289	0.374386
seq.10025.1	Dihydrolipoyl dehydrogenase, mitochondrial	P09622	DLD	follow up	0.321081	0.0795682	411.439	-4.03529	6.50289e-05	0.000536329
seq.10030.8	Adenine DNA glycosylase	Q9UIF7	MUTYH	follow up	0.0209812	0.0700197	356.329	-0.299648	0.764621	0.843045
seq.10035.6	Dual specificity protein phosphatase 4	Q13115	DUSP4	follow up	-0.0769651	0.0280119	408.644	2.74759	0.00626932	0.0229503
seq.10036.201	Zinc fingers and homeoboxes protein 3	Q9H4I2	ZHX3	follow up	-0.102879	0.0458513	413.673	2.24376	0.0253759	0.06845
seq.10037.98	Sialic acid-binding Ig-like lectin 12:Ig-like V-type 2 domain, Isoform long	Q96PQ1	SIGLEC12	follow up	-0.226037	0.0800164	373.235	2.82489	0.00498371	0.019129
seq.10039.32	Purine nucleoside phosphorylase	P00491	PNP	follow up	-0.268154	0.126533	455.103	2.11924	0.0346109	0.0868819
seq.10040.63	Tumor protein 63	Q9H3D4	TP63	follow up	0.302633	0.0723911	351.192	-4.18053	3.67615e-05	0.000326979
seq.10041.3	Hepatocyte nuclear factor 4-alpha	P41235	HNF4A	follow up	-0.134971	0.0596194	418.811	2.26388	0.0240925	0.0656173
seq.10042.8	Serine/threonine-protein kinase Sgk3	Q96BR1	SGK3	follow up	0.0915307	0.036919	402.474	-2.47923	0.0135754	0.042158
seq.10043.31	Bromodomain-containing protein 4	O60885	BRD4	follow up	0.236488	0.0332713	435.516	-7.10786	4.85281e-12	3.41315e-10
seq.10044.12	Protein Wnt-10a	Q9GZT5	WNT10A	follow up	-0.272306	0.0716386	451.428	3.8011	0.000163822	0.00118401
seq.10045.47	Cullin-3	Q13618	CUL3	follow up	-0.133978	0.0573348	449.299	2.33678	0.0198894	0.0572056
seq.10046.55	Baculoviral IAP repeat-containing protein 2	Q13490	BIRC2	follow up	0.00793301	0.0556601	356.676	-0.142526	0.886745	0.927805
seq.10047.12	Neutrophil cytosol factor 2	P19878	NCF2	follow up	0.00666534	0.127668	453.739	-0.0522084	0.958386	0.974943
seq.10048.7	Core-binding factor subunit beta	Q13951	CBFB	follow up	0.0167167	0.027806	428.515	-0.60119	0.548031	0.670238
seq.10049.112	Telomeric repeat-binding factor 1	P54274	TERF1	follow up	0.0320604	0.0306683	404	-1.04539	0.296467	0.428879
seq.10053.5	Integrin-linked protein kinase	Q13418	ILK	follow up	-0.257509	0.0885354	448.278	2.90855	0.00381153	0.0154166
seq.10054.3	Gigaxonin	Q9H2C0	GAN	follow up	-0.106648	0.0604464	383.93	1.76433	0.0784709	0.161099
seq.10056.5	Forkhead box protein M1	Q08050	FOXM1	follow up	0.00539654	0.0688809	453.245	-0.0783459	0.937587	0.961116
seq.10058.1	UV excision repair protein RAD23 homolog A	P54725	RAD23A	follow up	0.250494	0.088664	451.589	-2.82521	0.00493434	0.0189971
seq.10063.10	E3 ubiquitin-protein ligase FANCL	Q9NW38	FANCL	follow up	0.107938	0.0535951	337.035	-2.01396	0.044808	0.105768
seq.10064.12	Putative hydrolase RBBP9	O75884	RBBP9	follow up	-0.0370724	0.0300408	449.672	1.23407	0.217821	0.343033
seq.10069.2	Peptidyl-prolyl cis-trans isomerase NIMA-interacting 1	Q13526	PIN1	follow up	0.0717735	0.0404459	453.629	-1.77456	0.0766418	0.1585
seq.10070.22	1-phosphatidylinositol 4,5-bisphosphate phosphodiesterase gamma-2	P16885	PLCG2	follow up	0.0172898	0.0662759	442.7	-0.260876	0.794309	0.862802
seq.10073.22	Tyrosyl-DNA phosphodiesterase 1	Q9NUW8	TDP1	follow up	0.146065	0.0447271	441.553	-3.26568	0.00117705	0.00601675
seq.10074.128	Bromodomain-containing protein 2	P25440	BRD2	follow up	-0.135833	0.0511918	345.651	2.6534	0.00833641	0.0287442
seq.10075.75	Acyl-CoA-binding domain-containing protein 6	Q9BR61	ACBD6	follow up	-0.178197	0.0995006	450.911	1.79092	0.0739774	0.154123
seq.10076.1	AP-4 complex subunit mu-1	O00189	AP4M1	follow up	-0.042555	0.0547243	434.128	0.777625	0.437214	0.570631
seq.10078.5	BAG family molecular chaperone regulator 3	O95817	BAG3	follow up	0.0527899	0.0247292	413.788	-2.13472	0.0333705	0.0843535
seq.10080.9	Translation initiation factor eIF-2B subunit alpha	Q14232	EIF2B1	follow up	-0.404576	0.114394	448.783	3.53669	0.000447338	0.00271621
seq.10081.17	DNA-binding protein SATB2	Q9UPW6	SATB2	follow up	-0.149086	0.0389202	428.024	3.83057	0.000146977	0.00107827
seq.10082.251	Neurofilament light polypeptide	P07196	NEFL	follow up	0.353032	0.0682371	436.744	-5.17361	3.50644e-07	5.80282e-06
seq.10085.25	Steroidogenic acute regulatory protein, mitochondrial	P49675	STAR	follow up	-0.005332	0.0375492	446.957	0.142	0.887144	0.927818
seq.10086.39	Cystathionine beta-synthase	P35520	CBS	follow up	-0.0934847	0.0482198	392.254	1.93872	0.0532525	0.120389
seq.10087.10	Alpha-crystallin A chain	P02489	CRYAA	follow up	0.0876754	0.0339662	384.832	-2.58126	0.0102134	0.0338189
seq.10088.37	Adenine phosphoribosyltransferase	P07741	APRT	follow up	-0.337706	0.130742	451.156	2.583	0.0101083	0.0335883
seq.10089.7	N-acetylserotonin O-methyltransferase-like protein	O95671	ASMTL	follow up	-0.0436209	0.0741525	381.937	0.58826	0.556706	0.678334
seq.10336.3	E3 ubiquitin-protein ligase CHIP	Q9UNE7	STUB1	follow up	-0.312785	0.103617	449.53	3.01867	0.0026833	0.0116604
seq.10339.48	Gamma-enolase	P09104	ENO2	follow up	0.194591	0.127728	449.793	-1.52348	0.128342	0.231564
seq.10342.55	E3 SUMO-protein ligase PIAS4	Q8N2W9	PIAS4	follow up	-0.0365088	0.0472189	425.168	0.773181	0.439845	0.57259
seq.10344.334	Interleukin-10 receptor subunit alpha	Q13651	IL10RA	follow up	-0.128153	0.0425259	427.019	3.01353	0.00273601	0.0118285
seq.10346.5	Signal transducer and activator of transcription 3	P40763	STAT3	follow up	-0.00499155	0.0724464	442.201	0.0689	0.9451	0.966346
seq.10351.51	Interferon regulatory factor 1	P10914	IRF1	follow up	0.00409003	0.123824	326.935	-0.0330311	0.97367	0.983628
seq.10354.57	Signal transducer and activator of transcription 3	P40763	STAT3	follow up	0.0151956	0.0860053	433.33	-0.176682	0.859841	0.90852
seq.10356.21	Transcription factor AP-1	P05412	JUN	follow up	-0.173952	0.0537617	423.083	3.23562	0.00130915	0.0065769
seq.10361.25	2'-5'-oligoadenylate synthase 1	P00973	OAS1	follow up	0.176761	0.0737087	400.046	-2.3981	0.0169378	0.0504348
seq.10362.35	Myc proto-oncogene protein	P01106	MYC	follow up	-0.0731003	0.0519803	348.723	1.40631	0.160523	0.273271
seq.10363.13	Mothers against decapentaplegic homolog 3	P84022	SMAD3	follow up	-0.187683	0.0585168	447.624	3.20733	0.00143583	0.00707757
seq.10364.6	Mothers against decapentaplegic homolog 2	Q15796	SMAD2	follow up	-0.208344	0.0974821	450.52	2.13725	0.0331152	0.0839195
seq.10365.132	Interleukin-23	P29460|Q9NPF7	IL12B|IL23A	follow up	-0.120654	0.0555882	386.493	2.17049	0.0305778	0.0788958
seq.10366.11	Platelet-derived growth factor receptor alpha	P16234	PDGFRA	follow up	0.103433	0.0872621	376.631	-1.18531	0.236641	0.363429
seq.10367.62	Interleukin-12	P29459|P29460	IL12A|IL12B	follow up	0.0190579	0.049376	345.359	-0.385974	0.699753	0.795064
seq.10370.21	Signal transducer and activator of transcription 1-alpha/beta	P42224	STAT1	follow up	-0.0595295	0.116095	426.56	0.512764	0.608382	0.721735
seq.10372.18	Signal transducer and activator of transcription 6	P42226	STAT6	follow up	-0.252168	0.0752709	438.28	3.35014	0.000877575	0.00467794
seq.10382.1	Angiopoietin-related protein 3	Q9Y5C1	ANGPTL3	follow up	0.201645	0.0544976	444.178	-3.70007	0.000242582	0.00163646
seq.10390.21	E3 ubiquitin-protein ligase ZNRF3	Q9ULT6	ZNRF3	follow up	0.00343471	0.0613755	423.829	-0.0559621	0.955398	0.973599
seq.10391.1	Angiopoietin-related protein 3	Q9Y5C1	ANGPTL3	follow up	0.313294	0.0633981	431.167	-4.9417	1.11046e-06	1.60433e-05
seq.10396.6	Induced myeloid leukemia cell differentiation protein Mcl-1	Q07820	MCL1	follow up	0.324054	0.0676937	432.124	-4.78706	2.32814e-06	3.05961e-05
seq.10398.110	Ankyrin repeat domain-containing protein 1	Q15327	ANKRD1	follow up	0.029919	0.0295625	405.021	-1.01206	0.312114	0.445571
seq.10418.36	Syntaxin-12	Q86Y82	STX12	follow up	-0.0524326	0.0819544	435.023	0.639777	0.522654	0.648494
seq.10419.1	Scavenger receptor class A member 5	Q6ZMJ2	SCARA5	follow up	-0.281039	0.0856108	402.835	3.28276	0.00111768	0.00575026
seq.10420.30	Fas apoptotic inhibitory molecule 1	Q9NVQ4	FAIM	follow up	-0.159726	0.0512924	440.543	3.11404	0.00196583	0.00913479
seq.10424.31	Neural proliferation differentiation and control protein 1	Q9NQX5	NPDC1	follow up	-0.0622226	0.0436724	428.331	1.42476	0.154955	0.26608
seq.10425.3	Beta-1,4-galactosyltransferase 5	O43286	B4GALT5	follow up	-0.0663686	0.0309027	441.461	2.14767	0.0322841	0.0823196
seq.10426.21	Golgi SNAP receptor complex member 2	O14653	GOSR2	follow up	-0.265331	0.0889677	451.633	2.98233	0.00301539	0.0128128
seq.10428.1	Killer cell immunoglobulin-like receptor 2DS2	P43631	KIR2DS2	follow up	0.045256	0.117537	351.934	-0.385037	0.700443	0.795294
seq.10430.31	4F2 cell-surface antigen heavy chain:Cytoplasmic domain	P08195	SLC3A2	follow up	-0.123256	0.0732084	339.315	1.68363	0.0931726	0.182548
seq.10432.3	Uncharacterized protein KIAA1644	Q3SXP7	SHISAL1	follow up	0.111045	0.0395163	378.267	-2.81012	0.00520975	0.0197965
seq.10435.2	N(4)-(beta-N-acetylglucosaminyl)-L-asparaginase	P20933	AGA	follow up	-0.169916	0.0544033	372.136	3.12327	0.00192861	0.00900155
seq.10438.19	Granulocyte-macrophage colony-stimulating factor receptor subunit alpha	P15509	CSF2RA	follow up	-0.094673	0.0378569	402.778	2.50081	0.0127873	0.0402371
seq.10439.57	Alpha-amylase 2B	P19961	AMY2B	follow up	-0.258426	0.0992494	420.376	2.6038	0.00954606	0.0320849
seq.10440.26	CXADR-like membrane protein:Extracellular domain	Q9H6B4	CLMP	follow up	-0.106109	0.0473277	393.636	2.242	0.0255178	0.0686826
seq.10442.1	Transmembrane protein 190	Q8WZ59	TMEM190	follow up	0.0641174	0.0789403	365.146	-0.812226	0.417191	0.550602
seq.10445.20	Apolipoprotein M	O95445	APOM	follow up	-0.170906	0.0501964	413.451	3.40474	0.000727006	0.00401582
seq.10447.18	Polyadenylate-binding protein 3	Q9H361	PABPC3	follow up	0.437156	0.0631187	425.476	-6.92593	1.60707e-11	9.53289e-10
seq.10449.31	Protein shisa-2 homolog	Q6UWI4	SHISA2	follow up	-0.0378767	0.0434819	446.128	0.871093	0.384172	0.518087
seq.10451.11	Nucleobindin-1	Q02818	NUCB1	follow up	0.902543	0.0926006	431.252	-9.74662	2.0353e-20	7.73007e-17
seq.10453.7	Carcinoembryonic antigen-related cell adhesion molecule 20	Q6UY09	CEACAM20	follow up	-0.169809	0.0803456	343.524	2.11348	0.03528	0.08798
seq.10454.99	DnaJ homolog subfamily C member 16	Q9Y2G8	DNAJC16	follow up	-0.09217	0.117914	436.738	0.781669	0.434833	0.568403
seq.10455.196	Interleukin-31	Q6EBC2	IL31	follow up	-0.113584	0.110286	369.775	1.0299	0.303728	0.436541
seq.10457.3	Interleukin-18 receptor accessory protein	O95256	IL18RAP	follow up	-0.100426	0.0446326	411.765	2.25006	0.0249722	0.0676495
seq.10460.1	Chitotriosidase-1	Q13231	CHIT1	follow up	-0.00553818	0.141679	367.188	0.0390897	0.96884	0.98111
seq.10462.14	Insulin-like peptide INSL5	Q9Y5Q6	INSL5	follow up	-0.0319189	0.0865697	374.714	0.368708	0.712554	0.804841
seq.10463.23	Intestinal-type alkaline phosphatase	P09923	ALPI	follow up	0.0403154	0.031036	391.217	-1.29899	0.194713	0.316034
seq.10464.6	Anthrax toxin receptor 1	Q9H6X2	ANTXR1	follow up	-0.0848758	0.0398538	387.039	2.12968	0.0338284	0.0853406
seq.10470.34	Thioredoxin domain-containing protein 11:C-term	Q6PKC3	TXNDC11	follow up	-0.112768	0.129608	424.275	0.870069	0.384755	0.518651
seq.10472.53	Tumor necrosis factor receptor superfamily member 14	Q92956	TNFRSF14	follow up	-0.105908	0.038978	442.707	2.71712	0.00684346	0.024555
[truncated: 7,188 more rows]

## Sheet: SD4
SeqID	protein	UniProt ID	GeneID	term	Estimate	SE	df	t.value	p-value	adjusted p-value
[truncated: 7,288 more rows]

[truncated: 11 more sheets: SD5, SD6, SD7, SD8, SD9, SD10, SD11, SD12, SD13, SD14, SD15]
