# Supplementary material for: Longitudinal plasma proteomics reveals biomarkers of alveolar-capillary barrier disruption in critically ill COVID-19 patients
Source: Nat Commun. 2024 Jan 25;15:744. doi: 10.1038/s41467-024-44986-w (PMC10811341; doi:10.1038/s41467-024-44986-w)
Supplement: Supplementary file 6 — Source Data [file 41467_2024_44986_MOESM6_ESM.xlsx]

## Sheet: Source data
plasmaID	record_id	day	time	randomized_group_blind	critical	Age	Sex	bmi	Obese	smoke	smoke_PY	co_morb_Diabetes	co_morb_Cardiovascular_disease	co_morb_COPDAstma	co_morb_Heart_arrhythmia_Afib_Af	co_morb_Coronary_Artery_Disease	co_morb_Heart_Conduction_Disorde	co_morb_heart_valve_disease	co_morb_Thrombosis__PE	co_morb_Renal_failure	co_morb_Hepatic_disease	co_morb_Rheumatic_disease	co_morb_Heart_Failure	co_morb_Hypertension	OAC	Platelet.inhib	chloroquine_incl	remdesivir	dexamethason	HR_incl	BP_incl	SaO2_incl	FiO2_0	resp_rate_incl	temp	hb_incl	ht_incl	leuko_incl	trombo_incl	eos_incl	baso_incl	neutro_incl	lymfo_incl	monocytes_incl	urea_incl	creat_incl	eGFR_incl	Sodium_incl	Potassium_incl
VUMC003 day 0	VUMC003	day 0	baseline	Placebo	non-critical	70-100	Male	26-35	No	No		Yes	Yes	Yes	No	No	No	No	No	No	No	No	No	No	1	1	no	no	no	70	127/70	92	24	20	35.7	7.7	0.39	8.2	199	0	0.02	7.41	0.2	0.41	14	112	53	144	4.3
Cath023 day 0	Cath023	day 0	baseline	Imatinib	critical	70-100	Male	26-35	Yes	Yes, former		No	No	No	No	No	No	No	No	Yes	No	No	Yes	No	0	0	no	no	yes	96	141/76	95	30	16	36.3	7.4	0.36	14.6	380	0.03	0.03	13	0.98	0.5	17	141	42	132	4.7
AMC025 day 0	AMC025	day 0	baseline	Placebo	non-critical	70-100	Female	26-35	Yes	Yes, former		No	Yes	No	No	No	No	No	No	No	No	No	No	Yes	1	0	no	no	yes	59	114/65	94	25	14	35	9.1	0.44	5.1	277	0	0.03	6.11	1.33	0.78	6.1	69	78	136	4.3
OLVG024 day 0	OLVG024	day 0	baseline	Imatinib	non-critical	70-100	Male	26-35		Yes, active		No	Yes	Yes	No	No	No	No	No	No	No	Yes	No	Yes	0	0	no	no	yes	62	115/78	93	40	20	36.5	9.3		12.8	559						7.4	53	90	137	4.3
Cath026 day 0	Cath026	day 0	baseline	Imatinib	non-critical	18-50	Male	17-25	No	No		No	No	No	No	No	No	No	No	No	No	No	No	No	0	0	no	no	yes	107	136/91	96	85	40	38	8.1	0.4	12	370	0.03	0.07	11	0.8	0.44	7.6	65	90	141	3.8
Spaarn036 day 0	Spaarn036	day 0	baseline	Imatinib	non-critical	70-100	Female	35-51	Yes	Yes, former	20	No	Yes	Yes	No	Yes	No	No	No	No	No	No	No	Yes	0	0	no	no	no	90	151/67	90	20	16	37	6.6	0.32	7.4	229	0	0	6.4	0.6	0.3	5.9	79	63	141	3.8
HMC013 day 0	HMC013	day 0	baseline	Imatinib	non-critical	51-69	Male	26-35	Yes	No		No	No	No	No	No	No	No	No	No	No	No	No	No	1	0	no	no	yes	91	143/84	96	31	22	36.8	9.8	0.47	7	354						9.8	65	103	143	4.6
VUMC053 day 3	VUMC053	day 3	follow up	Imatinib	non-critical	70-100	Male	26-35	Yes	No		Yes	Yes	No	No	Yes	No	No	No	No	No	No	No	Yes	0	1	no	no	yes	60	114/74	93	32	24	36.4	8.2	0.41	5	221						4.7	79	85	135	3.5
OLVG016 day 0	OLVG016	day 0	baseline	Placebo	critical	18-50	Male	35-51	Yes			No	No	No	No	No	No	No	No	No	No	No	No	Yes	0	0	no	yes	yes	78	123/64	94	85	32	36.1	9.1	0.43	12.3	378	0.1	0.1	11	1	0.2	6	79	89	130	2.9
Cath038 day 0	Cath038	day 0	baseline	Placebo	non-critical	18-50	Female	26-35	No	No		No	No	No	No	No	No	No	No	No	No	No	No	No	0	1	no	no	yes	74	119/63	92	24	14	35.8	9.1	0.44	9.4	330	0.03	0.03	7.3	1.5	0.54	3.4	43	90	140	3.9
MCA014 day 3	MCA014	day 3	follow up	Placebo	non-critical	70-100	Female	26-35	Yes	No		No	No	No	No	No	No	No	No	No	No	No	No	Yes	0	0	no	yes	yes	66	139/71	97	30	20	36.7	8.1		4.4	205	0	0	2.7	1.3	0.4	3.5	60	87	136	3.7
FG003 day 2	FG003	day 2	follow up	Placebo	non-critical	51-69	Female	35-51	Yes	Yes, former		No	No	No	No	No	No	No	No	No	No	Yes	No	No	1	0	no	no	no	86	131/69	94	28	28	37.4	7.7	0.4	15.9	351	0.06	0.5	12.6	2.1	1.1	3.5	71	82	139	4
VUMC037 day 0	VUMC037	day 0	baseline	Imatinib	non-critical	70-100	Male	26-35	No	Yes, former		No	No	Yes	No	No	No	No	No	No	No	No	No	No	0	0	no	no	yes	71	129/68	96	25	18	36.5	7.8		8.3	182						6.7	61	90	140	3.8
Spaarn075 day 0	Spaarn075	day 0	baseline	Imatinib	critical	70-100	Female	26-35	No	No		No	Yes	No	Yes	Yes	No	No	No	No	No	Yes	No	Yes	1	0	no	no	yes	75	162/86	92	60	22	36.2	8.8	0.42	9.8	291	0	0.1	8.2	1.1	0.4	7.2	59	80	137	3
Isa006 day 0	Isa006	day 0	baseline	Placebo	non-critical	51-69	Female	35-51	Yes	No		No	Yes	No	No	No	No	No	No	No	No	No	No	Yes	0	0	yes	no	no	102	146/91	94	85	34	37.1	8	0.37	4.7	399	0.1		4	0.5		4.9	58	93	136
Cath036 day 0	Cath036	day 0	baseline	Placebo	non-critical	51-69	Male	26-35	No	No		No	No	No	No	No	No	No	No	No	No	No	No	Yes	0	0	no	no	yes	67	119/70	94	35	20	36.8	9.2	0.44	10.2	330	0.03	0.03	9.2	0.61	0.32	12	96	73	136	3.4
VUMC029 day 0	VUMC029	day 0	baseline	Imatinib	critical	70-100	Male	26-35	No	No		No	No	No	No	No	No	No	No	No	No	No	No	No	0	0	no	yes	yes	82	136/83	91	32	20	36.6	8.3	0.39	6.3	233	0	0.01	5.1	0.64	0.49	4.1	70	90	130	4.2
AMC013 day 0	AMC013	day 0	baseline	Imatinib	critical	70-100	Male	17-25	No	No		No	Yes	No	No	No	No	No	No	No	No	No	No	Yes	0	0	no	yes	yes	85	163/92	94	35	20	36	8.6		15.9	324	0	0.03	13.61	0.84	0.92	14.3	151	38	141	3.6
VUMC069 day 0	VUMC069	day 0	baseline	Placebo	non-critical	18-50	Female	26-35		No		No	No	No	No	No	No	No	No	No	No	No	No	Yes	0	0	no	no	yes	70	162/100	99	26	16	36.9	7.6	0.37	6.4	359	0.21	0.02	4.46	1.37	0.33	4.3	52	95	139	3.9
OLVG019 day 3	OLVG019	day 3	follow up	Placebo	non-critical	51-69	Male	26-35		No		No	No	No	No	No	No	No	No	No	No	No	No	No	0	1	no	no	yes	69	138/99	94	26	20	37.5	8.8	0.43	8.8	471	0.1	0.1	6.7	1.3	0.7	8.1	87	86	138	4.3
AMC014 day 2	AMC014	day 2	follow up	Placebo	non-critical	18-50	Male	26-35		No		Yes	No	No	No	No	No	No	No	No	No	No	No	Yes	0	0	no	yes	yes	92	123/68	95	30	28	37.3	7.7		6.3	328	0	0.01	5.23	0.79	0.24	5.7	91	88	140	4.4
Cath025 day 3	Cath025	day 3	follow up	Imatinib	non-critical	51-69	Female	26-35	No	No		No	No	No	No	No	No	No	No	No	No	No	No	No	1	0	no	no	yes	81	121/79	96	26	14	37	7.4	0.38	10.5	570	0.19	0.04	6.2	3.1	0.95	4.9	54	90	138	4.4
Cath031 day 0	Cath031	day 0	baseline	Imatinib	non-critical	51-69	Male	26-35	No	No		No	No	No	No	No	No	No	No	No	No	No	No	Yes	1	0	no	no	yes	101	134/88	93	26	20	37.8	10	0.48	7.7	130	0.03	0.03	5.8	1.5	0.4	11	95	74	142	4.3
MCA013 day 0	MCA013	day 0	baseline	Imatinib	non-critical	70-100	Male	26-35	No	No		No	No	No	No	No	No	No	No	No	No	No	No	Yes	0	0	no	no	yes	66	185/85	95	28	22	36	6.9		8.3	141	0.01	0.01	7.2	0.8	0.2	13.1	147	35	131	4.8
MCA004 day 3	MCA004	day 3	follow up	Imatinib	non-critical	70-100	Male	35-51	Yes	No		No	Yes	No	Yes	No	No	No	No	No	No	No	No	Yes	0	0	no	no	no	112	123/85	97	32	20	36.6	7.8		6.9	237	0.18	0.08	5.8	0.6	0.2	5.4	62	90	141	3.6
VUMC032 day 3	VUMC032	day 3	follow up	Placebo	non-critical	51-69	Female	26-35	Yes	Yes, former	15	No	No	No	No	No	No	No	No	No	No	No	No	No	0	0	no	yes	yes	73	111/71	93	22		38	8		4.6	172	0	0.01	4.01	0.46	0.14	4.1	57	90	135	4.3
AMC024 day 3	AMC024	day 3	follow up	Imatinib	non-critical	70-100	Male	26-35	No	No		Yes	No	No	No	No	No	Yes	No	No	No	No	No	No	0	1	no	yes	yes	60	116/64	94	26	18	36	8	0.39	4.2	111	0	0	3.17	0.78	0.26	11.8	127	46	133	4.1
LUMC008 day 2	LUMC008	day 2	follow up	Placebo	non-critical	51-69	Female	26-35	No	Yes, former	30	No	No	Yes	No	No	No	No	No	No	No	No	No	Yes	0	0	no	yes	yes	83	124/72	93	26	24	36.4	7.3	0.371	5.11	193	0	0.01	3.76	0.98	0.36	9.6	83	64	140	3.8
AMC035 day 3	AMC035	day 3	follow up	Imatinib	non-critical	51-69	Female	26-35	Yes			Yes	No	No	No	No	No	No	No	No	No	No	No	No	0	1	no	no	yes	92	122/75	96	35	36	36.3	7.6	0.38	10.1	537	0	0	9.03	0.92	0.18	8.8	70	83	138	4.8
VUMC058 day 3	VUMC058	day 3	follow up	Imatinib	critical	70-100	Male	17-25	No	No		No	No	No	No	No	No	No	No	No	No	No	No	Yes	0	1	no	no	yes	86	146/88	92	30	28	38.5	8.7	0.41	4.4	322	0.02	0	3.71	0.45	0.16	12.6	79	83	134	4.1
Cath006 day 0	Cath006	day 0	baseline	Placebo	non-critical	51-69	Female	35-51	Yes	No		No	No	No	No	No	No	No	No	No	No	Yes	No	No	0	1	no	no	yes	98	109/72	95	22	24	37.6	8.5	0.42	6.6	270	0.03	0.03	5.4	0.71	0.48	4.8	59	90	138	3.4
AMC015 day 0	AMC015	day 0	baseline	Placebo	non-critical	70-100	Male	26-35		Yes, active		Yes	No	No	No	No	No	No	No	No	No	No	No	No	0	0	no	yes	yes	60	118/65	92	30	20	36.5	9.5	0.45	6.7	355	0	0	5.81	0.55	0.26	11.3	78	86	139	3.2
AMC027 day 0	AMC027	day 0	baseline	Placebo	non-critical	51-69	Male	26-35				No	No	No	No	No	No	No	No	No	No	No	No	No	0	0	no	no	yes	75	107/64	96	32	24	35.2	8.5	0.41	8	235	0	0.01	6.87	0.58	0.52	6	85	89	137	3.8
MCA014 day 0	MCA014	day 0	baseline	Placebo	non-critical	70-100	Female	26-35	Yes	No		No	No	No	No	No	No	No	No	No	No	No	No	Yes	0	1	no	yes	yes	66	139/71	97	30	20	36.7	8.1		4.4	205	0	0	2.7	1.3	0.4	3.5	60	87	136	3.7
Spaarn052 day 0	Spaarn052	day 0	baseline	Imatinib	non-critical	70-100	Male	17-25	No	No		Yes	No	Yes	No	No	No	No	No	Yes	No	Yes	No	Yes	0	0	no	no	yes	83	154/91	93	24	21	36	8.6	0.4	13.8	341	0	0	12.6	0.4	0.7	14.3	125	51	136	4.4
Cath019 day 0	Cath019	day 0	baseline	Placebo	critical	70-100	Female	26-35	Yes	No		No	No	No	Yes	No	No	No	No	No	No	No	Yes	No	0	0	no	no	yes	97	152/74	98	32	16	35.7	8.7	0.41	7.4	160	0.03	0.03	4.9	1.9	0.62	7.4	63	83	135	2.6
OLVG015 day 0	OLVG015	day 0	baseline	Imatinib	critical	51-69	Male	26-35	No	Yes, former	5	Yes	No	No	No	No	No	No	No	No	No	No	No	Yes	0	0	no	yes	yes	69	147/65	96	50	27	38	7.9		9.6	196						8.5	62	90	139	4.1
VUMC053 day 0	VUMC053	day 0	baseline	Imatinib	non-critical	70-100	Male	26-35	Yes	No		Yes	Yes	No	No	Yes	No	No	No	No	No	No	No	Yes	0	1	no	no	yes	60	114/74	93	32	24	36.4	8.2	0.41	5	221						4.7	79	85	135	3.5
HMC018 day 3	HMC018	day 3	follow up	Imatinib	critical	18-50	Male	26-35	Yes	No		Yes	No	No	No	No	No	No	No	No	No	No	No	No	0	1	no	no	yes	110	130/71	95	60	23	37.5	9	0.4	4.9	124	0	0	3.82	0.59	0.24	5	75	116	134	3.8
MCA025 day 0	MCA025	day 0	baseline	Imatinib	non-critical	18-50	Female	26-35	No	No		No	No	No	Yes	No	No	No	No	No	No	No	No	No	0	0	no	no	yes	68	118/69	95	20	16	36.5	7.7	0.37	8.3	291	0.01	0.02	6.3	1.4	0.6	4.2	47	90	141	3.2
OLVG006 day 0	OLVG006	day 0	baseline	Placebo	non-critical	70-100	Female	26-35		Yes, former		No	No	Yes	No	No	No	No	No	No	No	No	No	No	0	1	yes	no	no	80	98/63	94	24	30	39.5	7.9		6.5	163	0.1	0.1	5.6	0.7	0.2	6.1	79	62	138	3.9
MCA035 day 0	MCA035	day 0	baseline	Imatinib	critical	51-69	Male	26-35	No	Yes, former	1	No	No	No	No	No	No	No	No	No	No	No	No	No	1	0	no	no	yes	70	122/77	89	85	20	36.7	8.9	0.44	13	372	0	0	10.1	1.5	1	7.5	90	81	139	4.8
Cath043 day 0	Cath043	day 0	baseline	Placebo	non-critical	70-100	Female	17-25	No	No		No	No	No	No	No	No	No	No	No	No	No	No	No	1	0	no	no	yes	83	168/79	92	28	24	37.6	8.4	0.41	12.2	270	0.03	0.03	11	1.4	0.25	9.3	83	56	135	4
VUMC002 day 2	VUMC002	day 2	follow up	Imatinib	non-critical	70-100	Male	35-51	Yes	No		Yes	No	No	No	No	No	No	No	Yes	No	No	No	Yes	1	0	no	no	no	64	136/82	93	32	32	37.3	7.8	0.38	4.6	203	0	0	3.68	0.57	0.11	10.7	131	47	137	3.4
VUMC021 day 0	VUMC021	day 0	baseline	Placebo	non-critical	70-100	Female	26-35	Yes	Yes, former	0.5	Yes	Yes	Yes	No	No	No	No	No	No	No	No	No	Yes	0	0	no	no	no	96	135/85	93	24	20	37.1	7.8	0.38	7.3	374	0	0.03	5.33	1.49	0.4	4.9	71	73	135	3.6
MCA044 day 0	MCA044	day 0	baseline	Imatinib	critical	51-69	Male	26-35	Yes	No		Yes	No	No	No	No	No	No	No	No	No	No	No	No	0	1	no	no	yes	69	122/74	92	60	18	37.7	9.3	0.43	11.4	203	0	0.01	10.3	0.8	0.4	4.7	79	90	132	3.7
Spaarn054 day 0	Spaarn054	day 0	baseline	Placebo	non-critical	18-50	Female	35-51	Yes	No		No	No	No	No	No	No	No	No	No	No	No	No	Yes	0	0	no	no	yes	90	119/83	94	30	16	36.7	9.1	0.42	8.9	414	0	0	7.8	0.7	0.4	7.6	59	90	139	3.3
OLVG027 day 0	OLVG027	day 0	baseline	Placebo	non-critical	18-50	Male	17-25	No	No		No	No	No	No	No	No	No	No	No	No	No	No	No	0	0	no	no	yes	86	105/72	94	30	20	36.7	8		9.4	327	0.1	0.1	7.7	1.1	0.6	5.1	53	90	131	3.3
VUMC072 day 3	VUMC072	day 3	follow up	Imatinib	non-critical	70-100	Female	17-25	No	Yes, former	30	No	No	Yes	No	No	No	No	No	No	No	No	No	No	0	0	no	no	yes	82	155/79	98	28	24	36	8.9	0.43	6.9	313	0	0.02	5.34	0.83	0.7	2.6	39	95	133	3.1
VUMC027 day 3	VUMC027	day 3	follow up	Imatinib	non-critical	70-100	Male	26-35	No	No		No	Yes	No	No	Yes	No	No	No	No	No	No	No	Yes	0	0	no	yes	yes	51	124/70	97	26	18	36	8.8	0.45	6.1	133	0.01	0.02	4.78	1	0.31	3.9	69	83	136	3.6
AMC034 day 2	AMC034	day 2	follow up	Placebo	non-critical	70-100	Male	17-25	No	No		Yes	Yes	No	No	No	No	No	No	No	No	No	No	Yes	0	0	no	no	yes	64	102/60	94	31	30	37.7	8.5	0.39	6.9	196	0	0.01	4.92	1.28	0.61	7.6	75	86	135	3.9
Cath032 day 0	Cath032	day 0	baseline	Placebo	non-critical	51-69	Male	26-35	Yes	No		No	No	No	Yes	No	No	No	No	No	No	No	No	No	0	0	no	no	yes	57	116/72	93	26	12	36	8.5	0.4	8	190	0.03	0.03	6.9	0.53	0.58	8.5	91	76	138	3.3
VUMC018 day 2	VUMC018	day 2	follow up	Placebo	non-critical	70-100	Female	17-25	No	No		No	Yes	No	No	No	No	No	No	No	No	No	No	Yes	0	1	no	no	no	83	148/75	96	33	18	37.3	7.5	0.37	13.9	436	0	0.02	12.01	0.9	0.83	13.8	94	50	133	2.6
Cath004 day 2	Cath004	day 2	follow up	Imatinib	non-critical	18-50	Female	17-25	No	No		No	No	No	No	No	No	No	No	No	No	No	No	No	1	1	no	no	no	77	98/52	93	20	14	36	7.5		4.3	200	0	0	2.8	1.1	0.3	2.5	47	90	140	4.1
AMC031 day 0	AMC031	day 0	baseline	Placebo	critical	70-100	Male	26-35	Yes	No		Yes	No	Yes	No	No	No	No	No	No	No	No	No	No	1	0	no	no	yes	80	135/79	94	32	34	36.7	7.8	0.39	4.7	214	0	0	4.01	0.42	0.23	10.5	172	33	136	4.5
Spaarn073 day 3	Spaarn073	day 3	follow up	Placebo	critical	70-100	Male	26-35	No			No	No	No	Yes	Yes	Yes	No	No	No	No	Yes	No	Yes	0	1	no	no	yes	66	156/86	96	28	24	35	8.8	0.4	7.3	180	0.1	0.02	6.1	0.9	0.16	5.2	62	90	139	3.3
MCA052 day 3	MCA052	day 3	follow up	Imatinib	critical	51-69	Male	26-35	No	No		No	No	No	No	No	No	No	No	No	No	No	No	No	0	0	no	no	yes	24	120/74	92	40	24	6.7	9.8	0.47	5.7	157	0	0.01	4.4	0.8	0.5	7.3	79	90	137	4.1
MCA010 day 0	MCA010	day 0	baseline	Imatinib	non-critical	70-100	Male	26-35	Yes	Yes, former	30	No	Yes	No	No	Yes	No	Yes	No	No	No	No	No	No	1	1	no	no	yes	82	133/69	94	33	16	36.8	7.9		10.1		0.01	0.01	8.6	1	0.5	7.9	88	75	137	4
VUMC055 day 0	VUMC055	day 0	baseline	Placebo	non-critical	18-50	Male	35-51	Yes	Yes, former	10	No	No	No	No	No	Yes	No	No	No	No	No	Yes	No	0	0	no	no	yes	73	127/84	96	26		36.2	8.9	0.43	6.5	189	0	0.01	5.14	1	0.3	5.1	99	78	133	3.4
Cath020 day 0	Cath020	day 0	baseline	Imatinib	non-critical	70-100	Male	17-25	No	No		No	No	Yes	No	No	No	No	No	No	No	No	No	Yes	1	0	no	no	yes	97	163/91	94	22	18	37.3	8.4	0.42	9.1	350	0.09	0.06	5.9	2	1.1	5.8	66	90	140	4
OLVG022 day 0	OLVG022	day 0	baseline	Placebo	non-critical	70-100	Male	26-35	Yes	Yes, former		No	Yes	No	Yes	No	No	Yes	No	No	No	Yes	No	Yes	1	0	no	no	yes	101	108/55	91	64	20	36.7	6.4		17.8	430	0.1	0.1	16.6	0.6	0.5	15.7	88	70	129	4.8
Cath033 day 0	Cath033	day 0	baseline	Imatinib	non-critical	51-69	Male	26-35	No	No		No	No	No	No	No	No	No	No	No	No	Yes	No	No	0	1	no	no	yes	81	107/59	95	26	10	35.9	7.7	0.4	5.4	340	0.03	0.03	4	1.1	0.32	7	59	90	138	4.7
VUMC059 day 3	VUMC059	day 3	follow up	Placebo	non-critical	51-69	Female	26-35	Yes	No		No	No	No	No	No	No	No	No	No	No	No	No	Yes	0	0	no	no	yes	90	112/61	93	26	18	36.4	7.9	0.38	4.5	224	0.02	0.01	3.47	0.68	0.34	3.6	56	95	134	3.6
FG002 day 0	FG002	day 0	baseline	Imatinib	non-critical	18-50	Male	26-35	No	No		No	No	Yes	No	No	No	No	No	No	No	No	No	No	0	0	no	no	yes	90	114/77	95	32	22	37.1	7.6	0.36	12.6	342	0.01	0.03	15.2	0.8	0.9	4.3	67	90	136	4.3
VUMC026 day 3	VUMC026	day 3	follow up	Placebo	non-critical	51-69	Male	17-25	No			No	No	No	No	No	No	No	No	No	No	No	No	No	0	1	no	no	yes	77	142/75	96	40	21	36.5	9.1	0.45	14.7	410						7.7	66	90	136	4.6
MCA045 day 0	MCA045	day 0	baseline	Imatinib	non-critical	70-100	Male	26-35	Yes	No		No	Yes	No	No	No	Yes	No	No	No	No	No	No	Yes	0	0	no	no	yes	72	137/71	95	24	20	38.2	9.1	0.43	4.9	179	0	0.01	3.4	1.2	0.3	4.5	108	60	133	3.7
Cath024 day 0	Cath024	day 0	baseline	Imatinib	non-critical	70-100	Female	26-35	No	No		No	Yes	No	Yes	No	No	No	No	No	No	No	Yes	No	1	0	no	no	no	70	120/58	94	24	16	37	7.9	0.4	4.1	170	0.03	0.03	3.4	0.53	0.21	7.7	83	54	135	4
VUMC042 day 0	VUMC042	day 0	baseline	Imatinib	non-critical	51-69	Male	26-35		Yes, former		Yes	No	No	No	No	No	No	No	No	No	No	No	No	0	0	no	yes	yes	68	123/81	93	70	20	36	7.9		6.1	254	0.06	0.01	4.69	0.96	0.36	6.1	53	90	138	4.5
AMC019 day 0	AMC019	day 0	baseline	Placebo	critical	51-69	Male	35-51	Yes	No		Yes	Yes	No	No	No	No	No	No	No	No	No	No	Yes	0	0	no	no	no	89	159/90	93	40	24	37.1	7.9		8.9	167	0	0.01	8.07	0.42	0.3	21.6	136	48	140	3.8
Spaarn017 day 0	Spaarn017	day 0	baseline	Imatinib	non-critical	51-69	Male	17-25	No	No		No	No	No	No	No	No	No	No	No	No	No	No	No	0	1	yes	no	no	65	108/68	99	30	20	37.5	8	0.38	4.8	210	0	0	4	0.5	0.3		61	90	137	3.8
Cath024 day 3	Cath024	day 3	follow up	Imatinib	non-critical	70-100	Female	26-35	No	No		No	Yes	No	Yes	No	No	No	No	No	No	No	Yes	No	0	0	no	no	no	70	120/58	94	24	16	37	7.9	0.4	4.1	170	0.03	0.03	3.4	0.53	0.21	7.7	83	54	135	4
AMC026 day 0	AMC026	day 0	baseline	Imatinib	critical	70-100	Male	17-25	No	No		No	No	No	No	No	No	No	No	No	No	No	No	No	0	0	no	no	yes	65	112/68	96	60	22	36.2	10.6	0.52	8.4	220	0	0.02	6.67	1.28	0.31	9.3	74	80	137	3.7
VUMC072 day 0	VUMC072	day 0	baseline	Imatinib	non-critical	70-100	Female	17-25	No	Yes, former	30	No	No	Yes	No	No	No	No	No	No	No	No	No	No	1	0	no	no	yes	82	155/79	98	28	24	36	8.9	0.43	6.9	313	0	0.02	5.34	0.83	0.7	2.6	39	95	133	3.1
Spaarn039 day 0	Spaarn039	day 0	baseline	Placebo	non-critical	51-69	Male	26-35	No			No	No	No	No	No	No	No	No	No	No	No	No	No	0	0	no	yes	yes	74	144/79	95	40	16	36.4	8.8	0.41	8.7	274	0	0	7.5	0.6	0.6		70	90	140	3.5
VUMC007 day 0	VUMC007	day 0	baseline	Imatinib	non-critical	18-50	Female	35-51	Yes	No		Yes	No	No	No	No	No	No	No	No	No	No	No	No	0	0	no	no	no	86	128/73	94	24	16	36.4	9.2	0.43	4.7	180	0.01	0.01	2.09	2.1	0.49	3.8	48	90	141	3.4
VUMC001 day 3	VUMC001	day 3	follow up	Imatinib	non-critical	70-100	Male	17-25	No	Yes, former		No	No	No	No	No	No	No	No	No	No	No	No	No	0	0	no	no	no	88	133/69	91	26	20	38.1	8.8	0.42	5.3	165	0	0	4.44	0.62	0.21	3.7	67	90	131	3.7
Spaarn060 day 3	Spaarn060	day 3	follow up	Imatinib	non-critical	70-100	Male	26-35	No	Yes, former		No	No	Yes	Yes	No	No	No	No	No	No	No	No	No	0	0	no	no	yes	82	117/70	92	30	24	36.4	9.6	0.44	7.6	444	0	0	6.5	0.6	0.5	7	68	87	135	3.8
MCA013 day 2	MCA013	day 2	follow up	Imatinib	non-critical	70-100	Male	26-35	No	No		No	No	No	No	No	No	No	No	No	No	No	No	Yes	0	0	no	no	yes	66	185/85	95	28	22	36	6.9		8.3	141	0.01	0.01	7.2	0.8	0.2	13.1	147	35	131	4.8
FG001 day 2	FG001	day 2	follow up	Imatinib	non-critical	70-100	Male	17-25	No	No		No	Yes	No	No	Yes	No	No	No	No	No	No	No	No	0	0	no	no	yes	69	94	94	26	16	36.1	8.3	0.41	6.8	295	0	0	5.5	1	0.4	6.8	77		137	3.5
LUMC008 day 0	LUMC008	day 0	baseline	Placebo	non-critical	51-69	Female	26-35	No	Yes, former	30	No	No	Yes	No	No	No	No	No	No	No	No	No	Yes	0	0	no	yes	yes	83	124/72	93	26	24	36.4	7.3	0.371	5.11	193	0	0.01	3.76	0.98	0.36	9.6	83	64	140	3.8
Spaarn023 day 2	Spaarn023	day 2	follow up	Placebo	critical	51-69	Male	26-35	No	Yes, former	30	No	No	No	No	No	No	No	No	No	No	No	No	No	0	0	no	no	yes	75	155/71	94	85	40	38.1	8.3	0.4	17.3	499	0	0.1	15.4	1.4	0.5	5.6	51	90	139	4.1
AMC027 day 2	AMC027	day 2	follow up	Placebo	non-critical	51-69	Male	26-35				No	No	No	No	No	No	No	No	No	No	No	No	No	0	0	no	no	yes	75	107/64	96	32	24	35.2	8.5	0.41	8	235	0	0.01	6.87	0.58	0.52	6	85	89	137	3.8
Isa011 day 0	Isa011	day 0	baseline	Placebo	critical	70-100	Male	26-35	Yes	Yes, former	7	No	No	No	No	No	No	No	No	No	No	No	No	No	0	0	yes	no	no	91	154/86	95	85	22	36.7	6.6		8.4	125							124	50
MCA026 day 2	MCA026	day 2	follow up	Placebo	non-critical	51-69	Male	17-25	No	Yes, former	20	No	No	No	No	No	No	No	No	No	No	No	No	No	0	0	no	no	yes	57	103/63	92	28	18	36.7	8.4	0.4	7	269	0.01	0.01	5.6	1.4	0.3	6.4	71	90	138	3.4
AMC038 day 3	AMC038	day 3	follow up	Imatinib	non-critical	70-100	Male	26-35				Yes	No	No	No	No	No	Yes	No	No	No	No	No	No	0	0	no	no	yes	70	100/68	93	35	22	36.5	9.1	0.46	14	219	0	0.03	12.82	0.65	0.39	9	105	63	136	4.7
VUMC015 day 2	VUMC015	day 2	follow up	Placebo	non-critical	18-50	Male	26-35	No	Yes, former		No	Yes	No	No	No	No	No	No	No	No	No	No	No	0	0	no	no	no	65	101/56	97	24	14	36	8.8	0.46	6.8	235	0	0.01	5.07	1.09	0.58	4.2	72	90	137	3.9
AMC029 day 0	AMC029	day 0	baseline	Imatinib	non-critical	70-100	Female	26-35	No	Yes, former	17	No	Yes	No	No	No	No	No	No	No	No	No	Yes	Yes	0	1	no	no	yes	67	105/69	95	26	20	37.4	7.7	0.38	15.3	206	0.01	0.02	13.8	1.06	0.23	9.6	93	54	137	3.8
VUMC033 day 0	VUMC033	day 0	baseline	Imatinib	non-critical	70-100	Male	17-25	No	No		No	No	No	No	No	No	No	Yes	No	No	No	No	No	0	0	no	yes	yes	89	125/68	91	24		36.3	8.5		7	138	0.01	0.02	5.06	1.49	0.41	3.5	84	76	141	4
Cath013 day 0	Cath013	day 0	baseline	Imatinib	non-critical	18-50	Female	26-35	No	No		No	No	No	No	No	No	No	No	No	No	No	No	No	0	1	no	no	yes	60	116/65	95	24	14	36.6	8.1		4.3	310	0.03	0.03	2.9	0.95	0.44	2.8	48	90	139	4.7
AMC029 day 3	AMC029	day 3	follow up	Imatinib	non-critical	70-100	Female	26-35	No	Yes, former	17	No	Yes	No	No	No	No	No	No	No	No	No	Yes	Yes	0	0	no	no	yes	67	105/69	95	26	20	37.4	7.7	0.38	15.3	206	0.01	0.02	13.8	1.06	0.23	9.6	93	54	137	3.8
Cath001 day 0	Cath001	day 0	baseline	Placebo	non-critical	18-50	Male	26-35	No	No		No	No	No	No	No	No	No	No	No	No	Yes	No	No	0	0	no	no	no	76	134/97	97	28	12	36.7	8.9		4.3	200	0.03	0.03	2.1	1.8	0.35	3.7	63	90	136	3.8
Spaarn053 day 2	Spaarn053	day 2	follow up	Placebo	non-critical	51-69	Male	26-35	No	Yes, former	20	Yes	No	No	No	No	No	No	No	No	No	No	No	Yes	0	0	no	no	yes	88	148/70	95	26	22	36.7	9.5	0.44	7.1	585						9	75	90	132	4.8
VUMC023 day 0	VUMC023	day 0	baseline	Imatinib	non-critical	18-50	Male	26-35	No			No	No	No	No	No	No	No	No	No	No	No	No	No	0	1	no	no	yes	64	131/69	94	35		36.4	9.9	0.49	5.3	135						5.7	76	90	139	4.3
Spaarn068 day 2	Spaarn068	day 2	follow up	Imatinib	critical	51-69	Male	26-35	No	No		Yes	No	No	No	No	No	No	No	No	No	No	No	Yes	0	1	no	no	yes	124	166/89	93	35	22	37.8	8.6	0.43	8.9	247	0	0	8.1	0.3	0.4	5	62	90	133	4.1
VUMC033 day 3	VUMC033	day 3	follow up	Imatinib	non-critical	70-100	Male	17-25	No	No		No	No	No	No	No	No	No	Yes	No	No	No	No	No	0	0	no	yes	yes	89	125/68	91	24		36.3	8.5		7	138	0.01	0.02	5.06	1.49	0.41	3.5	84	76	141	4
Cath018 day 0	Cath018	day 0	baseline	Placebo	non-critical	70-100	Female	17-25	No	No		No	No	No	No	No	No	No	No	No	No	No	Yes	No	0	0	no	no	yes	80	110/53	95	26	20	37.9	9.1	0.45	6.3	190	0.03	0.03	4.5	1.2	0.5	6.9	77	61	139	4.1
VUMC031 day 3	VUMC031	day 3	follow up	Imatinib	non-critical	51-69	Male	26-35	No	No		No	No	No	No	No	No	No	No	No	No	No	No	No	0	0	no	yes	yes	96	111/73	96	32	22	38.6	8.5	0.41	9.4	314	0	0.01	7.43	1.41	0.53	5.8	91	79	141	4.2
MCA005 day 0	MCA005	day 0	baseline	Placebo	critical	70-100	Female	26-35	No	No		No	Yes	No	No	No	No	No	No	No	No	No	No	Yes	0	1	yes	no	no	79	141/89	93	40	30	36.6	8.3		9.1	398	0.16	0.05	7.5	1	0.4	5	55	89	136	3.6
VUMC042 day 3	VUMC042	day 3	follow up	Imatinib	non-critical	51-69	Male	26-35		Yes, former		Yes	No	No	No	No	No	No	No	No	No	No	No	No	0	0	no	yes	yes	68	123/81	93	70	20	36	7.9		6.1	254	0.06	0.01	4.69	0.96	0.36	6.1	53	90	138	4.5
MCA037 day 0	MCA037	day 0	baseline	Placebo	non-critical	70-100	Male	26-35	No	No		No	No	No	No	No	No	No	No	No	No	No	No	No	0	0	no	no	yes	91	123/64	93	24	22	36.6	9.1	0.46	7.1	204	0	0.01	6.1	0.6	0.3	6.1	75	86	140	4
Spaarn077 day 3	Spaarn077	day 3	follow up	Placebo	critical	51-69	Male	26-35	Yes	No		No	No	No	No	No	No	No	No	No	No	No	No	No	0	0	no	no	yes	82	141/88	92	40	22	36.8	9.4	0.44	18.5	300	0	0	16.4	1.3	0.8	6.9	72	90	137	4.2
MCA033 day 3	MCA033	day 3	follow up	Placebo	non-critical	70-100	Female	17-25	No	No		No	No	No	No	No	No	No	Yes	No	No	No	No	No	0	0	no	no	yes	90	128/79	97	30	14	35.5	6.9	0.34	15.8	723	0.06	0	14.4	0.8	0.4	7.7	55	90	139	4
VUMC019 day 0	VUMC019	day 0	baseline	Placebo	non-critical	51-69	Female	17-25	No	Yes, former		No	No	Yes	No	No	No	No	No	No	No	No	No	No	0	0	no	no	no	110	120/71	94	26	20	37.1	9.1	0.47	4.9	190	0.01	0.01	3.66	0.82	0.42	5.3	52	90	140	4.3
VUMC008 day 0	VUMC008	day 0	baseline	Placebo	non-critical	51-69	Female	26-35	Yes	No		No	No	No	No	No	No	No	No	No	No	No	No	No	0	0	no	no	no	78	120/76	91	30	30	39.3	8.6	0.42	7.1	238	0.03	0.03	5.64	0.95	0.37	2.8	38	90	137	3.5
MCA049 day 0	MCA049	day 0	baseline	Placebo	non-critical	51-69	Female	26-35	Yes	No		Yes	No	No	No	No	No	No	No	Yes	No	No	No	Yes	1	0	no	no	yes	72	132/83	96	26	17	36.5	6.7	0.32	4.2	174	0	0.01	3	1	0.2	7.1	140	35	130	3.6
VUMC045 day 0	VUMC045	day 0	baseline	Placebo	non-critical	70-100	Female	26-35	Yes	No		No	No	No	No	No	No	No	No	Yes	No	No	No	Yes	1	0	no	yes	yes	55	157/91	97	24	24	35.7	8.7		8.1	201	0	0.01	6.5	0.94	0.6	7.9	180	40	137	2.7
VUMC070 day 0	VUMC070	day 0	baseline	Imatinib	non-critical	51-69	Male	26-35		No		Yes	Yes	No	No	Yes	No	No	No	No	No	No	No	Yes	0	0	no	no	yes	62	125/73	92	26	24	35.9	7.6	0.36	6	233	0.01	0.01	3.85	1.41	0.69	4.5	54	90	137	4
MCA043 day 0	MCA043	day 0	baseline	Placebo	non-critical	51-69	Male	17-25	No	No		No	No	No	No	No	No	No	No	No	No	No	No	No	0	0	no	no	yes	79	146/83	94	24	18	36.5	7.5	0.37	6.1	180	0.02	0.01	4.8	0.8	0.5	4.4	82	89	136	3.9
AMC037 day 3	AMC037	day 3	follow up	Placebo	critical	70-100	Male	35-51	Yes	Yes, former		Yes	Yes	No	No	No	No	No	No	No	No	No	No	No	0	0	no	no	yes	87	187/119	93	30	32	37.1	8.7	0.42	13.2	220	0	0.02	12.06	0.4	0.64	15.8	121	48	136	3.8
MCA002 day 0	MCA002	day 0	baseline	Placebo	non-critical	51-69	Female	35-51	Yes	No		Yes	No	No	No	No	No	No	No	No	No	No	No	Yes	0	0	yes	no	no	87	149/87	92	28	22	37.5	7.1		5.5	311	0.07	0.02	4	1	0.4	1.9	46	90	141	3.8
MCA040 day 0	MCA040	day 0	baseline	Placebo	non-critical	70-100	Female	26-35	No	No		Yes	Yes	No	Yes	No	No	No	No	No	No	No	No	Yes	1	0	no	no	yes	85	122/79	93	26	28	36.3	9.4	0.45	6	149	0.01	0.03	4.4	0.9	0.7	8.9	77	66	135	3.9
MCA051 day 3	MCA051	day 3	follow up	Placebo	non-critical	51-69	Male	26-35	Yes	Yes, former		No	Yes	Yes	No	Yes	No	No	No	No	No	No	No	No	0	0	no	no	yes	71	127/71	94	60	16	36.6	8.5	0.4	8.4	186	0	0.01	7.1	1	0.3	16.7	109	62	34	3.7
VUMC073 day 0	VUMC073	day 0	baseline	Imatinib	critical	18-50	Male	35-51	Yes	Yes, former		No	No	Yes	No	No	No	No	No	No	No	No	No	No	0	0	no	no	yes	82	129/63	95	60	28		8.6	0.43	6.4	337	0	0.03	8.21	1.07	0.16	4.9	62	95	142	4.1
MCA023 day 0	MCA023	day 0	baseline	Placebo	non-critical	51-69	Male	35-51	Yes	Yes, former	15	No	No	Yes	No	No	No	No	No	No	No	No	No	No	0	0	no	no	yes	105	121/75	95	24	28	36.8	9	0.43	4.3	192	0	0.01	3.5	0.5	0.3	4.2	85	83	132	3.7
VUMC037 day 3	VUMC037	day 3	follow up	Imatinib	non-critical	70-100	Male	26-35	No	Yes, former		No	No	Yes	No	No	No	No	No	No	No	No	No	No	0	0	no	no	yes	71	129/68	96	25	18	36.5	7.8		8.3	182						6.7	61	90	140	3.8
Spaarn057 day 3	Spaarn057	day 3	follow up	Placebo	non-critical	70-100	Male	26-35	No	Yes, former	40	No	No	Yes	No	No	No	No	No	No	No	Yes	No	Yes	1	0	no	yes	yes	84	95/51	96	24	20	36.8	8.9	0.4	10.2	223	0	0	9.1	0.5	0.6	10.2	108	54	130	3.9
VUMC065 day 3	VUMC065	day 3	follow up	Placebo	non-critical	51-69	Male	26-35	No	Yes, active		Yes	Yes	No	No	Yes	No	No	No	No	No	No	No	Yes	0	0	no	no	yes	97	114/70	93	30	20	35.8	10.4	0.51	10.7	300	0	0.03	8.97	1.32	0.27	9.7	109	61	139	4.9
MCA018 day 3	MCA018	day 3	follow up	Placebo	non-critical	18-50	Female	35-51	Yes			Yes	No	No	No	No	No	No	No	No	No	No	No	Yes	0	0	no	no	yes	97	145/78	95	40	97	36.2	7.4	0.38	5.2	351	0	0	3.85	0.5	0.09	4.8	42	90	134	4.2
Spaarn025 day 0	Spaarn025	day 0	baseline	Imatinib	non-critical	51-69	Female	35-51	Yes	No		No	No	Yes	No	No	No	No	No	No	No	No	No	No	0	0	no	yes	yes	52	107/71	96	24		36.2	8.6	0.39	4.3	178	0	0	2.7	0.9	0.7		68	84	137	4
Cath048 day 0	Cath048	day 0	baseline	Placebo	non-critical	70-100	Female	17-25	No	No		No	Yes	No	No	No	No	No	No	No	No	No	No	Yes	0	0	no	no	yes	53	139/63	93	20	12	36.1	7.9	0.38	5.1	210	0.03	0.03	3.9	0.84	0.32	8.4	58	86	139	4.6
Spaarn066 day 3	Spaarn066	day 3	follow up	Placebo	critical	70-100	Male	26-35	No	No		Yes	No	Yes	No	No	No	No	No	No	No	No	No	No	0	0	no	no	yes	82	128/68	93	35	28	36.3	8.1	0.37	7.1	234	0	0	4.4	2	0.6	7.3	56	90	125	4.2
OLVG020 day 0	OLVG020	day 0	baseline	Imatinib	non-critical	18-50	Male	26-35	Yes	No		No	No	No	No	No	No	No	No	No	No	No	No	No	0	0	no	no	yes	104	109/69	95	30	16	37.9	9.6	0.46	5.7	169	0.1	0.1	3.8	1.2	0.7	5.5	87	90	132	3.3
VUMC012 day 3	VUMC012	day 3	follow up	Placebo	non-critical	70-100	Male	26-35	No	Yes, active	0.5	No	No	No	No	No	No	No	No	No	No	No	No	Yes	0	0	no	no	no	84	167/81	94	85	26	37.4	9.6	0.47	5.7	133	0	0.02	5.13	0.25	0.24	5	59	90	139	3.5
Spaarn033 day 0	Spaarn033	day 0	baseline	Placebo	critical	70-100	Male	26-35	No	Yes, former	15	No	Yes	No	Yes	No	No	No	No	No	No	Yes	No	No	0	0	no	yes	yes	67	133/74	90	85	24	37.7	9.5	0.43	4.5	144	0	0	3.9	0.4	0.2	10.4	92	69	134	4.4
AMC011 day 0	AMC011	day 0	baseline	Placebo	non-critical	51-69	Female	26-35	Yes	Yes, former	10	No	No	No	No	No	No	No	No	No	No	No	No	No	0	0	no	yes	yes	66	98/64	97	85	28	37.1	8.7		8.7	559	0	0.03	4.64	3.23	0.74	5.3	69	86	141	3.3
OLVG008 day 3	OLVG008	day 3	follow up	Imatinib	non-critical	51-69	Female	35-51	Yes	No		Yes	No	No	No	No	No	No	No	No	No	No	No	Yes	0	1	no	no	no	87	134/67	94	22	20	36.7	8.7		4.7	277						4.2	69	75	133	4.3
LUMC004 day 0	LUMC004	day 0	baseline	Placebo	non-critical	51-69	Male	26-35	No	No		Yes	No	No	No	No	No	No	No	No	No	No	No	Yes	0	1	no	yes	yes	93	151/89	95	26	22	37	7.6	0.355	6.22	371	0	0.01	4.94	0.84	0.43	6.1	89	82	140	4.9
Spaarn035 day 0	Spaarn035	day 0	baseline	Placebo	non-critical	18-50	Male	26-35	Yes	Yes, former	3	No	No	No	No	No	No	No	No	No	No	No	No	No	0	0	no	no	yes	95	123/65	87	30	18	37	9.7	0.43	6.2	201	0	0.1	3.8	1.9	0.4	3.4	68	90	137	3.8
AMC010 day 0	AMC010	day 0	baseline	Placebo	non-critical	51-69	Male	26-35				No	Yes	No	No	No	No	No	No	No	No	No	No	Yes	0	0	no	yes	yes	78	120/57	96	26	18		7.7	0.39	9.7	337	0	0.02	8.24	0.68	0.56	5.4	90	77	133	4
VUMC005 day 3	VUMC005	day 3	follow up	Placebo	critical	18-50	Male	26-35	No	Yes, active		Yes	No	No	No	No	No	No	No	No	No	No	No	No	0	0	no	no	no	106	123/81	89	30	32	38.6	7.4	0.36	6.2	331	0	0.01	4.85	0.88	0.4	3.7	55	90	135	4.2
MCA005 day 3	MCA005	day 3	follow up	Placebo	critical	70-100	Female	26-35	No	No		No	Yes	No	No	No	No	No	No	No	No	No	No	Yes	0	0	yes	no	no	79	141/89	93	40	30	36.6	8.3		9.1	398	0.16	0.05	7.5	1	0.4	5	55	89	136	3.6
VUMC043 day 0	VUMC043	day 0	baseline	Imatinib	non-critical	51-69	Female	35-51	Yes	Yes, former		No	No	Yes	No	No	No	No	No	No	No	No	No	No	0	1	no	yes	yes	65	116/77	97	35	18	36.1	9	0.43	6.9	282	0	0.01	4.66	1.81	0.36	3.5	60	90	139	3.6
HMC005 day 0	HMC005	day 0	baseline	Imatinib	non-critical	51-69	Female	26-35	No	No		Yes	No	No	No	No	No	No	No	No	No	No	No	Yes	0	0	no	no	no	71	120/55	98	22	14	37.4	6.9	0.36	5.8	262	0	0.02	4.91	1.71	0.31	5.5	82	67	137	4.1
VUMC050 day 0	VUMC050	day 0	baseline	Placebo	non-critical	70-100	Female	26-35	No	No		No	Yes	No	No	Yes	No	Yes	No	No	No	No	No	No	0	1	no	yes	yes	76	148/79	93	26	24	36.6	8.9		10.6	269	0	0.02	8.3	1.71	0.57	4.1	84	58	135	2.8
Spaarn018 day 3	Spaarn018	day 3	follow up	Placebo	non-critical	51-69	Male	17-25	No	No		Yes	No	No	No	No	No	No	No	No	No	Yes	No	No	0	0	yes	no	no	76	132/84	97	24	18	37.3	7.8	0.38	5.7	227	0	0	4.6	0.6	0.5		81	90	138	4
OLVG026 day 3	OLVG026	day 3	follow up	Placebo	non-critical	70-100	Male	17-25	No	Yes, active		Yes	No	No	No	No	No	No	No	No	No	No	No	No	0	0	no	no	yes	64	135/77	92	26	20	37.1	8.6	0.41	10	303	0.1	0.1	8.2	1.3	0.5	6.6	66	86	133	3.6
HMC024 day 0	HMC024	day 0	baseline	Placebo	non-critical	51-69	Female	35-51	Yes	Yes, former	34	Yes	Yes	Yes	No	No	No	No	No	No	No	No	No	Yes	1	0	no	no	no	66	120/87	96	26	22	36.7	7.6	0.37	6.5	217	0.04	0.02	4.6	1.47	0.36	4.5	61	100	141	3.7
AMC032 day 2	AMC032	day 2	follow up	Imatinib	non-critical	70-100	Female	35-51	Yes	Yes, former	62	Yes	Yes	Yes	No	No	No	No	No	No	No	No	Yes	Yes	0	0	no	no	yes	55	152/69	90	28	24	36.2	8.9		4.8	114	0.01	0.02	3.15	1.12	0.47	7.5	86	52	141	3.8
MCA021 day 0	MCA021	day 0	baseline	Imatinib	non-critical	70-100	Male	26-35	Yes	No		Yes	No	No	No	No	No	No	No	No	No	No	No	Yes	0	0	no	no	yes	52	124/75	92	24	18	37	9.3	0.45	12	306						8.2	69	86	136	4.3
MCA026 day 0	MCA026	day 0	baseline	Placebo	non-critical	51-69	Male	17-25	No	Yes, former	20	No	No	No	No	No	No	No	No	No	No	No	No	No	0	0	no	no	yes	57	103/63	92	28	18	36.7	8.4	0.4	7	269	0.01	0.01	5.6	1.4	0.3	6.4	71	90	138	3.4
MCA050 day 0	MCA050	day 0	baseline	Imatinib	non-critical	51-69	Male	17-25	No	Yes, former	30	No	No	No	No	No	No	No	No	No	No	No	No	No	0	0	no	no	yes	71	111/68	94	40	16	36.6	8.1	0.39	11.8	359	0	0	11.1	0.2	0.3	7	69	90	140	4.2
VUMC058 day 0	VUMC058	day 0	baseline	Imatinib	critical	70-100	Male	17-25	No	No		No	No	No	No	No	No	No	No	No	No	No	No	Yes	0	0	no	no	yes	86	146/88	92	30	28	38.5	8.7	0.41	4.4	322	0.02	0	3.71	0.45	0.16	12.6	79	83	134	4.1
AMC015 day 2	AMC015	day 2	follow up	Placebo	non-critical	70-100	Male	26-35		Yes, active		Yes	No	No	No	No	No	No	No	No	No	No	No	No	0	0	no	yes	yes	60	118/65	92	30	20	36.5	9.5	0.45	6.7	355	0	0	5.81	0.55	0.26	11.3	78	86	139	3.2
Cath002 day 2	Cath002	day 2	follow up	Imatinib	non-critical	51-69	Male	26-35	No	Yes, former	40	No	Yes	No	No	Yes	No	No	No	No	No	No	No	No	1	0	no	no	no	72	109/86	95	26	14	37.1	8.1	0.42	5.1	180	0.06	0.03	3.2	1.2	0.7	3.8	88	80	141	3.7
AMC021 day 0	AMC021	day 0	baseline	Placebo	non-critical	70-100	Male	26-35	Yes	Yes, former		No	Yes	Yes	No	No	No	No	No	No	No	No	No	No	0	1	no	yes	yes	69	119/58	89	30	24	35.8	8.3		12.3	230	0	0.02	9.4	1.91	0.91	10.4	117	56	130	4.3
VUMC001 day 0	VUMC001	day 0	baseline	Imatinib	non-critical	70-100	Male	17-25	No	Yes, former		No	No	No	No	No	No	No	No	No	No	No	No	No	1	0	no	no	no	88	133/69	91	26	20	38.1	8.8	0.42	5.3	165	0	0	4.44	0.62	0.21	3.7	67	90	131	3.7
Spaarn067 day 0	Spaarn067	day 0	baseline	Placebo	critical	51-69	Male	26-35	Yes	Yes, former	60	No	Yes	Yes	No	Yes	No	No	No	No	No	No	No	Yes	0	0	no	no	yes	124	114/72	90	85	20	36.8	9.1	0.44	4.5	139	0	0	2.8	1	0.7	11.5	152	42	133	4.4
VUMC027 day 0	VUMC027	day 0	baseline	Imatinib	non-critical	70-100	Male	26-35	No	No		No	Yes	No	No	Yes	No	No	No	No	No	No	No	Yes	0	1	no	yes	yes	51	124/70	97	26	18	36	8.8	0.45	6.1	133	0.01	0.02	4.78	1	0.31	3.9	69	83	136	3.6
Spaarn067 day 3	Spaarn067	day 3	follow up	Placebo	critical	51-69	Male	26-35	Yes	Yes, former	60	No	Yes	Yes	No	Yes	No	No	No	No	No	No	No	Yes	0	0	no	no	yes	124	114/72	90	85	20	36.8	9.1	0.44	4.5	139	0	0	2.8	1	0.7	11.5	152	42	133	4.4
AMC025 day 3	AMC025	day 3	follow up	Placebo	non-critical	70-100	Female	26-35	Yes	Yes, former		No	Yes	No	No	No	No	No	No	No	No	No	No	Yes	0	0	no	no	yes	59	114/65	94	25	14	35	9.1	0.44	5.1	277	0	0.03	6.11	1.33	0.78	6.1	69	78	136	4.3
OLVG005 day 0	OLVG005	day 0	baseline	Placebo	non-critical	51-69	Male	26-35	Yes	No		No	Yes	No	Yes	No	No	No	No	No	No	No	No	Yes	1	0	no	no	no	62	100/63	92	60	20	36.7	8.9	0.42	10	152						5.8	80	87	132	3.3
Cath027 day 0	Cath027	day 0	baseline	Placebo	non-critical	51-69	Female	26-35	Yes	No		Yes	No	No	No	No	No	No	No	No	No	No	No	Yes	0	0	no	no	yes	75	184/94	94	35	24	36.6	9.3	0.43	6.7	320	0.03	0.03	5.3	1	0.36	8.8	54	90	137	4.3
AMC028 day 3	AMC028	day 3	follow up	Imatinib	critical	51-69	Male	35-51	Yes			No	No	No	No	No	No	No	No	No	No	No	No	Yes	0	0	no	no	yes	76	130/64	95	85	26	36.9	8.1	0.41	6.3	224	0	0.02	5.2	0.66	0.29	5.7	73	90	136	3.8
VUMC015 day 0	VUMC015	day 0	baseline	Placebo	non-critical	18-50	Male	26-35	No	Yes, former		No	Yes	No	No	No	No	No	No	No	No	No	No	No	0	0	no	no	no	65	101/56	97	24	14	36	8.8	0.46	6.8	235	0	0.01	5.07	1.09	0.58	4.2	72	90	137	3.9
OLVG017 day 3	OLVG017	day 3	follow up	Imatinib	critical	70-100	Male	26-35		Yes, former		Yes	No	No	No	No	No	No	No	No	No	No	No	No	0	0	no	yes	yes	88	107/80	97	28	18	36.5	8.6	0.41	6.7	122	0.1	0.1	5.1	0.7	0.8	3.6	77	85	133	4.4
Spaarn085 day 0	Spaarn085	day 0	baseline	Placebo	critical	70-100	Male	26-35	No	Yes, former	12	Yes	No	No	Yes	No	No	No	No	No	No	No	No	No	0	1	no	no	yes	51	132/60	95	60	17	37.6	6.8	0.3	4.2	138	0	0	3.4	0.4	0.3	8.3	92	66	125	4
Isa014 day 2	Isa014	day 2	follow up	Imatinib	non-critical	70-100	Male	26-35	No	Yes, former		No	No	No	No	No	No	No	No	No	No	No	No	No	0	0	no	no	no	85	122/70	96	85	36	37.8	6.5	0.35	6.2	219	0.1		6.2	0.5			58	96	126	3.9
Cath014 day 0	Cath014	day 0	baseline	Placebo	non-critical	51-69	Female	17-25	No	Yes, former	20	Yes	No	No	No	No	No	No	No	No	No	No	No	No	0	0	no	no	yes	71	138/82	91	26	18	37.6	9.3	0.42	6.8	310	0.03	0.03	5.6	0.72	0.48	2.3	43	90	136	3.2
MCA022 day 0	MCA022	day 0	baseline	Placebo	non-critical	18-50	Male	26-35	No	Yes, former	11	No	No	No	Yes	No	No	No	No	No	No	No	No	No	0	0	no	no	yes	82	131/73	94	20	18	36.4	8.7	0.42	5.3	113	0	0	4.5	0.4	0.4	4.3	73	90	133	3.4
Rad002 day 0	Rad002	day 0	baseline	Imatinib	non-critical	51-69	Female	26-35	No	Yes, former	15	No	No	No	No	No	No	No	No	No	No	No	No	No	0	1	yes	no	no	67	108/69	92	24	18	38.9	8.9	0.43	4.6	220	0	0.01	3.1	1.12	0.32	4.3	83	60	140	3.2
Cath020 day 2	Cath020	day 2	follow up	Imatinib	non-critical	70-100	Male	17-25	No	No		No	No	Yes	No	No	No	No	No	No	No	No	No	Yes	0	1	no	no	yes	97	163/91	94	22	18	37.3	8.4	0.42	9.1	350	0.09	0.06	5.9	2	1.1	5.8	66	90	140	4
AMC011 day 3	AMC011	day 3	follow up	Placebo	non-critical	51-69	Female	26-35	Yes	Yes, former	10	No	No	No	No	No	No	No	No	No	No	No	No	No	0	0	no	yes	yes	66	98/64	97	85	28	37.1	8.7		8.7	559	0	0.03	4.64	3.23	0.74	5.3	69	86	141	3.3
MCA037 day 3	MCA037	day 3	follow up	Placebo	non-critical	70-100	Male	26-35	No	No		No	No	No	No	No	No	No	No	No	No	No	No	No	0	0	no	no	yes	91	123/64	93	24	22	36.6	9.1	0.46	7.1	204	0	0.01	6.1	0.6	0.3	6.1	75	86	140	4
Spaarn011 day 0	Spaarn011	day 0	baseline	Imatinib	non-critical	18-50	Male	26-35	No	No		No	No	No	No	No	No	No	No	No	No	No	No	No	0	1	yes	no	no	80	123/76	90	40	22	37.2	10.7	0.47	10.2	257	0	0	8.8	0.9	0.5		103	72	141	3.6
VUMC070 day 2	VUMC070	day 2	follow up	Imatinib	non-critical	51-69	Male	26-35		No		Yes	Yes	No	No	Yes	No	No	No	No	No	No	No	Yes	0	1	no	no	yes	62	125/73	92	26	24	35.9	7.6	0.36	6	233	0.01	0.01	3.85	1.41	0.69	4.5	54	90	137	4
AMC035 day 0	AMC035	day 0	baseline	Imatinib	non-critical	51-69	Female	26-35	Yes			Yes	No	No	No	No	No	No	No	No	No	No	No	No	0	0	no	no	yes	92	122/75	96	35	36	36.3	7.6	0.38	10.1	537	0	0	9.03	0.92	0.18	8.8	70	83	138	4.8
Cath005 day 3	Cath005	day 3	follow up	Imatinib	non-critical	51-69	Male	26-35	No	No		No	No	No	No	No	No	No	No	No	No	No	No	No	0	0	no	no	yes	67	115/69	95	28	14	36.6	9.4		4.1	260	0.03	0.03	3.3	0.58	0.24	5.5	76	90	136	4.3
Spaarn061 day 3	Spaarn061	day 3	follow up	Imatinib	non-critical	70-100	Male	17-25	No	Yes, former		No	No	No	No	No	No	No	No	No	No	No	No	No	0	0	no	no	yes	73	139/75	92	30	24	36.7	7.8	0.37	6.5	541	0	0	4.6	1.2	0.6	7.6	70	84	135	3.7
MCA030 day 3	MCA030	day 3	follow up	Imatinib	non-critical	70-100	Female	26-35	No	No		No	No	No	No	No	No	No	No	No	No	No	No	Yes	0	1	no	no	yes	98	119/65	97	30	20	36	7.7	0.38	14	327	0	0	1.46	0.6	0.3	4.2	73	74	136	4.1
VUMC040 day 0	VUMC040	day 0	baseline	Placebo	non-critical	18-50	Male	26-35		No		Yes	No	No	No	No	No	No	No	No	No	No	No	No	0	0	no	yes	yes	81	111/75	95	30	20	36.4	9.2		5.8	311	0.01	0.01	3.91	1.4	0.4	4.7	81	90	133	4.2
Cath042 day 0	Cath042	day 0	baseline	Placebo	non-critical	51-69	Female	26-35	Yes	No		No	No	No	No	No	No	No	No	No	No	Yes	No	No	0	1	no	no	yes	78	141/75	97	24	16	36.8	8.6	0.42	4.8	230	0.03	0.03	3	1.5	0.31	5.4	68	85	133	4
OLVG017 day 0	OLVG017	day 0	baseline	Imatinib	critical	70-100	Male	26-35		Yes, former		Yes	No	No	No	No	No	No	No	No	No	No	No	No	0	0	no	yes	yes	88	107/80	97	28	18	36.5	8.6	0.41	6.7	122	0.1	0.1	5.1	0.7	0.8	3.6	77	85	133	4.4
Isa007 day 0	Isa007	day 0	baseline	Imatinib	non-critical	70-100	Female	26-35	No	No		No	No	No	No	No	No	No	No	No	No	No	No	Yes	0	0	yes	no	no	58	135/96	95	30	20	36.9	8.1	0.4	5.5	210			4.3	0.7		6.6	62	86	139	4
Spaarn057 day 0	Spaarn057	day 0	baseline	Placebo	non-critical	70-100	Male	26-35	No	Yes, former	40	No	No	Yes	No	No	No	No	No	No	No	Yes	No	Yes	0	0	no	yes	yes	84	95/51	96	24	20	36.8	8.9	0.4	10.2	223	0	0	9.1	0.5	0.6	10.2	108	54	130	3.9
Cath039 day 3	Cath039	day 3	follow up	Imatinib	non-critical	70-100	Male	17-25	No	Yes, former		No	No	No	No	No	No	No	No	No	No	No	No	No	0	1	no	no	yes	66	146/82	92	28	28	36.1	7.7	0.38	14.2	260	0.03	0.03	13	0.75	0.28	12	101	61	140	4
MCA020 day 3	MCA020	day 3	follow up	Imatinib	critical	51-69	Female	26-35	No	No		Yes	No	No	No	No	No	No	No	No	No	No	No	No	0	1	no	no	yes	80	121/67	89	40	16	37.1	7.5	0.35	8.8	184	0	0.02	7.4	1.1	0.3	4.1	69	84	136	3.9
VUMC020 day 0	VUMC020	day 0	baseline	Imatinib	critical	70-100	Male	26-35		Yes, former		Yes	No	No	No	No	No	No	No	No	No	No	No	Yes	0	0	no	no	no	94	166/74	94	26	22	36.8	7.8	0.38	4.6	184	0	0.01	3.61	0.46	0.53	10.5	112	48	137	3.6
AMC023 day 3	AMC023	day 3	follow up	Imatinib	non-critical	51-69	Male	26-35	No	No		No	No	No	No	No	No	No	No	No	Yes	No	No	No	0	0	no	yes	yes	59	102/59	95	30	18	36.4	9.8	0.47	6.2	172	0	0.01	4.14	1.39	0.64		63	90
Spaarn056 day 0	Spaarn056	day 0	baseline	Placebo	non-critical	70-100	Male	17-25	No	Yes, former	25	No	No	No	No	No	No	No	No	No	No	Yes	No	Yes	0	0	no	no	yes	75	136/72	95	28	20	35.8	9	0.43	8.6	414	0	0	7.3	0.8	0.5	7.7	71	90	132	4.6
Spaarn025 day 3	Spaarn025	day 3	follow up	Imatinib	non-critical	51-69	Female	35-51	Yes	No		No	No	Yes	No	No	No	No	No	No	No	No	No	No	1	0	no	yes	yes	52	107/71	96	24		36.2	8.6	0.39	4.3	178	0	0	2.7	0.9	0.7		68	84	137	4
Isa013 day 0	Isa013	day 0	baseline	Imatinib	non-critical	51-69	Male	26-35		No		No	No	No	No	No	No	No	No	No	No	No	No	No	0	0	no	no	no	62	118/66	95	28	18	38.5	8.5		5.5	198							80	89	136	4
Spaarn083 day 3	Spaarn083	day 3	follow up	Imatinib	non-critical	70-100	Male	26-35	No	Yes, former	5	No	No	No	No	No	No	No	No	No	No	No	No	No	0	0	no	no	yes	141	135/86	95	26	24	37.2	9.6	0.43	15.6	182	0	0	14	0.5	1.2		97	67	133	3.3
VUMC066 day 3	VUMC066	day 3	follow up	Imatinib	non-critical	51-69	Male	26-35	No	No		No	No	No	No	No	No	No	No	No	No	No	No	Yes	0	1	no	no	yes	65	120/73	96	28	18	35.6	9.4	0.44	8.2	192	0.01	0.02	7.03	0.75	0.36	6.9	94	77	135	3.6
Isa014 day 0	Isa014	day 0	baseline	Imatinib	non-critical	70-100	Male	26-35	No	Yes, former		No	No	No	No	No	No	No	No	No	No	No	No	No	0	0	no	no	no	85	122/70	96	85	36	37.8	6.5	0.35	6.2	219	0.1		6.2	0.5			58	96	126	3.9
Spaarn063 day 3	Spaarn063	day 3	follow up	Imatinib	non-critical	70-100	Male	17-25	No	Yes, former	60	No	No	No	No	No	No	No	No	No	No	No	No	Yes	0	0	no	no	yes	81	115/63	95	28	24	38.2	7.6	0.36	5.8	167	0	0	5	0.5	0.3		134	43	136	3.3
LUMC004 day 2	LUMC004	day 2	follow up	Placebo	non-critical	51-69	Male	26-35	No	No		Yes	No	No	No	No	No	No	No	No	No	No	No	Yes	0	0	no	yes	yes	93	151/89	95	26	22	37	7.6	0.355	6.22	371	0	0.01	4.94	0.84	0.43	6.1	89	82	140	4.9
Spaarn005 day 3	Spaarn005	day 3	follow up	Placebo	non-critical	70-100	Female	26-35	Yes	No		Yes	No	No	No	No	No	No	No	No	No	No	No	Yes	0	1	yes	no	no	64	102/51	93	28	22	38.4	7.6	0.34	11	231	0	0.1	9.6	0.7	0.6		95	51	128	3.8
HMC002 day 3	HMC002	day 3	follow up	Imatinib	non-critical	51-69	Male	17-25	No	No		Yes	No	No	No	No	No	No	No	No	No	No	No	No	0	1	yes	no	no	91	126/75	98	28	26	36.8	6.4	0.33	10.8	550						4	65	107	141	3.1
HMC022 day 2	HMC022	day 2	follow up	Imatinib	non-critical	51-69	Female	26-35	No	Yes, former		No	No	No	No	No	No	No	No	No	No	No	No	No	0	0	no	no	yes	55	118/74	94	24	20	36.4	9	0.42	6	295	0	0.01	4.72	0.79	0.52	5.8	44	110	138	3.9
AMC030 day 0	AMC030	day 0	baseline	Placebo	non-critical	70-100	Male	26-35	No	Yes, former	20	No	Yes	No	No	No	No	No	No	No	No	No	No	Yes	0	0	no	no	yes	72	97/61	95	85	30	35.7	8.3		7.9	250	0	0.02	6.5	0.88	0.49	17.5	166	35	133	4.4
Cath026 day 3	Cath026	day 3	follow up	Imatinib	non-critical	18-50	Male	17-25	No	No		No	No	No	No	No	No	No	No	No	No	No	No	No	0	1	no	no	yes	107	136/91	96	85	40	38	8.1	0.4	12	370	0.03	0.07	11	0.8	0.44	7.6	65	90	141	3.8
AMC039 day 0	AMC039	day 0	baseline	Imatinib	non-critical	51-69	Male	26-35	No	No		No	No	No	No	No	No	No	No	No	No	No	No	No	0	1	no	no	yes	91	154/92	95	30	20	37.6	9.6		10.3	433	0.01	0.03	8.96	0.91	0.37	5.7	72	90	133	3.9
VUMC014 day 3	VUMC014	day 3	follow up	Imatinib	non-critical	70-100	Male	26-35	No	No		No	Yes	No	No	Yes	No	No	No	No	No	No	No	Yes	0	0	no	no	no	82	116/66	94	32	20	38.4	8	0.38	4.6	327	0.1	0.01	3.48	0.54	0.39	4.5	82	85	139	4.3
Spaarn077 day 0	Spaarn077	day 0	baseline	Placebo	critical	51-69	Male	26-35	Yes	No		No	No	No	No	No	No	No	No	No	No	No	No	No	0	0	no	no	yes	82	141/88	92	40	22	36.8	9.4	0.44	18.5	300	0	0	16.4	1.3	0.8	6.9	72	90	137	4.2
MCA019 day 3	MCA019	day 3	follow up	Imatinib	non-critical	51-69	Male	17-25	No	No		No	No	Yes	No	No	No	No	No	No	No	No	No	No	0	0	no	yes	yes	60	137/74	94	24	16	36.4	8.1	0.4	8.1	275	0.01	0.01	7.2	0.5	0.5	4.9	62	90	134	3.9
Spaarn029 day 0	Spaarn029	day 0	baseline	Placebo	non-critical	51-69	Female	35-51	Yes	No		No	No	Yes	No	No	No	No	No	No	No	No	No	Yes	0	0	no	yes	no	86	130/85	95	24	24	37.2	7.7	0.37	9.3	153	0	0	7	1.6	0.6		71	80	140	3.6
OLVG011 day 3	OLVG011	day 3	follow up	Placebo	non-critical	51-69	Male	26-35	No	Yes, former		No	No	No	No	No	No	No	Yes	No	No	No	No	Yes	0	1	no	no	no	73	127/65	100	31	22	37.2	7.4	0.38	3.5	183	0.1	0.1	2	1.2	0.3	7	115	56	137	3.7
Spaarn073 day 0	Spaarn073	day 0	baseline	Placebo	critical	70-100	Male	26-35	No			No	No	No	Yes	Yes	Yes	No	No	No	No	Yes	No	Yes	0	0	no	no	yes	66	156/86	96	28	24	35	8.8	0.4	7.3	180	0.1	0.02	6.1	0.9	0.16	5.2	62	90	139	3.3
VUMC067 day 0	VUMC067	day 0	baseline	Imatinib	non-critical	70-100	Male	26-35	No	No		Yes	No	No	No	No	No	No	No	No	No	No	No	No	0	1	no	no	yes	76	138/78	95	24	16	36	8.2	0.36	7.9	284	0.04	0.02	5.78	1.4	0.63	5.1	84	80	135	4
MCA024 day 0	MCA024	day 0	baseline	Imatinib	non-critical	51-69	Male	17-25	No	No		No	No	Yes	No	Yes	No	No	No	No	No	No	No	No	0	0	no	no	yes	72	113/66	96	60	14	36	8.3	0.39	9.9	230	0	0.01	9.3	0.4	0.2	6.9	92	79	138	3.5
MCA003 day 0	MCA003	day 0	baseline	Imatinib	non-critical	18-50	Male	26-35	Yes	No		No	No	Yes	Yes	No	Yes	No	No	No	No	No	No	No	0	1	no	no	no	82	110/70	97	27	16	36.6	7.9		8	554	0.28	0.04	5.4	1.9	0.4	3.6	75	90	141	4.6
OLVG021 day 0	OLVG021	day 0	baseline	Imatinib	non-critical	70-100	Female	17-25	No	Yes, former	37	No	Yes	Yes	No	No	No	No	No	No	No	No	No	No	0	0	no	no	yes	70	118/68	95	25	24	36.6	8.3		4.5	119	0.1	0.1	3	1	0.4	9.1	56	90	140	3.6
MCA048 day 0	MCA048	day 0	baseline	Imatinib	non-critical	18-50	Female	17-25	No	No		No	No	No	No	No	No	No	No	No	No	No	No	No	0	0	no	no	yes	79	117/76	96	24	18	36.9	7.9	0.38	4.2	155	0	0.01	3.2	0.8	0.3	5.2	79	76	136	3.8
VUMC022 day 0	VUMC022	day 0	baseline	Imatinib	non-critical	51-69	Male	26-35	Yes	No		No	No	No	No	No	No	No	No	No	No	No	No	No	0	0	no	yes	yes	84	126//84	95	32	24	36.1	7.3		12.7	178	0	0.01	11.84	0.31	0.43		75	90	140	3.6
Cath031 day 3	Cath031	day 3	follow up	Imatinib	non-critical	51-69	Male	26-35	No	No		No	No	No	No	No	No	No	No	No	No	No	No	Yes	0	1	no	no	yes	101	134/88	93	26	20	37.8	10	0.48	7.7	130	0.03	0.03	5.8	1.5	0.4	11	95	74	142	4.3
Spaarn013 day 2	Spaarn013	day 2	follow up	Imatinib	non-critical	18-50	Male	26-35	No	Yes, former	80	No	No	No	No	No	No	No	No	No	No	No	No	No	0	0	yes	no	no	103	151/91	92	32	27	36.6	9.8	0.44	4.3	209	0	0	3.4	0.6	0.3		70	90	136	3.8
Spaarn021 day 0	Spaarn021	day 0	baseline	Imatinib	non-critical	18-50	Male	26-35	No	No		No	No	No	No	No	No	No	No	No	No	No	No	No	0	0	no	no	no	73	114/71	96	60	28	36.8	7.8	0.35	13.6	237	0	0	12.6	0.7	0.3		88	90	135	3.9
VUMC074 day 3	VUMC074	day 3	follow up	Imatinib	non-critical	70-100	Female	26-35	No	Yes, former	26	No	No	No	No	No	No	No	No	No	No	No	Yes	Yes	0	0	no	no	yes	51	123/67	96	30	16	36.4	9.7	0.47	5.8	232	0.1	0.1	3.1	2.2	0.5	2.7	56	90	137	3.4
HMC006 day 3	HMC006	day 3	follow up	Placebo	non-critical	18-50	Female	26-35	Yes	No		No	No	No	No	No	No	No	No	No	No	No	No	No	0	1	no	no	no	88	104/62	98	24	24	36.9	7.7	0.37	5.4	245	0	0	4.03	1.1	0.28	2.6	49	110	134	3.7
MCA034 day 0	MCA034	day 0	baseline	Imatinib	non-critical	70-100	Male	17-25	No	Yes, former	40	No	No	No	No	No	No	No	No	No	No	No	No	Yes	0	0	no	no	yes	72	139/76	95	26	20	36.3	8.7	0.43	12.9	431	0	0	11.6	0.4	0.4	8.9	84	77	136	3.8
Spaarn012 day 3	Spaarn012	day 3	follow up	Imatinib	critical	51-69	Male	26-35	No	No		No	No	No	No	No	No	No	No	No	No	No	No	No	0	0	yes	no	yes	73	107/63	94	40	36	37.5	8.8	0.41	9.6	172	0	0	8.6	0.6	0.4		97	72	139	3.7
HMC003 day 3	HMC003	day 3	follow up	Placebo	non-critical	51-69	Male	26-35	Yes	No		Yes	No	No	No	No	No	No	No	No	No	No	No	No	0	0	yes	no	no	68	130/75	95	33	18	36.6	9	0.43	7.4	176	0	0.01	5.8	1.22	0.38	6.3	62	104	137	3.6
Cath029 day 3	Cath029	day 3	follow up	Placebo	non-critical	70-100	Male	17-25	No	No		No	No	Yes	No	No	No	No	No	No	No	No	No	No	0	0	no	no	yes	85	162/77	90	32	28	36.9	8	0.4	17.2	500	0.03	0.06	14	1.2	1.9	8	67	81	134	4
VUMC038 day 2	VUMC038	day 2	follow up	Placebo	critical	70-100	Male	17-25	No	No		No	Yes	No	No	Yes	No	No	No	No	No	No	No	Yes	1	0	no	yes	yes	61	148/76	92	24	20	36.4	8.6	0.41	15.2	118							118	48	134	3.9
VUMC010 day 0	VUMC010	day 0	baseline	Placebo	non-critical	18-50	Male	26-35	Yes	No		No	No	Yes	No	No	No	No	No	No	No	No	No	No	0	0	no	no	no	86	141/81	91	24	15	37.4	9.6	0.44	60.4	163						6	91		139	4.3
VUMC059 day 0	VUMC059	day 0	baseline	Placebo	non-critical	51-69	Female	26-35	Yes	No		No	No	No	No	No	No	No	No	No	No	No	No	Yes	0	0	no	no	yes	90	112/61	93	26	18	36.4	7.9	0.38	4.5	224	0.02	0.01	3.47	0.68	0.34	3.6	56	95	134	3.6
Spaarn074 day 0	Spaarn074	day 0	baseline	Imatinib	non-critical	70-100	Male	17-25	No	Yes, former	20	No	No	Yes	No	No	No	No	No	No	No	No	No	No	0	1	no	no	yes	59	144/81	96	28	18	36.2	9.4	0.45	5.3	183	0	0	4.1	0.7	0.5	8.8	88	75	137	4.6
Spaarn062 day 0	Spaarn062	day 0	baseline	Imatinib	non-critical	51-69	Male	26-35	No	No		No	Yes	No	No	No	No	No	No	No	No	No	No	Yes	0	1	no	no	yes	78	111/71	99	28	18	36.2	9.1	0.45	11.9	246	0	0	10.8	0.6	0.4	7.5	60	90	136	3.2
OLVG002 day 0	OLVG002	day 0	baseline	Imatinib	non-critical	70-100	Male	17-25	No	Yes, former		No	No	No	No	No	No	No	No	No	No	No	No	Yes	0	0	yes	no	no	82	122/71	97	25	20	37.9	7.4	0.38	5.4	302	0.1	0.1		0.7	0.1	29	81	82	136	3.5
OLVG006 day 3	OLVG006	day 3	follow up	Placebo	non-critical	70-100	Female	26-35		Yes, former		No	No	Yes	No	No	No	No	No	No	No	No	No	No	0	0	yes	no	no	80	98/63	94	24	30	39.5	7.9		6.5	163	0.1	0.1	5.6	0.7	0.2	6.1	79	62	138	3.9
MCA021 day 3	MCA021	day 3	follow up	Imatinib	non-critical	70-100	Male	26-35	Yes	No		Yes	No	No	No	No	No	No	No	No	No	No	No	Yes	0	0	no	no	yes	52	124/75	92	24	18	37	9.3	0.45	12	306						8.2	69	86	136	4.3
VUMC035 day 3	VUMC035	day 3	follow up	Imatinib	non-critical	51-69	Female	26-35	Yes	No		No	No	No	No	No	No	No	No	No	No	No	No	No	0	1	no	yes	no	66	124/73	94	24	20	37	7.4		5.1	261	0	0	3.91	1.05	0.11	4.2	50	90	137	3.8
VUMC006 day 0	VUMC006	day 0	baseline	Imatinib	non-critical	51-69	Male	26-35	No	No		No	No	No	No	No	No	No	No	No	No	No	No	No	0	0	no	no	no	71	137/83	92	24	18	37.5	7.4	0.36	5.7	352	0.14	0.03	4.58	0.54	0.37	4.2	81	90	139	3.8
Isa013 day 3	Isa013	day 3	follow up	Imatinib	non-critical	51-69	Male	26-35		No		No	No	No	No	No	No	No	No	No	No	No	No	No	0	0	no	no	no	62	118/66	95	28	18	38.5	8.5		5.5	198							80	89	136	4
VUMC036 day 0	VUMC036	day 0	baseline	Placebo	non-critical	51-69	Male	35-51	Yes	No		Yes	No	No	No	No	No	No	No	No	No	No	No	No	0	0	no	yes	yes	92	146/82	93	30			8.4	0.42	10.6	287	0	0.02	9.44	0.71	0.28	7.5	107	63	136	3.8
Spaarn078 day 0	Spaarn078	day 0	baseline	Imatinib	critical	51-69	Female	35-51	Yes	No		Yes	No	No	No	No	No	No	No	No	No	No	No	No	0	0	no	no	yes	98	114/74	91	60	24	38	8.4	0.4	7.7	108	0	0	6.3	0.9	0.5	6.6	72	80	131	3.7
Spaarn019 day 0	Spaarn019	day 0	baseline	Imatinib	non-critical	51-69	Female	26-35	No	No		No	No	No	No	No	No	No	No	No	No	No	No	No	0	0	yes	no	no	109	144/84	97	26	18	40.1	8.8	0.39	4.8	221	0	0	3.4	1	0.4		69	84	137	3.1
VUMC003 day 2	VUMC003	day 2	follow up	Placebo	non-critical	70-100	Male	26-35	No	No		Yes	Yes	Yes	No	No	No	No	No	No	No	No	No	No	0	1	no	no	no	70	127/70	92	24	20	35.7	7.7	0.39	8.2	199	0	0.02	7.41	0.2	0.41	14	112	53	144	4.3
Spaarn010 day 0	Spaarn010	day 0	baseline	Imatinib	non-critical	70-100	Female	17-25	No	No		No	No	No	No	No	No	No	No	No	No	No	No	No	0	1	yes	no	no	64	104/67	92	24	24	36.6	9.3	0.43	6.1	152	0	0	4.2	1	0.8		85	55	132	4.4
VUMC011 day 0	VUMC011	day 0	baseline	Imatinib	critical	70-100	Male	17-25	No	No		No	Yes	No	No	No	No	No	No	No	No	No	No	No	1	0	no	no	no	99	162/88	94	26	19	38.4	8.4	0.41	9.4	270	0	0.02	8.18	0.82	0.32	6.6	113	53	137	3.9
VUMC038 day 0	VUMC038	day 0	baseline	Placebo	critical	70-100	Male	17-25	No	No		No	Yes	No	No	Yes	No	No	No	No	No	No	No	Yes	0	0	no	yes	yes	61	148/76	92	24	20	36.4	8.6	0.41	15.2	118							118	48	134	3.9
MCA003 day 2	MCA003	day 2	follow up	Imatinib	non-critical	18-50	Male	26-35	Yes	No		No	No	Yes	Yes	No	Yes	No	No	No	No	No	No	No	0	0	no	no	no	82	110/70	97	27	16	36.6	7.9		8	554	0.28	0.04	5.4	1.9	0.4	3.6	75	90	141	4.6
HMC021 day 3	HMC021	day 3	follow up	Imatinib	critical	51-69	Male	26-35	Yes	Yes, former	5	Yes	No	No	No	No	No	No	No	No	No	Yes	No	Yes	0	1	no	no	yes	76	176/90	98	85	18	36.6	8.7	0.42	6.8	195	0	0	5.64	0.82	0.3	6.2	82	87	138	3.7
VUMC057 day 3	VUMC057	day 3	follow up	Placebo	non-critical	18-50	Male	26-35	No	No		No	No	No	No	No	No	No	No	No	No	No	No	No	0	0	no	yes	yes	74	115/75	94	28	20	36.2	8.2	0.4	6.3	300	0	0.01	5.04	0.84	0.29	7.3	94	89	138	5
OLVG018 day 2	OLVG018	day 2	follow up	Placebo	non-critical	18-50	Male	26-35	Yes	Yes, active	25	Yes	No	No	No	No	No	No	No	No	No	No	No	Yes	0	0	no	yes	yes	103	136/83	95	26		37	10.4	0.49	6.9	195	0.1	0.1	4.9	1.4	0.6	6.5	67	90	130	4.4
VUMC009 day 0	VUMC009	day 0	baseline	Imatinib	non-critical	70-100	Female	26-35		No		No	No	No	No	No	No	No	No	No	No	No	No	Yes	0	0	no	no	no	97	119/71	94	32	30	38.5	8.7	0.43	10.5	366	0	0.02	9.07	0.97	0.36	8.5	60	88	149	2.9
OLVG011 day 0	OLVG011	day 0	baseline	Placebo	non-critical	51-69	Male	26-35	No	Yes, former		No	No	No	No	No	No	No	Yes	No	No	No	No	Yes	0	0	no	no	no	73	127/65	100	31	22	37.2	7.4	0.38	3.5	183	0.1	0.1	2	1.2	0.3	7	115	56	137	3.7
MCA006 day 2	MCA006	day 2	follow up	Placebo	non-critical	51-69	Female	26-35	Yes	No		Yes	No	Yes	No	No	No	No	No	No	No	No	No	No	0	1	no	no	yes	84	130/58	96	22	16	37.2	6.4		5.1	216	0.17	0.03	2.9	1.6	0.4	3.7	48	90	144	3.6
AMC026 day 3	AMC026	day 3	follow up	Imatinib	critical	70-100	Male	17-25	No	No		No	No	No	No	No	No	No	No	No	No	No	No	No	0	0	no	no	yes	65	112/68	96	60	22	36.2	10.6	0.52	8.4	220	0	0.02	6.67	1.28	0.31	9.3	74	80	137	3.7
Spaarn079 day 0	Spaarn079	day 0	baseline	Placebo	non-critical	70-100	Male	26-35	No	No		No	No	No	No	No	No	No	No	No	No	No	No	No	0	0	no	no	yes	71	134/72	97	60	19	35.6	8.6	0.4	12.5	389	0	0	11.7	0.5	0.2	8.8	80	81	132	3.8
MCA036 day 0	MCA036	day 0	baseline	Imatinib	non-critical	70-100	Female	26-35	No	No		No	Yes	No	No	No	No	No	No	No	No	No	No	Yes	0	0	no	no	yes	89	128/81	99	22	18	36.7	8.3	0.42	10.9	438	0.25	0.04	8.6	1.5	0.6	4.2	78	60	134	3.1
MCA009 day 0	MCA009	day 0	baseline	Placebo	critical	70-100	Male	26-35	No	Yes, former	25	Yes	No	No	No	No	No	No	No	No	No	No	No	Yes	1	0	yes	no	no	67	122/58	95	85	32	35.1	7.5		7.8	225	0.04	0	7.4	0.3	0.2	7.4	89	71	136	3.7
VUMC029 day 3	VUMC029	day 3	follow up	Imatinib	critical	70-100	Male	26-35	No	No		No	No	No	No	No	No	No	No	No	No	No	No	No	0	0	no	yes	yes	82	136/83	91	32	20	36.6	8.3	0.39	6.3	233	0	0.01	5.1	0.64	0.49	4.1	70	90	130	4.2
MCA038 day 0	MCA038	day 0	baseline	Placebo	critical	70-100	Male	26-35	Yes	Yes, former	68	No	Yes	Yes	No	Yes	No	No	No	No	No	No	No	Yes	0	1	no	no	yes	100	138/75	96	24	20	37.9	8.4	0.4	6.6	144	0	0.01	5.7	0.5	0.5	6.6	69	88	129	3.2
Spaarn060 day 0	Spaarn060	day 0	baseline	Imatinib	non-critical	70-100	Male	26-35	No	Yes, former		No	No	Yes	Yes	No	No	No	No	No	No	No	No	No	0	1	no	no	yes	82	117/70	92	30	24	36.4	9.6	0.44	7.6	444	0	0	6.5	0.6	0.5	7	68	87	135	3.8
VUMC036 day 3	VUMC036	day 3	follow up	Placebo	non-critical	51-69	Male	35-51	Yes	No		Yes	No	No	No	No	No	No	No	No	No	No	No	No	1	0	no	yes	yes	92	146/82	93	30			8.4	0.42	10.6	287	0	0.02	9.44	0.71	0.28	7.5	107	63	136	3.8
MCA029 day 0	MCA029	day 0	baseline	Placebo	non-critical	18-50	Male	17-25	No	Yes, former	25	No	No	Yes	No	No	No	No	No	No	No	No	No	No	0	0	no	no	yes	90	123/73	95	24	18	36.9	8.3	0.38	5.2	291	0	0	5.8	1.1	0.4	5.8	52	90	138	3.5
VUMC071 day 0	VUMC071	day 0	baseline	Placebo	non-critical	18-50	Male	26-35	Yes	No		No	No	No	No	No	No	No	No	No	No	No	No	No	0	0	no	no	yes	88	106/75	94	85	32	36.1	10.5	0.44	11.1	258	0	0.02	9.41	1.03	0.56	4.6	78	95	142	4.5
Cath044 day 0	Cath044	day 0	baseline	Imatinib	non-critical	70-100	Male	26-35	Yes	No		No	No	No	No	No	No	No	No	No	No	No	No	No	0	0	no	no	yes	80	115/71	93	26	16	37.9	9.1	0.45	13.6	240	0.03	0.03	13	0.69	0.41	14	120	51	140	3.4
Spaarn070 day 0	Spaarn070	day 0	baseline	Imatinib	critical	70-100	Male	17-25	No	Yes, former	50	No	No	No	No	No	No	No	No	No	No	No	No	Yes	0	0	no	no	yes	120	151/93	89	60	28	36.3	8.3	0.41	5	129	0	0.1	4.5	0.2	0.2	9	78	82	147	3.7
Cath014 day 3	Cath014	day 3	follow up	Placebo	non-critical	51-69	Female	17-25	No	Yes, former	20	Yes	No	No	No	No	No	No	No	No	No	No	No	No	0	1	no	no	yes	71	138/82	91	26	18	37.6	9.3	0.42	6.8	310	0.03	0.03	5.6	0.72	0.48	2.3	43	90	136	3.2
MCA012 day 0	MCA012	day 0	baseline	Placebo	non-critical	18-50	Female	17-25	No	No		No	No	No	No	No	No	No	No	No	No	No	No	No	1	0	no	yes	yes	70	104/68	94	24	22	36.4	8	0.38	4.2	212	0	0	3.7	0.4	0.1	4.4	71	90	131	3.5
Cath009 day 0	Cath009	day 0	baseline	Imatinib	critical	70-100	Male	35-51	Yes	Yes, active	50	No	No	Yes	Yes	Yes	No	No	No	No	No	No	No	No	1	0	no	no	yes	130	106/69	83	100	32	38.9	9.9		11.4	220	0.03	0.03	10	0.68	0.64	6.8	79	89	136	4.1
Spaarn011 day 3	Spaarn011	day 3	follow up	Imatinib	non-critical	18-50	Male	26-35	No	No		No	No	No	No	No	No	No	No	No	No	No	No	No	0	1	yes	no	no	80	123/76	90	40	22	37.2	10.7	0.47	10.2	257	0	0	8.8	0.9	0.5		103	72	141	3.6
MCA028 day 0	MCA028	day 0	baseline	Placebo	critical	51-69	Female	35-51	Yes	No		No	No	No	No	No	No	No	No	No	No	No	No	Yes	0	0	no	no	yes	70	136/81	96	60	26	36.5	8.1	0.39	7.8	245	0	0.02	6.4	1	0.3	7.7	110	47	135	2.8
VUMC014 day 0	VUMC014	day 0	baseline	Imatinib	non-critical	70-100	Male	26-35	No	No		No	Yes	No	No	Yes	No	No	No	No	No	No	No	Yes	0	0	no	no	no	82	116/66	94	32	20	38.4	8	0.38	4.6	327	0.1	0.01	3.48	0.54	0.39	4.5	82	85	139	4.3
OLVG005 day 3	OLVG005	day 3	follow up	Placebo	non-critical	51-69	Male	26-35	Yes	No		No	Yes	No	Yes	No	No	No	No	No	No	No	No	Yes	0	1	no	no	no	62	100/63	92	60	20	36.7	8.9	0.42	10	152						5.8	80	87	132	3.3
OLVG004 day 0	OLVG004	day 0	baseline	Imatinib	critical	70-100	Male	26-35		Yes, former		No	No	No	No	No	No	No	No	No	No	No	No	No	0	0	no	no	no	84	110/63	95	40	24	37.8	7.3	0.38	5.2	161	0.1	0.1	4.2	0.8	0.6	5.5	76	86	133	2.8
MCA004 day 0	MCA004	day 0	baseline	Imatinib	non-critical	70-100	Male	35-51	Yes	No		No	Yes	No	Yes	No	No	No	No	No	No	No	No	Yes	0	0	no	no	no	112	123/85	97	32	20	36.6	7.8		6.9	237	0.18	0.08	5.8	0.6	0.2	5.4	62	90	141	3.6
Spaarn058 day 0	Spaarn058	day 0	baseline	Placebo	non-critical	51-69	Male	35-51	Yes	No		Yes	No	No	No	No	No	No	No	No	No	No	No	Yes	0	0	no	yes	yes	57	116/75	98	26	22	36.6	8.9	0.4	5.7	159	0	0	3.7	1.6	0.4	9.9	72	90	138	3.4
MCA039 day 0	MCA039	day 0	baseline	Imatinib	non-critical	70-100	Male	17-25	No	Yes, active	65	No	Yes	Yes	No	Yes	No	No	No	No	No	No	No	Yes	0	0	no	no	yes	70	141/64	85	22	28	36.6	9.1		10.1	185	0	0.01	7.9	1.1	101	8.9	84	74	136	4.3
AMC023 day 0	AMC023	day 0	baseline	Imatinib	non-critical	51-69	Male	26-35	No	No		No	No	No	No	No	No	No	No	No	Yes	No	No	No	0	0	no	yes	yes	59	102/59	95	30	18	36.4	9.8	0.47	6.2	172	0	0.01	4.14	1.39	0.64		63	90
Spaarn074 day 3	Spaarn074	day 3	follow up	Imatinib	non-critical	70-100	Male	17-25	No	Yes, former	20	No	No	Yes	No	No	No	No	No	No	No	No	No	No	0	0	no	no	yes	59	144/81	96	28	18	36.2	9.4	0.45	5.3	183	0	0	4.1	0.7	0.5	8.8	88	75	137	4.6
Cath019 day 3	Cath019	day 3	follow up	Placebo	critical	70-100	Female	26-35	Yes	No		No	No	No	Yes	No	No	No	No	No	No	No	Yes	No	0	0	no	no	yes	97	152/74	98	32	16	35.7	8.7	0.41	7.4	160	0.03	0.03	4.9	1.9	0.62	7.4	63	83	135	2.6
Spaarn066 day 0	Spaarn066	day 0	baseline	Placebo	critical	70-100	Male	26-35	No	No		Yes	No	Yes	No	No	No	No	No	No	No	No	No	No	0	0	no	no	yes	82	128/68	93	35	28	36.3	8.1	0.37	7.1	234	0	0	4.4	2	0.6	7.3	56	90	125	4.2
VUMC050 day 3	VUMC050	day 3	follow up	Placebo	non-critical	70-100	Female	26-35	No	No		No	Yes	No	No	Yes	No	Yes	No	No	No	No	No	No	0	0	no	yes	yes	76	148/79	93	26	24	36.6	8.9		10.6	269	0	0.02	8.3	1.71	0.57	4.1	84	58	135	2.8
VUMC018 day 0	VUMC018	day 0	baseline	Placebo	non-critical	70-100	Female	17-25	No	No		No	Yes	No	No	No	No	No	No	No	No	No	No	Yes	0	0	no	no	no	83	148/75	96	33	18	37.3	7.5	0.37	13.9	436	0	0.02	12.01	0.9	0.83	13.8	94	50	133	2.6
Cath045 day 3	Cath045	day 3	follow up	Imatinib	non-critical	70-100	Male	17-25	No	Yes, former	55	No	No	Yes	No	No	No	No	No	No	No	No	No	No	0	1	no	no	yes	67	115/71	93	32	24	36.6	9.3		7.6	270	0.03	0.03	6.5	0.55	0.58	9.2	64	90	142	3.8
MCA006 day 0	MCA006	day 0	baseline	Placebo	non-critical	51-69	Female	26-35	Yes	No		Yes	No	Yes	No	No	No	No	No	No	No	No	No	No	0	0	no	no	yes	84	130/58	96	22	16	37.2	6.4		5.1	216	0.17	0.03	2.9	1.6	0.4	3.7	48	90	144	3.6
VUMC002 day 0	VUMC002	day 0	baseline	Imatinib	non-critical	70-100	Male	35-51	Yes	No		Yes	No	No	No	No	No	No	No	Yes	No	No	No	Yes	0	0	no	no	no	64	136/82	93	32	32	37.3	7.8	0.38	4.6	203	0	0	3.68	0.57	0.11	10.7	131	47	137	3.4
HMC011 day 3	HMC011	day 3	follow up	Placebo	non-critical	18-50	Male	26-35	Yes	No		No	No	No	No	No	No	No	No	No	No	No	No	No	0	0	no	yes	yes	71	107/58	92	30	20	37	7.1	0.36	10.1	279	0.02	0.03	8.3	1.37	0.4	6.6	63	113	137	4.2
Cath045 day 0	Cath045	day 0	baseline	Imatinib	non-critical	70-100	Male	17-25	No	Yes, former	55	No	No	Yes	No	No	No	No	No	No	No	No	No	No	0	1	no	no	yes	67	115/71	93	32	24	36.6	9.3		7.6	270	0.03	0.03	6.5	0.55	0.58	9.2	64	90	142	3.8
MCA053 day 0	MCA053	day 0	baseline	Placebo	non-critical	51-69	Male	35-51	Yes	No		No	No	Yes	No	No	No	No	No	No	No	No	No	No	0	1	no	no	yes	91	152/90	93	20	16	35.9	10.3	0.49	4.9	143	0	0	2.9	1.3	0.6	5.4	88	83	135	3.8
VUMC048 day 0	VUMC048	day 0	baseline	Placebo	non-critical	70-100	Male	17-25	No	Yes, former	25	No	No	Yes	No	No	No	No	No	No	No	No	No	No	1	0	no	yes	yes	80	142/76	88	28	16	36.4	9.8		6.1	193	0	0.03		1.18	0.36	10.3	95	70	137	4.2
MCA008 day 0	MCA008	day 0	baseline	Placebo	critical	70-100	Male	26-35	Yes	Yes, active	60	No	Yes	No	Yes	No	No	No	No	No	No	No	No	Yes	0	0	no	no	no	91	125/78	91	85	28	38.9	8.4	0.4	18.3	109	0	0.16	16.2	1.1	0.8	8.6	88	71	140	3.6
HMC021 day 0	HMC021	day 0	baseline	Imatinib	critical	51-69	Male	26-35	Yes	Yes, former	5	Yes	No	No	No	No	No	No	No	No	No	Yes	No	Yes	0	1	no	no	yes	76	176/90	98	85	18	36.6	8.7	0.42	6.8	195	0	0	5.64	0.82	0.3	6.2	82	87	138	3.7
AMC018 day 2	AMC018	day 2	follow up	Imatinib	non-critical	70-100	Male	26-35	No	No		Yes	Yes	No	No	No	No	No	No	No	No	No	No	Yes	0	0	no	yes	yes	75	144/79	95	24		35.4	9.1		7.3	474	0	0.02	6.33	0.6	0.3	6.8	99	63	136	4.5
MCA054 day 0	MCA054	day 0	baseline	Imatinib	non-critical	51-69	Male	26-35	No	No		No	No	No	No	No	No	No	No	No	No	No	No	No	0	0	no	no	yes	60	113/77	93	30	18	37.1	9.1	0.44	6.6	257	0.01	0.01	5.1	0.8	0.6	2.5	62	90	137	3.6
MCA016 day 2	MCA016	day 2	follow up	Placebo	non-critical	70-100	Female	35-51	Yes	Yes, former	30	No	No	No	No	No	No	No	No	No	No	No	No	No	0	0	no	no	yes	74	114/65	97	85	20	36.9	9.3	0.43	6.4	171	0.1	0.1	3.1	0.6	0.3	4.6	69	74	123	4.1
Spaarn022 day 3	Spaarn022	day 3	follow up	Placebo	non-critical	18-50	Male	26-35	No	No		No	No	No	Yes	No	Yes	No	No	No	No	No	No	No	0	0	no	no	no	80	124/75	91	20	15	37.4	8.7	0.39	4	102	0	0	2.6	0.9	0.4		81	90	136	3.5
MCA011 day 0	MCA011	day 0	baseline	Imatinib	critical	70-100	Male	26-35	Yes	Yes, former	15	Yes	No	Yes	No	No	No	No	No	No	No	No	No	No	0	1	no	yes	yes	89	116/70	96	85	20	36.6	8.7	0.41	10.9	248	0	0.04	8.5	1.3	1	11.2	71	90	140	4.2
Spaarn063 day 0	Spaarn063	day 0	baseline	Imatinib	non-critical	70-100	Male	17-25	No	Yes, former	60	No	No	No	No	No	No	No	No	No	No	No	No	Yes	0	0	no	no	yes	81	115/63	95	28	24	38.2	7.6	0.36	5.8	167	0	0	5	0.5	0.3		134	43	136	3.3
Spaarn001 day 2	Spaarn001	day 2	follow up	Imatinib	critical	70-100	Male	26-35	Yes	Yes, former	30	No	No	No	Yes	No	No	No	No	No	No	No	No	No	0	0	yes	no	no	59	121/71	95	85	19	37	10	0.46	7	207	0	0	6	0.7	0.3	9.1	76	88	141	3.8
Cath015 day 0	Cath015	day 0	baseline	Placebo	non-critical	70-100	Female	26-35	No	No		No	No	No	No	No	No	No	No	No	No	Yes	No	No	0	0	no	no	yes	85	128/80	94	33	14	36.7	9.3	0.46	7.9	230	0.03	0.03	6.2	0.9	0.73	3.3	45	90	137	3.3
Isa009 day 0	Isa009	day 0	baseline	Placebo	non-critical	70-100	Male	17-25	No	Yes, former		No	No	No	No	No	No	No	No	No	No	No	No	No	0	1	yes	no	no	83	115/63	95	28	20	37.2	6.4	0.3	10.9	273	0.1		9.4	0.9		10.8	86	75	135	3.9
VUMC060 day 0	VUMC060	day 0	baseline	Imatinib	non-critical	51-69	Male	26-35	No	No		No	Yes	No	No	Yes	No	No	No	No	No	No	Yes	Yes	1	0	no	no	yes	74	125/71	94	24	18	36.1	7.9	0.34	3.3	160	0	0	2.19	0.6	0.2	5.9	95	71	139	3.7
HMC001 day 3	HMC001	day 3	follow up	Imatinib	non-critical	51-69	Female	35-51	Yes	No		No	No	Yes	No	No	No	No	Yes	No	No	No	No	No	0	0	no	no	no	84	99/67	95	24	28	37.3	7.8	0.4	7.2	309	0.07	0.02	5.35	1.35	0.45	3.2	62	97	140	4.3
Spaarn006 day 2	Spaarn006	day 2	follow up	Imatinib	critical	70-100	Male	26-35	No	Yes, active		Yes	No	No	No	No	No	No	No	No	No	No	No	No	0	0	yes	no	no	103	128/79	95	30	26	38.8	8.4	0.39	4.7	165	0	0	3.4	0.8	0.5	8.3	93	73	135	3.7
Cath027 day 3	Cath027	day 3	follow up	Placebo	non-critical	51-69	Female	26-35	Yes	No		Yes	No	No	No	No	No	No	No	No	No	No	No	Yes	0	0	no	no	yes	75	184/94	94	35	24	36.6	9.3	0.43	6.7	320	0.03	0.03	5.3	1	0.36	8.8	54	90	137	4.3
Cath047 day 3	Cath047	day 3	follow up	Placebo	non-critical	18-50	Male	26-35	No	No		No	No	No	No	No	No	No	No	No	No	No	No	No	0	0	no	no	yes	84	111/67	98	28	17	37.8	8.8	0.44	13.2	300	0.03	0.03	12	0.6	0.11	4.8	73	90	142	4
HMC012 day 0	HMC012	day 0	baseline	Placebo	critical	70-100	Female	35-51	Yes	No		Yes	No	No	No	No	No	No	No	No	No	No	No	Yes	0	1	no	no	yes	84	159/93	88	85	32	36.2	7	0.38	8.3	309	0.01	0.02	7.31	0.53	0.45	7.9	59	89	144	4.2
Cath013 day 3	Cath013	day 3	follow up	Imatinib	non-critical	18-50	Female	26-35	No	No		No	No	No	No	No	No	No	No	No	No	No	No	No	1	0	no	no	yes	60	116/65	95	24	14	36.6	8.1		4.3	310	0.03	0.03	2.9	0.95	0.44	2.8	48	90	139	4.7
Spaarn071 day 0	Spaarn071	day 0	baseline	Placebo	critical	70-100	Male	17-25	No	Yes, former		No	No	No	No	No	No	No	Yes	No	No	No	No	No	0	0	no	no	yes	99	108/70	87	85	38	37.2	8.4	0.41	5.4	223	0	0	4.4	0.4	0.6	7.4	94	70	136	4.1
Spaarn081 day 3	Spaarn081	day 3	follow up	Placebo	critical	70-100	Male	17-25	No	Yes, former		No	No	No	No	No	No	No	No	No	No	No	No	No	1	0	no	no	yes	76	108/67	93	85	28	35.4	9.4	0.42	15.5	267	0	0	14.3	0.6	0.6	11.5	70	88	145	3.1
VUMC031 day 0	VUMC031	day 0	baseline	Imatinib	non-critical	51-69	Male	26-35	No	No		No	No	No	No	No	No	No	No	No	No	No	No	No	0	0	no	yes	yes	96	111/73	96	32	22	38.6	8.5	0.41	9.4	314	0	0.01	7.43	1.41	0.53	5.8	91	79	141	4.2
Spaarn061 day 0	Spaarn061	day 0	baseline	Imatinib	non-critical	70-100	Male	17-25	No	Yes, former		No	No	No	No	No	No	No	No	No	No	No	No	No	0	1	no	no	yes	73	139/75	92	30	24	36.7	7.8	0.37	6.5	541	0	0	4.6	1.2	0.6	7.6	70	84	135	3.7
HMC022 day 0	HMC022	day 0	baseline	Imatinib	non-critical	51-69	Female	26-35	No	Yes, former		No	No	No	No	No	No	No	No	No	No	No	No	No	0	1	no	no	yes	55	118/74	94	24	20	36.4	9	0.42	6	295	0	0.01	4.72	0.79	0.52	5.8	44	110	138	3.9
VUMC068 day 0	VUMC068	day 0	baseline	Placebo	non-critical	70-100	Male	17-25	No	No		No	No	Yes	No	No	No	No	No	No	No	No	No	No	0	0	no	no	yes	61	147/83	97	30	20	37.8	8.5	0.4	9.2	400	0.04	0.01	7.63	0.59	0.82	4.6	71	95	136	4.4
MCA051 day 0	MCA051	day 0	baseline	Placebo	non-critical	51-69	Male	26-35	Yes	Yes, former		No	Yes	Yes	No	Yes	No	No	No	No	No	No	No	No	0	0	no	no	yes	71	127/71	94	60	16	36.6	8.5	0.4	8.4	186	0	0.01	7.1	1	0.3	16.7	109	62	34	3.7
HMC003 day 0	HMC003	day 0	baseline	Placebo	non-critical	51-69	Male	26-35	Yes	No		Yes	No	No	No	No	No	No	No	No	No	No	No	No	0	1	yes	no	no	68	130/75	95	33	18	36.6	9	0.43	7.4	176	0	0.01	5.8	1.22	0.38	6.3	62	104	137	3.6
Isa009 day 3	Isa009	day 3	follow up	Placebo	non-critical	70-100	Male	17-25	No	Yes, former		No	No	No	No	No	No	No	No	No	No	No	No	No	0	0	yes	no	no	83	115/63	95	28	20	37.2	6.4	0.3	10.9	273	0.1		9.4	0.9		10.8	86	75	135	3.9
Isa004 day 0	Isa004	day 0	baseline	Placebo	non-critical	51-69	Male	26-35	Yes	No		Yes	No	No	Yes	No	No	No	No	No	No	No	No	No	1	0	no	no	no	81	127/77	96	32	20	38.8	8.7	0.41	5.1	236	0.1		3.9	0.8		5.3	73	94	129	3.6
VUMC047 day 0	VUMC047	day 0	baseline	Imatinib	non-critical	70-100	Female	17-25	No	Yes, former	10	No	No	Yes	No	No	No	No	No	No	No	No	No	No	0	0	no	yes	yes	83	150/86	93	25	13	36.6	8		10.7	398	0.24	0.03	7.46	2.08	0.83	6.3	73	73	140	3.8
Spaarn072 day 3	Spaarn072	day 3	follow up	Placebo	non-critical	51-69	Male	26-35	Yes	No		Yes	No	No	No	No	No	No	No	No	No	No	No	No	0	0	no	no	yes	82	152/92	95	24	20	37.4	9.2	0.44	9.2	265	0	0	7.5	1	0.7	8.5	73	90	139	4.9
Cath010 day 3	Cath010	day 3	follow up	Placebo	non-critical	70-100	Male	17-25	No	No		No	No	No	No	No	No	No	No	No	No	No	No	No	0	0	no	no	no	75	142/65	94	28	18	37.2	8.8		14.4	320	0.04	0.03	13	0.95	0.5	5.5	66	90	144	3.6
VUMC048 day 3	VUMC048	day 3	follow up	Placebo	non-critical	70-100	Male	17-25	No	Yes, former	25	No	No	Yes	No	No	No	No	No	No	No	No	No	No	0	0	no	yes	yes	80	142/76	88	28	16	36.4	9.8		6.1	193	0	0.03		1.18	0.36	10.3	95	70	137	4.2
HMC015 day 3	HMC015	day 3	follow up	Placebo	non-critical	51-69	Female	26-35	No	Yes, active		No	No	No	No	No	No	No	No	No	No	No	No	No	0	0	no	no	yes	101	142/73	95	85	20	36	8.4	0.4	12.4	268	0	0.02	11.6	0.44	0.37	2.8	49	104	144	4.1
MCA030 day 0	MCA030	day 0	baseline	Imatinib	non-critical	70-100	Female	26-35	No	No		No	No	No	No	No	No	No	No	No	No	No	No	Yes	0	0	no	no	yes	98	119/65	97	30	20	36	7.7	0.38	14	327	0	0	1.46	0.6	0.3	4.2	73	74	136	4.1
Spaarn078 day 3	Spaarn078	day 3	follow up	Imatinib	critical	51-69	Female	35-51	Yes	No		Yes	No	No	No	No	No	No	No	No	No	No	No	No	0	0	no	no	yes	98	114/74	91	60	24	38	8.4	0.4	7.7	108	0	0	6.3	0.9	0.5	6.6	72	80	131	3.7
Cath012 day 0	Cath012	day 0	baseline	Imatinib	non-critical	70-100	Male	17-25	No	No		No	No	Yes	No	No	No	No	No	No	No	No	No	No	0	0	no	no	yes	72	147/72	92	30	14	38.5	9.1		15.4	410	0.03	0.1	12	1.9	1.1	12	123	47	137	4.2
Spaarn040 day 0	Spaarn040	day 0	baseline	Imatinib	non-critical	51-69	Female	26-35	Yes	Yes, former	20	No	No	No	No	No	No	No	No	No	No	No	No	Yes	0	0	no	no	yes	79	133/82	96	60	20	37.2	7.1	0.33	6.6	258	0	0	4.3	1.8	0.4	5.8	58	90	140	3.6
Isa008 day 0	Isa008	day 0	baseline	Imatinib	non-critical	51-69	Male	26-35	No	Yes, former		No	No	No	No	No	No	No	No	No	No	No	No	No	0	0	yes	no	no	64	112/67	96	30	24	37.9	9.2	0.42	6.6	126	0.1		5.4	0.7		5.1	75	93	136	3.9
Spaarn012 day 0	Spaarn012	day 0	baseline	Imatinib	critical	51-69	Male	26-35	No	No		No	No	No	No	No	No	No	No	No	No	No	No	No	0	0	yes	no	yes	73	107/63	94	40	36	37.5	8.8	0.41	9.6	172	0	0	8.6	0.6	0.4		97	72	139	3.7
Isa004 day 3	Isa004	day 3	follow up	Placebo	non-critical	51-69	Male	26-35	Yes	No		Yes	No	No	Yes	No	No	No	No	No	No	No	No	No	0	0	no	no	no	81	127/77	96	32	20	38.8	8.7	0.41	5.1	236	0.1		3.9	0.8		5.3	73	94	129	3.6
VUMC021 day 3	VUMC021	day 3	follow up	Placebo	non-critical	70-100	Female	26-35	Yes	Yes, former	0.5	Yes	Yes	Yes	No	No	No	No	No	No	No	No	No	Yes	0	1	no	no	no	96	135/85	93	24	20	37.1	7.8	0.38	7.3	374	0	0.03	5.33	1.49	0.4	4.9	71	73	135	3.6
Rad003 day 0	Rad003	day 0	baseline	Placebo	non-critical	70-100	Male	26-35	No	Yes, former	26	No	Yes	No	Yes	Yes	No	No	No	No	No	No	No	No	0	1	no	no	no	87	113/78	93	24	17	36.2	9	0.42	8.9	653	0.27	0.07	6.44	1.32	0.79	6.3	70	90	136	5
VUMC075 day 3	VUMC075	day 3	follow up	Placebo	non-critical	51-69	Female	35-51	Yes	No		No	No	No	No	Yes	No	No	No	No	No	No	No	Yes	0	1	no	no	yes	92	130/74	93	30	20	37.5	8.1	0.41	7.8	204	0.01	0.03	6.28	0.66	0.67	5.8	82	69	139	4.9
Spaarn082 day 0	Spaarn082	day 0	baseline	Imatinib	non-critical	51-69	Male	35-51	Yes	No		No	No	No	No	Yes	No	No	No	No	No	No	No	No	0	1	no	no	yes	73	128/75	95	40	24	36.8	8.9	0.4	5.6	193	0	0	4.5	0.6	0.6	4.7	81	90	135	3.6
VUMC049 day 3	VUMC049	day 3	follow up	Imatinib	non-critical	51-69	Female	26-35	No	Yes, active	40	No	No	No	No	No	No	No	No	No	No	No	No	Yes	0	0	no	yes	yes	71	103/64	93	28	20	36.7	8.4		9.3	330	0.01	0.01	7.78	0.83	0.61	4.2	63	90	138	3.9
VUMC046 day 0	VUMC046	day 0	baseline	Imatinib	non-critical	51-69	Male	26-35	No	No		No	No	No	No	No	No	No	No	No	No	No	No	No	0	1	no	yes	yes	59	123/78	95	30	24	36.5	7.6	0.35	10.3	377	0	0.02	8.58	0.61	0.58	7.9	79	95	136	4.4
OLVG001 day 0	OLVG001	day 0	baseline	Placebo	non-critical	51-69	Female	26-35		No		No	No	No	No	No	No	No	No	No	No	No	No	No	0	0	yes	no	no	88	115/75	96	24	22	39.1	7.5	0.36	9	213	0.1	0.1	7.5	1	0.5	3.7	64	84	132	4.2
Spaarn058 day 2	Spaarn058	day 2	follow up	Placebo	non-critical	51-69	Male	35-51	Yes	No		Yes	No	No	No	No	No	No	No	No	No	No	No	Yes	1	0	no	yes	yes	57	116/75	98	26	22	36.6	8.9	0.4	5.7	159	0	0	3.7	1.6	0.4	9.9	72	90	138	3.4
Cath044 day 3	Cath044	day 3	follow up	Imatinib	non-critical	70-100	Male	26-35	Yes	No		No	No	No	No	No	No	No	No	No	No	No	No	No	0	0	no	no	yes	80	115/71	93	26	16	37.9	9.1	0.45	13.6	240	0.03	0.03	13	0.69	0.41	14	120	51	140	3.4
LUMC005 day 0	LUMC005	day 0	baseline	Imatinib	non-critical	70-100	Male	26-35	No	Yes, former	10	No	No	No	No	No	No	No	No	No	No	No	No	No	0	0	no	yes	yes	51	121/59	97	30	14	36.7	9.2	0.425	15.05	241	0	0.06	12.75	1.33	0.91	6.6	76	88	142	4.4
MCA050 day 2	MCA050	day 2	follow up	Imatinib	non-critical	51-69	Male	17-25	No	Yes, former	30	No	No	No	No	No	No	No	No	No	No	No	No	No	0	1	no	no	yes	71	111/68	94	40	16	36.6	8.1	0.39	11.8	359	0	0	11.1	0.2	0.3	7	69	90	140	4.2
Cath021 day 0	Cath021	day 0	baseline	Placebo	non-critical	70-100	Female	26-35	Yes	No		No	Yes	No	No	No	No	No	No	Yes	No	No	No	Yes	0	1	no	no	yes	53	161/69	95	24	16	36	8.2	0.42	10.3	330	0.03	0.03	9.4	0.59	0.28	12	70	69	140	4
VUMC012 day 0	VUMC012	day 0	baseline	Placebo	non-critical	70-100	Male	26-35	No	Yes, active	0.5	No	No	No	No	No	No	No	No	No	No	No	No	Yes	0	0	no	no	no	84	167/81	94	85	26	37.4	9.6	0.47	5.7	133	0	0.02	5.13	0.25	0.24	5	59	90	139	3.5
OLVG014 day 0	OLVG014	day 0	baseline	Imatinib	non-critical	51-69	Male	26-35	No	No		No	No	No	No	No	No	No	No	No	No	No	No	No	0	0	no	yes	yes	64	141 /84	99	70	20	36.2	6.6	0.3	8	164	0.1	0.1	6.9	0.7	0.4	3.5	64	90	133	4
MCA001 day 0	MCA001	day 0	baseline	Imatinib	non-critical	70-100	Female	26-35	Yes	Yes, former	22	No	No	Yes	No	No	No	No	No	No	No	No	No	No	0	0	yes	no	no	83	121/76	96	85	26	36.4	6.8		8.6	231	0.07	0.01	7.3	1.1	0.1	2.7	51	90	140	4
Spaarn005 day 0	Spaarn005	day 0	baseline	Placebo	non-critical	70-100	Female	26-35	Yes	No		Yes	No	No	No	No	No	No	No	No	No	No	No	Yes	0	0	yes	no	no	64	102/51	93	28	22	38.4	7.6	0.34	11	231	0	0.1	9.6	0.7	0.6		95	51	128	3.8
Spaarn004 day 0	Spaarn004	day 0	baseline	Placebo	non-critical	70-100	Male	17-25	No	Yes, former	11	Yes	Yes	No	Yes	No	No	No	No	No	No	Yes	No	No	0	0	no	no	no	86	119/69	94	28	18	37.3	7.9	0.36	9.4	185	0	0	8.2	0.9	0.3		107	56	136	4.9
AMC030 day 3	AMC030	day 3	follow up	Placebo	non-critical	70-100	Male	26-35	No	Yes, former	20	No	Yes	No	No	No	No	No	No	No	No	No	No	Yes	0	0	no	no	yes	72	97/61	95	85	30	35.7	8.3		7.9	250	0	0.02	6.5	0.88	0.49	17.5	166	35	133	4.4
AMC021 day 2	AMC021	day 2	follow up	Placebo	non-critical	70-100	Male	26-35	Yes	Yes, former		No	Yes	Yes	No	No	No	No	No	No	No	No	No	No	0	1	no	yes	yes	69	119/58	89	30	24	35.8	8.3		12.3	230	0	0.02	9.4	1.91	0.91	10.4	117	56	130	4.3
Cath018 day 3	Cath018	day 3	follow up	Placebo	non-critical	70-100	Female	17-25	No	No		No	No	No	No	No	No	No	No	No	No	No	Yes	No	0	0	no	no	yes	80	110/53	95	26	20	37.9	9.1	0.45	6.3	190	0.03	0.03	4.5	1.2	0.5	6.9	77	61	139	4.1
VUMC019 day 3	VUMC019	day 3	follow up	Placebo	non-critical	51-69	Female	17-25	No	Yes, former		No	No	Yes	No	No	No	No	No	No	No	No	No	No	0	0	no	no	no	110	120/71	94	26	20	37.1	9.1	0.47	4.9	190	0.01	0.01	3.66	0.82	0.42	5.3	52	90	140	4.3
Cath047 day 0	Cath047	day 0	baseline	Placebo	non-critical	18-50	Male	26-35	No	No		No	No	No	No	No	No	No	No	No	No	No	No	No	0	0	no	no	yes	84	111/67	98	28	17	37.8	8.8	0.44	13.2	300	0.03	0.03	12	0.6	0.11	4.8	73	90	142	4
Cath046 day 0	Cath046	day 0	baseline	Imatinib	non-critical	51-69	Female	26-35	Yes	No		No	No	No	No	No	No	No	No	No	No	No	No	No	0	1	no	no	yes	60	109/66	88	20	14	36.2	8.5	0.42	10.4	460	0.03	0.04	7.7	2	0.67	7.3	56	90	138	4
VUMC064 day 0	VUMC064	day 0	baseline	Imatinib	non-critical	51-69	Male	17-25	No	No		No	No	No	No	No	No	No	No	No	No	No	No	No	0	0	no	no	yes	57	122/74	100	24	18	36.6	9.9	0.46	5.5	253	0	0	4.31	0.86	0.33	4.5	100	72	129	3.5
MCA023 day 3	MCA023	day 3	follow up	Placebo	non-critical	51-69	Male	35-51	Yes	Yes, former	15	No	No	Yes	No	No	No	No	No	No	No	No	No	No	0	0	no	no	yes	105	121/75	95	24	28	36.8	9	0.43	4.3	192	0	0.01	3.5	0.5	0.3	4.2	85	83	132	3.7
VUMC069 day 3	VUMC069	day 3	follow up	Placebo	non-critical	18-50	Female	26-35		No		No	No	No	No	No	No	No	No	No	No	No	No	Yes	0	0	no	no	yes	70	162/100	99	26	16	36.9	7.6	0.37	6.4	359	0.21	0.02	4.46	1.37	0.33	4.3	52	95	139	3.9
MCA038 day 3	MCA038	day 3	follow up	Placebo	critical	70-100	Male	26-35	Yes	Yes, former	68	No	Yes	Yes	No	Yes	No	No	No	No	No	No	No	Yes	0	1	no	no	yes	100	138/75	96	24	20	37.9	8.4	0.4	6.6	144	0	0.01	5.7	0.5	0.5	6.6	69	88	129	3.2
LUMC005 day 2	LUMC005	day 2	follow up	Imatinib	non-critical	70-100	Male	26-35	No	Yes, former	10	No	No	No	No	No	No	No	No	No	No	No	No	No	0	1	no	yes	yes	51	121/59	97	30	14	36.7	9.2	0.425	15.05	241	0	0.06	12.75	1.33	0.91	6.6	76	88	142	4.4
VUMC049 day 0	VUMC049	day 0	baseline	Imatinib	non-critical	51-69	Female	26-35	No	Yes, active	40	No	No	No	No	No	No	No	No	No	No	No	No	Yes	0	0	no	yes	yes	71	103/64	93	28	20	36.7	8.4		9.3	330	0.01	0.01	7.78	0.83	0.61	4.2	63	90	138	3.9
VUMC017 day 0	VUMC017	day 0	baseline	Imatinib	non-critical	18-50	Female	35-51	Yes	No		No	No	No	No	No	No	No	No	No	No	No	No	No	0	1	no	no	no	96	106/71	94	30	36	38.4	7.6	0.37	4.7	269	0.02	0.01	3.45	1.03	0.2		46	90	140	3.4
AMC038 day 0	AMC038	day 0	baseline	Imatinib	non-critical	70-100	Male	26-35				Yes	No	No	No	No	No	Yes	No	No	No	No	No	No	0	0	no	no	yes	70	100/68	93	35	22	36.5	9.1	0.46	14	219	0	0.03	12.82	0.65	0.39	9	105	63	136	4.7
HMC009 day 3	HMC009	day 3	follow up	Imatinib	non-critical	51-69	Male	35-51	Yes	Yes, active		No	No	No	No	No	No	No	No	No	No	No	No	No	0	1	no	yes	no	88	133/76	97	28	28	36.1	9.3	0.47	4.5	187	0.01	0.01	3.08	1.02	0.34	5.4	80	98	137	4.1
VUMC025 day 0	VUMC025	day 0	baseline	Placebo	critical	70-100	Male	26-35	No	Yes, former	43	No	Yes	Yes	No	No	No	Yes	No	No	No	No	No	No	0	1	no	no	yes	81	108/70	93	30	20	37.1	8.2		9.2	236	0	0.01	8.51	0.34	0.25	8	53	90	138	3.9
OLVG007 day 0	OLVG007	day 0	baseline	Imatinib	non-critical	51-69	Female	26-35		No		No	No	No	No	No	No	No	No	No	No	No	No	No	0	0	no	no	no	80	132/88	98	30	28	37.2	8		5	240	0.1	0.1	3.8	0.9	0.2	2.5	53	90	145	3.9
Spaarn064 day 0	Spaarn064	day 0	baseline	Placebo	critical	70-100	Female	26-35	No	Yes, former	5	Yes	Yes	No	Yes	Yes	No	No	Yes	No	No	Yes	No	Yes	0	0	no	no	yes	76	127/70	90	85	24	36.1	7.5	0.35	6.3	249	0	0	5.6	0.4	0.2	11.1	64	76	137	4.3
AMC031 day 2	AMC031	day 2	follow up	Placebo	critical	70-100	Male	26-35	Yes	No		Yes	No	Yes	No	No	No	No	No	No	No	No	No	No	0	1	no	no	yes	80	135/79	94	32	34	36.7	7.8	0.39	4.7	214	0	0	4.01	0.42	0.23	10.5	172	33	136	4.5
MCA007 day 0	MCA007	day 0	baseline	Imatinib	critical	70-100	Male	26-35	No	No		No	No	No	No	No	No	No	No	No	No	No	No	No	0	0	no	no	no	95	132/94(107)	95	60	24	37.4	9.2		5.5	303	0.02	0.01	4.5	0.4	0.6	6.1	73	87	137	3.6
VUMC034 day 3	VUMC034	day 3	follow up	Placebo	non-critical	70-100	Male	26-35	No	Yes, former	10	Yes	No	No	No	No	No	No	No	No	No	No	No	Yes	0	0	no	yes	no	65	101/60	91	20	18	37.2	9.2	0.44	6.2	214	0.01	0.01	4.84	0.71	0.58	12.4	117	54	132	2.8
AMC022 day 2	AMC022	day 2	follow up	Imatinib	non-critical	18-50	Male	26-35	No	No		No	No	No	No	No	No	No	No	No	No	No	No	No	0	0	no	no	yes	101	130/79	95	85	30	38.3	8.4		18	373	0	0.04	15.54	0.91	1.12		73	90
MCA044 day 3	MCA044	day 3	follow up	Imatinib	critical	51-69	Male	26-35	Yes	No		Yes	No	No	No	No	No	No	No	No	No	No	No	No	0	0	no	no	yes	69	122/74	92	60	18	37.7	9.3	0.43	11.4	203	0	0.01	10.3	0.8	0.4	4.7	79	90	132	3.7
Cath015 day 3	Cath015	day 3	follow up	Placebo	non-critical	70-100	Female	26-35	No	No		No	No	No	No	No	No	No	No	No	No	Yes	No	No	1	0	no	no	yes	85	128/80	94	33	14	36.7	9.3	0.46	7.9	230	0.03	0.03	6.2	0.9	0.73	3.3	45	90	137	3.3
Cath001 day 2	Cath001	day 2	follow up	Placebo	non-critical	18-50	Male	26-35	No	No		No	No	No	No	No	No	No	No	No	No	Yes	No	No	1	0	no	no	no	76	134/97	97	28	12	36.7	8.9		4.3	200	0.03	0.03	2.1	1.8	0.35	3.7	63	90	136	3.8
MCA046 day 0	MCA046	day 0	baseline	Placebo	critical	70-100	Male	26-35	Yes	Yes, former		No	No	No	No	No	No	No	No	No	No	No	No	Yes	0	0	no	no	yes	64	158/81	92	35	29	36.7	8.3	0.4	7.6	189	0.03	0.01	6	1	0.6	4.2	76	80	135	3.7
HMC015 day 0	HMC015	day 0	baseline	Placebo	non-critical	51-69	Female	26-35	No	Yes, active		No	No	No	No	No	No	No	No	No	No	No	No	No	0	0	no	no	yes	101	142/73	95	85	20	36	8.4	0.4	12.4	268	0	0.02	11.6	0.44	0.37	2.8	49	104	144	4.1
Cath034 day 0	Cath034	day 0	baseline	Placebo	non-critical	51-69	Male	26-35	Yes	No		No	No	No	No	No	Yes	No	No	No	No	No	No	No	0	0	no	no	yes	75	123/71	96	24	16	36.6	8.7	0.41	8.9	170	0.38	0.06	4.7	2.1	1.6	6.4	107	67	135	3.9
MCA002 day 3	MCA002	day 3	follow up	Placebo	non-critical	51-69	Female	35-51	Yes	No		Yes	No	No	No	No	No	No	No	No	No	No	No	Yes	0	0	yes	no	no	87	149/87	92	28	22	37.5	7.1		5.5	311	0.07	0.02	4	1	0.4	1.9	46	90	141	3.8
Spaarn055 day 0	Spaarn055	day 0	baseline	Imatinib	non-critical	18-50	Male	17-25	No	No		No	No	No	No	No	No	No	No	No	No	No	No	No	0	0	no	no	yes	88	95/63	95	26	16	36.5	8.9	0.43	15	479	0.1	0	12.3	1.6	1	8.5	67	90	141	4.2
Spaarn072 day 0	Spaarn072	day 0	baseline	Placebo	non-critical	51-69	Male	26-35	Yes	No		Yes	No	No	No	No	No	No	No	No	No	No	No	No	0	1	no	no	yes	82	152/92	95	24	20	37.4	9.2	0.44	9.2	265	0	0	7.5	1	0.7	8.5	73	90	139	4.9
VUMC035 day 0	VUMC035	day 0	baseline	Imatinib	non-critical	51-69	Female	26-35	Yes	No		No	No	No	No	No	No	No	No	No	No	No	No	No	0	0	no	yes	no	66	124/73	94	24	20	37	7.4		5.1	261	0	0	3.91	1.05	0.11	4.2	50	90	137	3.8
VUMC020 day 2	VUMC020	day 2	follow up	Imatinib	critical	70-100	Male	26-35		Yes, former		Yes	No	No	No	No	No	No	No	No	No	No	No	Yes	0	0	no	no	no	94	166/74	94	26	22	36.8	7.8	0.38	4.6	184	0	0.01	3.61	0.46	0.53	10.5	112	48	137	3.6
Cath022 day 0	Cath022	day 0	baseline	Placebo	non-critical	70-100	Male	17-25	No	No		No	No	Yes	No	No	No	No	No	No	No	No	No	No	0	0	no	no	yes	60	117/67	92	30	14	35.3	9.1	0.42	4	180	0.03	0.03	2.7	0.97	0.32	6.7	58	90	138	3.8
MCA027 day 0	MCA027	day 0	baseline	Imatinib	critical	51-69	Male	26-35	No	Yes, former	10	Yes	No	No	No	No	No	No	No	No	No	No	No	No	0	1	no	no	yes	55	136/90	99	31	16	35.1	9	0.43	11.2	126	0	0.01	5.7	2.7	0.5	9.5	81	87	140	4.3
OLVG030 day 2	OLVG030	day 2	follow up	Placebo	non-critical	51-69	Male	26-35		No		Yes	No	No	No	No	No	No	No	No	No	No	No	Yes	0	0	no	no	yes	62	116/76	94	28	20	36.4	8.6	0.42	5.4	313	0.1	0.1	4.4	0.8	0.2	9.1	92	76	135	3.8
Cath042 day 2	Cath042	day 2	follow up	Placebo	non-critical	51-69	Female	26-35	Yes	No		No	No	No	No	No	No	No	No	No	No	Yes	No	No	0	0	no	no	yes	78	141/75	97	24	16	36.8	8.6	0.42	4.8	230	0.03	0.03	3	1.5	0.31	5.4	68	85	133	4
VUMC057 day 0	VUMC057	day 0	baseline	Placebo	non-critical	18-50	Male	26-35	No	No		No	No	No	No	No	No	No	No	No	No	No	No	No	0	0	no	yes	yes	74	115/75	94	28	20	36.2	8.2	0.4	6.3	300	0	0.01	5.04	0.84	0.29	7.3	94	89	138	5
Isa003 day 0	Isa003	day 0	baseline	Imatinib	critical	70-100	Male	26-35	No	Yes, former	33	Yes	Yes	Yes	Yes	No	No	No	No	No	No	No	No	No	0	0	no	no	no	85	117/77	96	85	28	36.9	8.7	0.42	7.6	224							138	41	136	4.5
AMC017 day 0	AMC017	day 0	baseline	Imatinib	non-critical	51-69	Male	26-35	No	Yes, former		No	Yes	Yes	No	No	No	No	No	No	No	No	No	No	0	1	no	no	yes	75	87/58	94	30	20	36.4	8.7		7.6	250	0	0.01	6.06	0.92	0.59	22.4	126	51	132	4.3
MCA015 day 0	MCA015	day 0	baseline	Placebo	non-critical	70-100	Female	17-25	No	Yes, former	40	No	No	Yes	Yes	No	No	Yes	No	No	No	No	No	No	0	0	no	no	yes	81	135/64	92	22	22	36.8	8		7.8	192	0	0.01	6.9	0.7	0.3	7	94	50	134	3.2
AMC016 day 0	AMC016	day 0	baseline	Imatinib	non-critical	51-69	Male	26-35		No		No	No	No	No	No	No	No	No	No	No	No	No	No	0	0	no	yes	yes	68	129/73	98	24	26	36.6	9.1	0.43	8	225	0	0.02	6.2	0.98	0.74	4.7	89	80	134	3.7
MCA052 day 0	MCA052	day 0	baseline	Imatinib	critical	51-69	Male	26-35	No	No		No	No	No	No	No	No	No	No	No	No	No	No	No	1	0	no	no	yes	24	120/74	92	40	24	6.7	9.8	0.47	5.7	157	0	0.01	4.4	0.8	0.5	7.3	79	90	137	4.1
Cath043 day 3	Cath043	day 3	follow up	Placebo	non-critical	70-100	Female	17-25	No	No		No	No	No	No	No	No	No	No	No	No	No	No	No	0	1	no	no	yes	83	168/79	92	28	24	37.6	8.4	0.41	12.2	270	0.03	0.03	11	1.4	0.25	9.3	83	56	135	4
VUMC009 day 3	VUMC009	day 3	follow up	Imatinib	non-critical	70-100	Female	26-35		No		No	No	No	No	No	No	No	No	No	No	No	No	Yes	0	0	no	no	no	97	119/71	94	32	30	38.5	8.7	0.43	10.5	366	0	0.02	9.07	0.97	0.36	8.5	60	88	149	2.9
VUMC016 day 0	VUMC016	day 0	baseline	Placebo	non-critical	70-100	Male	26-35	Yes	Yes, former		No	Yes	No	No	Yes	No	No	No	No	Yes	No	No	No	0	0	no	no	no	94	144/77	93	30	20	39.5	9	0.45	7.3	186	0	0.02	5.88	0.91	0.45	5.5	88	78	135	4
MCA017 day 3	MCA017	day 3	follow up	Imatinib	non-critical	51-69	Male	26-35	No	No		Yes	No	No	No	No	No	No	No	No	No	No	No	No	0	0	no	no	yes	80	108/69	97	50	28	36.5	7.8		13.7	187	0	0	12.5	0.4	0.2	7.9	74	90	130	3.6
MCA024 day 2	MCA024	day 2	follow up	Imatinib	non-critical	51-69	Male	17-25	No	No		No	No	Yes	No	Yes	No	No	No	No	No	No	No	No	0	0	no	no	yes	72	113/66	96	60	14	36	8.3	0.39	9.9	230	0	0.01	9.3	0.4	0.2	6.9	92	79	138	3.5
LUMC007 day 0	LUMC007	day 0	baseline	Imatinib	non-critical	18-50	Male	26-35	No	Yes, former	26	No	No	Yes	No	No	No	No	No	No	No	No	No	No	0	1	no	yes	yes	76	122/85	96	28	16	36.9	8.7	0.44	15.28	528	0	0.01	12.08	1.68	1.51	6.7	83	90	140	5.4
Spaarn003 day 0	Spaarn003	day 0	baseline	Imatinib	non-critical	70-100	Male	26-35	No	No		No	No	No	No	No	No	No	No	No	No	No	No	No	0	1	no	no	no	70	125/68	94	35	18	37.2	8.7	0.41	10.5	200	0	0		1	0.4		72	90	140	3.2
Cath035 day 3	Cath035	day 3	follow up	Imatinib	non-critical	18-50	Male	35-51	Yes	No		No	No	No	No	No	No	No	No	No	No	No	No	No	0	0	no	no	yes	89	124/68	97	60	28	37.2	8.2	0.42	7	310	0.03	0.04	5.5	1.2	0.24	4.4	71	90	136	4.7
MCA001 day 3	MCA001	day 3	follow up	Imatinib	non-critical	70-100	Female	26-35	Yes	Yes, former	22	No	No	Yes	No	No	No	No	No	No	No	No	No	No	0	0	yes	no	no	83	121/76	96	85	26	36.4	6.8		8.6	231	0.07	0.01	7.3	1.1	0.1	2.7	51	90	140	4
VUMC005 day 0	VUMC005	day 0	baseline	Placebo	critical	18-50	Male	26-35	No	Yes, active		Yes	No	No	No	No	No	No	No	No	No	No	No	No	0	1	no	no	no	106	123/81	89	30	32	38.6	7.4	0.36	6.2	331	0	0.01	4.85	0.88	0.4	3.7	55	90	135	4.2
Spaarn014 day 3	Spaarn014	day 3	follow up	Placebo	critical	51-69	Male	26-35	Yes	No		No	Yes	No	No	No	No	No	No	No	No	Yes	No	Yes	0	0	yes	no	yes	96	147/87	92	40	20	38.9	9.3	0.41	7.6	281	0	0	5.8	0.8	1		91	79	138	3.3
Isa006 day 3	Isa006	day 3	follow up	Placebo	non-critical	51-69	Female	35-51	Yes	No		No	Yes	No	No	No	No	No	No	No	No	No	No	Yes	0	0	yes	no	no	102	146/91	94	85	34	37.1	8	0.37	4.7	399	0.1		4	0.5		4.9	58	93	136
OLVG009 day 0	OLVG009	day 0	baseline	Imatinib	non-critical	51-69	Male	26-35	No	No		Yes	No	No	No	No	No	No	No	No	No	No	No	No	0	0	no	no	no	87	143/87	94	22	18	37.9	9.5		5.5	142	0.1	0.1	3.8	1.5	0.3	5.3	91	91	141	4
VUMC026 day 0	VUMC026	day 0	baseline	Placebo	non-critical	51-69	Male	17-25	No			No	No	No	No	No	No	No	No	No	No	No	No	No	0	0	no	no	yes	77	142/75	96	40	21	36.5	9.1	0.45	14.7	410						7.7	66	90	136	4.6
AMC014 day 0	AMC014	day 0	baseline	Placebo	non-critical	18-50	Male	26-35		No		Yes	No	No	No	No	No	No	No	No	No	No	No	Yes	0	1	no	yes	yes	92	123/68	95	30	28	37.3	7.7		6.3	328	0	0.01	5.23	0.79	0.24	5.7	91	88	140	4.4
MCA010 day 3	MCA010	day 3	follow up	Imatinib	non-critical	70-100	Male	26-35	Yes	Yes, former	30	No	Yes	No	No	Yes	No	Yes	No	No	No	No	No	No	0	0	no	no	yes	82	133/69	94	33	16	36.8	7.9		10.1		0.01	0.01	8.6	1	0.5	7.9	88	75	137	4
Spaarn022 day 0	Spaarn022	day 0	baseline	Placebo	non-critical	18-50	Male	26-35	No	No		No	No	No	Yes	No	Yes	No	No	No	No	No	No	No	1	0	no	no	no	80	124/75	91	20	15	37.4	8.7	0.39	4	102	0	0	2.6	0.9	0.4		81	90	136	3.5
MCA032 day 2	MCA032	day 2	follow up	Placebo	critical	70-100	Female	26-35	Yes	No		Yes	Yes	Yes	Yes	No	Yes	No	No	No	No	No	No	No	0	1	no	no	no	85	133/79	88	60	22	36.2	6.6	0.32	11.4	307	0	0.01	10.5	0.5	0.4	13.7	103	47	137	3.9
Cath035 day 0	Cath035	day 0	baseline	Imatinib	non-critical	18-50	Male	35-51	Yes	No		No	No	No	No	No	No	No	No	No	No	No	No	No	0	0	no	no	yes	89	124/68	97	60	28	37.2	8.2	0.42	7	310	0.03	0.04	5.5	1.2	0.24	4.4	71	90	136	4.7
HMC009 day 0	HMC009	day 0	baseline	Imatinib	non-critical	51-69	Male	35-51	Yes	Yes, active		No	No	No	No	No	No	No	No	No	No	No	No	No	0	0	no	yes	no	88	133/76	97	28	28	36.1	9.3	0.47	4.5	187	0.01	0.01	3.08	1.02	0.34	5.4	80	98	137	4.1
VUMC030 day 3	VUMC030	day 3	follow up	Placebo	non-critical	70-100	Female	26-35	Yes	Yes, former	10	Yes	Yes	No	No	Yes	No	No	No	No	No	Yes	No	No	0	0	no	yes	yes	82	113/69	93	28	16	37.8	8.6		4.1	300	0	0.01	3.26	0.59	0.18	8.2	128	36	135	3.8
Cath034 day 3	Cath034	day 3	follow up	Placebo	non-critical	51-69	Male	26-35	Yes	No		No	No	No	No	No	Yes	No	No	No	No	No	No	No	0	0	no	no	yes	75	123/71	96	24	16	36.6	8.7	0.41	8.9	170	0.38	0.06	4.7	2.1	1.6	6.4	107	67	135	3.9
Spaarn071 day 3	Spaarn071	day 3	follow up	Placebo	critical	70-100	Male	17-25	No	Yes, former		No	No	No	No	No	No	No	Yes	No	No	No	No	No	0	0	no	no	yes	99	108/70	87	85	38	37.2	8.4	0.41	5.4	223	0	0	4.4	0.4	0.6	7.4	94	70	136	4.1
OLVG010 day 3	OLVG010	day 3	follow up	Imatinib	non-critical	51-69	Male	26-35	No	No		No	No	No	No	No	No	No	No	No	No	No	No	Yes	0	0	no	no	no	95	115/76	95	30	24	37.7	8.1		9.2	302	0.1	0.1	7.6	1	0.5	6	70	90	138	3.5
Spaarn015 day 3	Spaarn015	day 3	follow up	Placebo	non-critical	70-100	Male	26-35	Yes	Yes, former		Yes	Yes	No	No	No	Yes	No	No	No	No	No	No	Yes	0	0	yes	no	no	64	128/65	93	32	30	37	8.9	0.42	5.9	160	0	0	4.1	1	0.7		155	40	137	4.8
Spaarn037 day 0	Spaarn037	day 0	baseline	Imatinib	non-critical	51-69	Male	26-35	No	Yes, former	15	No	No	No	No	No	No	No	No	No	No	No	No	Yes	0	0	no	no	yes	71	111/71	88	85	26	37.5	9.8	0.44	6.8	143	0	0	2.5	0.9	0.4	6.7	73	90	137	3.8
HMC014 day 0	HMC014	day 0	baseline	Imatinib	critical	70-100	Male	26-35	Yes	No		No	Yes	No	No	Yes	No	No	No	No	No	No	No	Yes	0	0	no	yes	yes	82	160/65	88	85	28	37.1	7.6	0.38	15.5	238	0	0.03	12.79	0.58	1.9	12.4	93	68	143	3.4
OLVG016 day 3	OLVG016	day 3	follow up	Placebo	critical	18-50	Male	35-51	Yes			No	No	No	No	No	No	No	No	No	No	No	No	Yes	0	0	no	yes	yes	78	123/64	94	85	32	36.1	9.1	0.43	12.3	378	0.1	0.1	11	1	0.2	6	79	89	130	2.9
AMC017 day 3	AMC017	day 3	follow up	Imatinib	non-critical	51-69	Male	26-35	No	Yes, former		No	Yes	Yes	No	No	No	No	No	No	No	No	No	No	1	0	no	no	yes	75	87/58	94	30	20	36.4	8.7		7.6	250	0	0.01	6.06	0.92	0.59	22.4	126	51	132	4.3
Spaarn008 day 0	Spaarn008	day 0	baseline	Placebo	critical	18-50	Female	26-35	No	No		No	No	No	No	No	No	No	No	No	No	No	No	No	0	0	yes	no	no	88	120/74	94	85	28	37.8	8	0.37	11.5	211	0	0	10	1.2	0.2	3.7	78	76	136	2.9
VUMC017 day 3	VUMC017	day 3	follow up	Imatinib	non-critical	18-50	Female	35-51	Yes	No		No	No	No	No	No	No	No	No	No	No	No	No	No	0	0	no	no	no	96	106/71	94	30	36	38.4	7.6	0.37	4.7	269	0.02	0.01	3.45	1.03	0.2		46	90	140	3.4
VUMC040 day 2	VUMC040	day 2	follow up	Placebo	non-critical	18-50	Male	26-35		No		Yes	No	No	No	No	No	No	No	No	No	No	No	No	1	0	no	yes	yes	81	111/75	95	30	20	36.4	9.2		5.8	311	0.01	0.01	3.91	1.4	0.4	4.7	81	90	133	4.2
MCA033 day 0	MCA033	day 0	baseline	Placebo	non-critical	70-100	Female	17-25	No	No		No	No	No	No	No	No	No	Yes	No	No	No	No	No	0	0	no	no	yes	90	128/79	97	30	14	35.5	6.9	0.34	15.8	723	0.06	0	14.4	0.8	0.4	7.7	55	90	139	4
OLVG028 day 0	OLVG028	day 0	baseline	Imatinib	non-critical	70-100	Male	26-35	No	No		No	No	No	No	No	No	No	No	No	No	No	No	Yes	0	0	no	no	yes	87	132/69	94	26	18	36.8	7.7	0.38	4	163	0.1	0.1	3.7	0.6	0.3	7.9	118	53	135	4.1
OLVG029 day 0	OLVG029	day 0	baseline	Imatinib	non-critical	18-50	Male	26-35		No		No	Yes	No	No	No	No	No	No	No	No	Yes	Yes	Yes	0	0	no	no	yes	72	149/80	88	20	20	36.5	7.5		8	278	0.1	0.1	6.5	0.9	0.6	8.5	79	90	140	4.6
Spaarn004 day 3	Spaarn004	day 3	follow up	Placebo	non-critical	70-100	Male	17-25	No	Yes, former	11	Yes	Yes	No	Yes	No	No	No	No	No	No	Yes	No	No	0	1	no	no	no	86	119/69	94	28	18	37.3	7.9	0.36	9.4	185	0	0	8.2	0.9	0.3		107	56	136	4.9
Cath023 day 2	Cath023	day 2	follow up	Imatinib	critical	70-100	Male	26-35	Yes	Yes, former		No	No	No	No	No	No	No	No	Yes	No	No	Yes	No	0	0	no	no	yes	96	141/76	95	30	16	36.3	7.4	0.36	14.6	380	0.03	0.03	13	0.98	0.5	17	141	42	132	4.7
Isa008 day 3	Isa008	day 3	follow up	Imatinib	non-critical	51-69	Male	26-35	No	Yes, former		No	No	No	No	No	No	No	No	No	No	No	No	No	0	0	yes	no	no	64	112/67	96	30	24	37.9	9.2	0.42	6.6	126	0.1		5.4	0.7		5.1	75	93	136	3.9
VUMC073 day 3	VUMC073	day 3	follow up	Imatinib	critical	18-50	Male	35-51	Yes	Yes, former		No	No	Yes	No	No	No	No	No	No	No	No	No	No	0	1	no	no	yes	82	129/63	95	60	28		8.6	0.43	6.4	337	0	0.03	8.21	1.07	0.16	4.9	62	95	142	4.1
Cath040 day 3	Cath040	day 3	follow up	Imatinib	non-critical	70-100	Male	26-35	No	No		No	No	No	No	No	No	No	No	No	No	No	No	No	0	0	no	no	yes	71	139/87	93	30	20	37.3	9.9	0.48	13.6	370	0.03	0.05	0.59	0.59	0.44	9.5	78	84	139	4.5
Isa002 day 3	Isa002	day 3	follow up	Placebo	critical	70-100	Male	26-35	No	No		Yes	No	No	No	Yes	No	No	No	No	No	No	No	Yes	0	0	yes	no	yes	85	127/66	90	60	24	38.5	6.8	0.32	30.3	551	0.1	0.1	27.7	1.3	1.2	13.7	146	42	130	4.4
Cath030 day 3	Cath030	day 3	follow up	Placebo	critical	70-100	Male	26-35		No		No	No	No	No	No	No	No	No	No	No	No	No	No	0	0	no	no	yes	73	119/57	86	100	30	37	8.2		15.4	260	0.03	0.03	14	1.2	0.33	11	82	75	138	3.6
AMC032 day 0	AMC032	day 0	baseline	Imatinib	non-critical	70-100	Female	35-51	Yes	Yes, former	62	Yes	Yes	Yes	No	No	No	No	No	No	No	No	Yes	Yes	0	1	no	no	yes	55	152/69	90	28	24	36.2	8.9		4.8	114	0.01	0.02	3.15	1.12	0.47	7.5	86	52	141	3.8
VUMC062 day 0	VUMC062	day 0	baseline	Placebo	non-critical	51-69	Male	26-35	No	No		No	No	No	No	No	No	No	No	No	No	No	No	Yes	0	0	no	no	yes	88	124/86	94	24	18	37.5	10.3	0.48	4.7	198	0	0.01	3.32	0.79	0.53	6.5	116	57	139	3.8
MCA046 day 2	MCA046	day 2	follow up	Placebo	critical	70-100	Male	26-35	Yes	Yes, former		No	No	No	No	No	No	No	No	No	No	No	No	Yes	0	0	no	no	yes	64	158/81	92	35	29	36.7	8.3	0.4	7.6	189	0.03	0.01	6	1	0.6	4.2	76	80	135	3.7
Spaarn065 day 0	Spaarn065	day 0	baseline	Placebo	critical	51-69	Female	35-51	Yes	Yes, former	45	Yes	No	No	No	No	No	No	No	No	No	Yes	No	No	0	0	no	no	yes	101	160/69	95	85	32	40.1	7.3	0.35	17.2	254	0	0	15.5	1	0.7	6.9	75	72	137	4.6
Spaarn082 day 2	Spaarn082	day 2	follow up	Imatinib	non-critical	51-69	Male	35-51	Yes	No		No	No	No	No	Yes	No	No	No	No	No	No	No	No	0	0	no	no	yes	73	128/75	95	40	24	36.8	8.9	0.4	5.6	193	0	0	4.5	0.6	0.6	4.7	81	90	135	3.6
VUMC004 day 3	VUMC004	day 3	follow up	Placebo	critical	70-100	Male	17-25	No	Yes, former	1	Yes	Yes	Yes	No	No	No	No	No	No	No	No	No	No	0	0	no	no	no	88	126/77	92	26	24	36.4	8.5	0.42	5.4	160	0.01	0	4.37	0.73	0.3	11.5	78	81	139	4.7
OLVG029 day 2	OLVG029	day 2	follow up	Imatinib	non-critical	18-50	Male	26-35		No		No	Yes	No	No	No	No	No	No	No	No	Yes	Yes	Yes	0	0	no	no	yes	72	149/80	88	20	20	36.5	7.5		8	278	0.1	0.1	6.5	0.9	0.6	8.5	79	90	140	4.6
Spaarn002 day 0	Spaarn002	day 0	baseline	Placebo	non-critical	51-69	Male	26-35	Yes	No		No	No	Yes	No	No	No	No	No	No	No	No	No	No	0	0	no	no	no	67	112/65	93	28	24	37.4	9.9	0.45	13.5	331	0	0.1	10.5	1.8	1.2	7.5	78	90	130	4.3
MCA047 day 2	MCA047	day 2	follow up	Imatinib	non-critical	70-100	Male	26-35	No	No		No	Yes	No	No	No	No	No	No	No	No	No	Yes	Yes	1	0	no	no	yes	82	146/77	95	85	20	36	7.4	0.36	11.7	138	0	0.03	10.9	0.4	0.4	8.2	94	61	130	4.1
VUMC032 day 0	VUMC032	day 0	baseline	Placebo	non-critical	51-69	Female	26-35	Yes	Yes, former	15	No	No	No	No	No	No	No	No	No	No	No	No	No	1	0	no	yes	yes	73	111/71	93	22		38	8		4.6	172	0	0.01	4.01	0.46	0.14	4.1	57	90	135	4.3
Spaarn054 day 3	Spaarn054	day 3	follow up	Placebo	non-critical	18-50	Female	35-51	Yes	No		No	No	No	No	No	No	No	No	No	No	No	No	Yes	0	1	no	no	yes	90	119/83	94	30	16	36.7	9.1	0.42	8.9	414	0	0	7.8	0.7	0.4	7.6	59	90	139	3.3
Isa011 day 3	Isa011	day 3	follow up	Placebo	critical	70-100	Male	26-35	Yes	Yes, former	7	No	No	No	No	No	No	No	No	No	No	No	No	No	0	0	yes	no	no	91	154/86	95	85	22	36.7	6.6		8.4	125							124	50
MCA053 day 2	MCA053	day 2	follow up	Placebo	non-critical	51-69	Male	35-51	Yes	No		No	No	Yes	No	No	No	No	No	No	No	No	No	No	1	0	no	no	yes	91	152/90	93	20	16	35.9	10.3	0.49	4.9	143	0	0	2.9	1.3	0.6	5.4	88	83	135	3.8
MCA032 day 0	MCA032	day 0	baseline	Placebo	critical	70-100	Female	26-35	Yes	No		Yes	Yes	Yes	Yes	No	Yes	No	No	No	No	No	No	No	0	0	no	no	no	85	133/79	88	60	22	36.2	6.6	0.32	11.4	307	0	0.01	10.5	0.5	0.4	13.7	103	47	137	3.9
Rad001 day 3	Rad001	day 3	follow up	Imatinib	non-critical	70-100	Male	17-25	No	Yes, former	27	No	No	No	No	No	No	No	No	Yes	No	No	No	Yes	0	1	yes	no	no	92	129/83	93	20	20	37.6	7.9	0.4	13.8	531							110	56	138	4.1
MCA007 day 3	MCA007	day 3	follow up	Imatinib	critical	70-100	Male	26-35	No	No		No	No	No	No	No	No	No	No	No	No	No	No	No	0	0	no	no	no	95	132/94(107)	95	60	24	37.4	9.2		5.5	303	0.02	0.01	4.5	0.4	0.6	6.1	73	87	137	3.6
AMC020 day 0	AMC020	day 0	baseline	Placebo	non-critical	70-100	Female	26-35	Yes	No		Yes	Yes	No	Yes	No	No	No	No	No	No	No	No	No	0	0	no	yes	yes	60	137/76		22		36.5	7.4		8	251	0.07	0.03	4.99	1.82	1.05	6.7	88	53	139	4.5
VUMC028 day 0	VUMC028	day 0	baseline	Placebo	non-critical	51-69	Male	26-35				Yes	No	No	No	No	No	No	No	No	No	No	No	No	0	1	no	yes	yes	66	92/63	89	28	25	36	8.6	0.43	9.1	357	0	0.01	7.11	0.78	0.9	10.6			139	3.9
AMC024 day 0	AMC024	day 0	baseline	Imatinib	non-critical	70-100	Male	26-35	No	No		Yes	No	No	No	No	No	Yes	No	No	No	No	No	No	0	1	no	yes	yes	60	116/64	94	26	18	36	8	0.39	4.2	111	0	0	3.17	0.78	0.26	11.8	127	46	133	4.1
Cath037 day 2	Cath037	day 2	follow up	Imatinib	non-critical	70-100	Male	17-25	No	No		Yes	No	No	No	No	No	No	No	No	No	No	No	No	0	0	no	no	yes	60	150/75	89	100	24	35.9	9.7	0.48	8.5	260	0.03	0.3	7.1	1.1	0.3	14	112	50	143	5.3
MCA042 day 3	MCA042	day 3	follow up	Placebo	non-critical	51-69	Male	26-35	Yes	Yes, former	30	No	No	No	No	No	No	No	No	No	No	No	No	No	0	0	no	no	yes	64	118/75	92	30	19	36.4	8.9	0.43	12.8	145	0	0.03	11.2	1	0.6	5.1	100	69	134	4
MCA029 day 3	MCA029	day 3	follow up	Placebo	non-critical	18-50	Male	17-25	No	Yes, former	25	No	No	Yes	No	No	No	No	No	No	No	No	No	No	0	0	no	no	yes	90	123/73	95	24	18	36.9	8.3	0.38	5.2	291	0	0	5.8	1.1	0.4	5.8	52	90	138	3.5
HMC019 day 3	HMC019	day 3	follow up	Placebo	non-critical	70-100	Male	26-35	No	No		Yes	No	No	No	No	No	No	No	No	No	No	No	No	0	1	no	no	yes	105	117/77	94	32	26	36.9	9.3	0.43	12.3	239	0.09	0.06	9.73	1.28	1.12	13.2	100	64	132	5.5
MCA041 day 0	MCA041	day 0	baseline	Imatinib	non-critical	51-69	Male	35-51	Yes	No		No	No	No	No	No	No	No	No	No	No	No	No	No	0	1	no	no	yes	75	133/86	94	24	20	37	9.3	0.45	9.6	388	0.03	0.03	7.7	1.1	0.7	4.9	76	90	135	3
Spaarn052 day 3	Spaarn052	day 3	follow up	Imatinib	non-critical	70-100	Male	17-25	No	No		Yes	No	Yes	No	No	No	No	No	Yes	No	Yes	No	Yes	0	0	no	no	yes	83	154/91	93	24	21	36	8.6	0.4	13.8	341	0	0	12.6	0.4	0.7	14.3	125	51	136	4.4
Isa007 day 3	Isa007	day 3	follow up	Imatinib	non-critical	70-100	Female	26-35	No	No		No	No	No	No	No	No	No	No	No	No	No	No	Yes	0	0	yes	no	no	58	135/96	95	30	20	36.9	8.1	0.4	5.5	210			4.3	0.7		6.6	62	86	139	4
VUMC024 day 0	VUMC024	day 0	baseline	Imatinib	non-critical	70-100	Male	26-35	No			Yes	Yes	No	No	Yes	No	No	No	No	No	No	No	Yes	0	0	no	yes	yes	90		98	30		36.8	7.8		9	537	0.01	0.01	6.98	1.56	0.36	3.7	76	88	137	4
Spaarn009 day 3	Spaarn009	day 3	follow up	Placebo	non-critical	18-50	Male	17-25	No	Yes, former	1	No	No	No	No	No	No	No	No	No	No	No	No	No	1	0	yes	no	no	98	120/74	94	24	22	38.5	10.2	0.45	6.4	256	0	0	5.4	0.6	0.3		84	90	130	3.8
AMC012 day 0	AMC012	day 0	baseline	Imatinib	non-critical	51-69	Male	26-35	No	Yes, former	70	No	No	Yes	No	No	No	No	No	Yes	No	No	No	Yes	0	1	no	yes	yes	85	120/67	95	30	15	36.6	7.5		20	468	0	0.03	18.13	1.1	0.57	15.7	142	45	140	4.5
VUMC004 day 0	VUMC004	day 0	baseline	Placebo	critical	70-100	Male	17-25	No	Yes, former	1	Yes	Yes	Yes	No	No	No	No	No	No	No	No	No	No	0	0	no	no	no	88	126/77	92	26	24	36.4	8.5	0.42	5.4	160	0.01	0	4.37	0.73	0.3	11.5	78	81	139	4.7
Rad001 day 0	Rad001	day 0	baseline	Imatinib	non-critical	70-100	Male	17-25	No	Yes, former	27	No	No	No	No	No	No	No	No	Yes	No	No	No	Yes	1	0	yes	no	no	92	129/83	93	20	20	37.6	7.9	0.4	13.8	531							110	56	138	4.1
HMC020 day 3	HMC020	day 3	follow up	Imatinib	critical	51-69	Female	35-51	Yes	No		No	No	No	No	No	No	No	No	No	No	No	No	Yes	0	0	no	no	yes	71	103/77	94	24	20	36.7	7.2	0.36	5.6	207	0	0.01	4.22	0.87	0.45	3.6	84	66	132	3.5
Spaarn017 day 3	Spaarn017	day 3	follow up	Imatinib	non-critical	51-69	Male	17-25	No	No		No	No	No	No	No	No	No	No	No	No	No	No	No	0	1	yes	no	no	65	108/68	99	30	20	37.5	8	0.38	4.8	210	0	0	4	0.5	0.3		61	90	137	3.8
Spaarn055 day 3	Spaarn055	day 3	follow up	Imatinib	non-critical	18-50	Male	17-25	No	No		No	No	No	No	No	No	No	No	No	No	No	No	No	0	0	no	no	yes	88	95/63	95	26	16	36.5	8.9	0.43	15	479	0.1	0	12.3	1.6	1	8.5	67	90	141	4.2
VUMC061 day 3	VUMC061	day 3	follow up	Placebo	critical	70-100	Male	26-35	Yes	No		No	No	No	No	No	No	No	No	Yes	No	No	No	No	0	0	no	no	yes	72	128/73	93	32	24	36.5	9.3	0.46	12	308	0	0.02	6.49	0.64	0.46	8.7	99	66	137	4.1
VUMC054 day 3	VUMC054	day 3	follow up	Placebo	non-critical	51-69	Male	26-35	Yes	Yes, former		No	Yes	No	No	Yes	No	No	No	No	No	No	No	Yes	1	0	no	no	yes	84	114/75	92	30	16	36.3	9.5	0.45	14.5	233	0	0.01	13.17	0.69	0.56	8.1	77	95	136	4.1
AMC007 day 0	AMC007	day 0	baseline	Imatinib	non-critical	51-69	Male	26-35	No	Yes, former		Yes	No	No	No	No	No	No	No	Yes	No	No	No	Yes	0	0	no	no	yes	100	135/117	96	24	18	36	7.5	0.38	10.1	265	0	0	9.22	0.5	0.33	42.6	633	8	144	5.6
MCA011 day 3	MCA011	day 3	follow up	Imatinib	critical	70-100	Male	26-35	Yes	Yes, former	15	Yes	No	Yes	No	No	No	No	No	No	No	No	No	No	0	0	no	yes	yes	89	116/70	96	85	20	36.6	8.7	0.41	10.9	248	0	0.04	8.5	1.3	1	11.2	71	90	140	4.2
MCA039 day 2	MCA039	day 2	follow up	Imatinib	non-critical	70-100	Male	17-25	No	Yes, active	65	No	Yes	Yes	No	Yes	No	No	No	No	No	No	No	Yes	0	1	no	no	yes	70	141/64	85	22	28	36.6	9.1		10.1	185	0	0.01	7.9	1.1	101	8.9	84	74	136	4.3
Cath004 day 0	Cath004	day 0	baseline	Imatinib	non-critical	18-50	Female	17-25	No	No		No	No	No	No	No	No	No	No	No	No	No	No	No	0	0	no	no	no	77	98/52	93	20	14	36	7.5		4.3	200	0	0	2.8	1.1	0.3	2.5	47	90	140	4.1
Cath022 day 3	Cath022	day 3	follow up	Placebo	non-critical	70-100	Male	17-25	No	No		No	No	Yes	No	No	No	No	No	No	No	No	No	No	0	0	no	no	yes	60	117/67	92	30	14	35.3	9.1	0.42	4	180	0.03	0.03	2.7	0.97	0.32	6.7	58	90	138	3.8
VUMC016 day 3	VUMC016	day 3	follow up	Placebo	non-critical	70-100	Male	26-35	Yes	Yes, former		No	Yes	No	No	Yes	No	No	No	No	Yes	No	No	No	0	0	no	no	no	94	144/77	93	30	20	39.5	9	0.45	7.3	186	0	0.02	5.88	0.91	0.45	5.5	88	78	135	4
HMC007 day 2	HMC007	day 2	follow up	Imatinib	non-critical	18-50	Male	26-35	No	No		No	No	No	No	No	No	No	No	No	No	No	No	Yes	0	0	no	no	no	113	158/92	97	26	18	36.6	7.7	0.38	6.8	256	0.01	0.01	5.63	0.61	0.5	4.3	125	61	138	3.5
VUMC075 day 0	VUMC075	day 0	baseline	Placebo	non-critical	51-69	Female	35-51	Yes	No		No	No	No	No	Yes	No	No	No	No	No	No	No	Yes	0	1	no	no	yes	92	130/74	93	30	20	37.5	8.1	0.41	7.8	204	0.01	0.03	6.28	0.66	0.67	5.8	82	69	139	4.9
Cath021 day 3	Cath021	day 3	follow up	Placebo	non-critical	70-100	Female	26-35	Yes	No		No	Yes	No	No	No	No	No	No	Yes	No	No	No	Yes	0	0	no	no	yes	53	161/69	95	24	16	36	8.2	0.42	10.3	330	0.03	0.03	9.4	0.59	0.28	12	70	69	140	4
Cath036 day 3	Cath036	day 3	follow up	Placebo	non-critical	51-69	Male	26-35	No	No		No	No	No	No	No	No	No	No	No	No	No	No	Yes	0	0	no	no	yes	67	119/70	94	35	20	36.8	9.2	0.44	10.2	330	0.03	0.03	9.2	0.61	0.32	12	96	73	136	3.4
VUMC011 day 3	VUMC011	day 3	follow up	Imatinib	critical	70-100	Male	17-25	No	No		No	Yes	No	No	No	No	No	No	No	No	No	No	No	0	0	no	no	no	99	162/88	94	26	19	38.4	8.4	0.41	9.4	270	0	0.02	8.18	0.82	0.32	6.6	113	53	137	3.9
OLVG004 day 2	OLVG004	day 2	follow up	Imatinib	critical	70-100	Male	26-35		Yes, former		No	No	No	No	No	No	No	No	No	No	No	No	No	0	0	no	no	no	84	110/63	95	40	24	37.8	7.3	0.38	5.2	161	0.1	0.1	4.2	0.8	0.6	5.5	76	86	133	2.8
Spaarn003 day 3	Spaarn003	day 3	follow up	Imatinib	non-critical	70-100	Male	26-35	No	No		No	No	No	No	No	No	No	No	No	No	No	No	No	0	0	no	no	no	70	125/68	94	35	18	37.2	8.7	0.41	10.5	200	0	0		1	0.4		72	90	140	3.2
MCA043 day 3	MCA043	day 3	follow up	Placebo	non-critical	51-69	Male	17-25	No	No		No	No	No	No	No	No	No	No	No	No	No	No	No	0	1	no	no	yes	79	146/83	94	24	18	36.5	7.5	0.37	6.1	180	0.02	0.01	4.8	0.8	0.5	4.4	82	89	136	3.9
Spaarn030 day 0	Spaarn030	day 0	baseline	Imatinib	non-critical	51-69	Female	35-51	Yes	Yes, former	8	Yes	No	No	No	No	No	No	Yes	No	No	Yes	No	Yes	0	0	no	yes	yes	85	108/78	94	35	18	36.4	8	0.38	10.8	320	0	0	9.8	0.5	0.4		109	48	139	4.2
VUMC034 day 0	VUMC034	day 0	baseline	Placebo	non-critical	70-100	Male	26-35	No	Yes, former	10	Yes	No	No	No	No	No	No	No	No	No	No	No	Yes	0	1	no	yes	no	65	101/60	91	20	18	37.2	9.2	0.44	6.2	214	0.01	0.01	4.84	0.71	0.58	12.4	117	54	132	2.8
VUMC022 day 3	VUMC022	day 3	follow up	Imatinib	non-critical	51-69	Male	26-35	Yes	No		No	No	No	No	No	No	No	No	No	No	No	No	No	0	1	no	yes	yes	84	126//84	95	32	24	36.1	7.3		12.7	178	0	0.01	11.84	0.31	0.43		75	90	140	3.6
Spaarn085 day 3	Spaarn085	day 3	follow up	Placebo	critical	70-100	Male	26-35	No	Yes, former	12	Yes	No	No	Yes	No	No	No	No	No	No	No	No	No	0	0	no	no	yes	51	132/60	95	60	17	37.6	6.8	0.3	4.2	138	0	0	3.4	0.4	0.3	8.3	92	66	125	4
Spaarn053 day 0	Spaarn053	day 0	baseline	Placebo	non-critical	51-69	Male	26-35	No	Yes, former	20	Yes	No	No	No	No	No	No	No	No	No	No	No	Yes	0	0	no	no	yes	88	148/70	95	26	22	36.7	9.5	0.44	7.1	585						9	75	90	132	4.8
VUMC028 day 2	VUMC028	day 2	follow up	Placebo	non-critical	51-69	Male	26-35				Yes	No	No	No	No	No	No	No	No	No	No	No	No	0	0	no	yes	yes	66	92/63	89	28	25	36	8.6	0.43	9.1	357	0	0.01	7.11	0.78	0.9	10.6			139	3.9
Cath046 day 3	Cath046	day 3	follow up	Imatinib	non-critical	51-69	Female	26-35	Yes	No		No	No	No	No	No	No	No	No	No	No	No	No	No	0	0	no	no	yes	60	109/66	88	20	14	36.2	8.5	0.42	10.4	460	0.03	0.04	7.7	2	0.67	7.3	56	90	138	4
VUMC055 day 3	VUMC055	day 3	follow up	Placebo	non-critical	18-50	Male	35-51	Yes	Yes, former	10	No	No	No	No	No	Yes	No	No	No	No	No	Yes	No	0	0	no	no	yes	73	127/84	96	26		36.2	8.9	0.43	6.5	189	0	0.01	5.14	1	0.3	5.1	99	78	133	3.4
VUMC051 day 0	VUMC051	day 0	baseline	Placebo	non-critical	70-100	Male	26-35	Yes	Yes, former		Yes	No	Yes	No	No	No	No	No	No	No	No	No	Yes	0	0	no	yes	yes	72	149/89	92	24	20	36.2	10.4	0.48	6.4	243						5.3	82	81	138	3.7
OLVG018 day 0	OLVG018	day 0	baseline	Placebo	non-critical	18-50	Male	26-35	Yes	Yes, active	25	Yes	No	No	No	No	No	No	No	No	No	No	No	Yes	0	0	no	yes	yes	103	136/83	95	26		37	10.4	0.49	6.9	195	0.1	0.1	4.9	1.4	0.6	6.5	67	90	130	4.4
Spaarn056 day 3	Spaarn056	day 3	follow up	Placebo	non-critical	70-100	Male	17-25	No	Yes, former	25	No	No	No	No	No	No	No	No	No	No	Yes	No	Yes	0	0	no	no	yes	75	136/72	95	28	20	35.8	9	0.43	8.6	414	0	0	7.3	0.8	0.5	7.7	71	90	132	4.6
AMC036 day 0	AMC036	day 0	baseline	Imatinib	non-critical	51-69	Male	26-35	No			No	No	No	No	No	No	No	No	No	No	No	No	No	0	0	no	no	yes	118	131/81	89	30	32	39.5	8.9	0.42	13.9	192	0	0.01	12.54	0.6	0.61	6.3	83	85	137	3.7
Spaarn080 day 2	Spaarn080	day 2	follow up	Imatinib	non-critical	70-100	Female	26-35	Yes	No		No	No	No	Yes	No	No	No	No	No	No	No	No	Yes	0	0	no	no	yes	78	115/64	91	40	14	36.9	8	0.39	8.2	303	0	0	6.7	1.1	0.4	6.2	60	85	136	3.8
Spaarn059 day 3	Spaarn059	day 3	follow up	Imatinib	non-critical	51-69	Male	26-35	Yes	No		No	No	No	No	No	No	No	No	No	No	No	No	No	0	0	no	no	yes	78	125/72	94	30	24	37.1	9.5	0.45	7.1	256	0	0	6	0.6	0.5	4.6	67	90	134	4.2
LUMC006 day 0	LUMC006	day 0	baseline	Placebo	non-critical	51-69	Female	26-35	Yes	No		No	No	No	No	No	No	No	No	No	No	No	No	Yes	0	0	no	yes	yes	81	122/75	97	24	16	35.9	9.8	0.475	3.06	220	0	0.01	1.67	0.97	0.41	5	62	90	140	4.8
VUMC061 day 0	VUMC061	day 0	baseline	Placebo	critical	70-100	Male	26-35	Yes	No		No	No	No	No	No	No	No	No	Yes	No	No	No	No	0	1	no	no	yes	72	128/73	93	32	24	36.5	9.3	0.46	12	308	0	0.02	6.49	0.64	0.46	8.7	99	66	137	4.1
Spaarn065 day 3	Spaarn065	day 3	follow up	Placebo	critical	51-69	Female	35-51	Yes	Yes, former	45	Yes	No	No	No	No	No	No	No	No	No	Yes	No	No	0	0	no	no	yes	101	160/69	95	85	32	40.1	7.3	0.35	17.2	254	0	0	15.5	1	0.7	6.9	75	72	137	4.6
OLVG003 day 3	OLVG003	day 3	follow up	Placebo	critical	70-100	Male	26-35	No	No		Yes	No	No	No	No	No	No	No	No	No	No	No	Yes	0	0	no	no	no	86	117/71	93	85	28	38.3	5.7	0.29	7	194	0.1	0.1	6.1	0.7	0.3	5.7	68	68	136	3.8
Spaarn001 day 0	Spaarn001	day 0	baseline	Imatinib	critical	70-100	Male	26-35	Yes	Yes, former	30	No	No	No	Yes	No	No	No	No	No	No	No	No	No	0	0	yes	no	no	59	121/71	95	85	19	37	10	0.46	7	207	0	0	6	0.7	0.3	9.1	76	88	141	3.8
Spaarn084 day 3	Spaarn084	day 3	follow up	Placebo	critical	70-100	Male	26-35	No	No		Yes	No	No	Yes	No	No	No	No	No	No	No	No	Yes	0	0	no	no	yes	84	133/84	87	85	22	37.2	9.7	0.45	8.6	180	0	0	7.8	0.5	0.2	6.3	80	81	133	4.3
OLVG028 day 3	OLVG028	day 3	follow up	Imatinib	non-critical	70-100	Male	26-35	No	No		No	No	No	No	No	No	No	No	No	No	No	No	Yes	0	0	no	no	yes	87	132/69	94	26	18	36.8	7.7	0.38	4	163	0.1	0.1	3.7	0.6	0.3	7.9	118	53	135	4.1
Cath025 day 0	Cath025	day 0	baseline	Imatinib	non-critical	51-69	Female	26-35	No	No		No	No	No	No	No	No	No	No	No	No	No	No	No	0	1	no	no	yes	81	121/79	96	26	14	37	7.4	0.38	10.5	570	0.19	0.04	6.2	3.1	0.95	4.9	54	90	138	4.4
AMC037 day 0	AMC037	day 0	baseline	Placebo	critical	70-100	Male	35-51	Yes	Yes, former		Yes	Yes	No	No	No	No	No	No	No	No	No	No	No	0	0	no	no	yes	87	187/119	93	30	32	37.1	8.7	0.42	13.2	220	0	0.02	12.06	0.4	0.64	15.8	121	48	136	3.8
OLVG022 day 3	OLVG022	day 3	follow up	Placebo	non-critical	70-100	Male	26-35	Yes	Yes, former		No	Yes	No	Yes	No	No	Yes	No	No	No	Yes	No	Yes	0	0	no	no	yes	101	108/55	91	64	20	36.7	6.4		17.8	430	0.1	0.1	16.6	0.6	0.5	15.7	88	70	129	4.8
VUMC065 day 0	VUMC065	day 0	baseline	Placebo	non-critical	51-69	Male	26-35	No	Yes, active		Yes	Yes	No	No	Yes	No	No	No	No	No	No	No	Yes	0	0	no	no	yes	97	114/70	93	30	20	35.8	10.4	0.51	10.7	300	0	0.03	8.97	1.32	0.27	9.7	109	61	139	4.9
Spaarn059 day 0	Spaarn059	day 0	baseline	Imatinib	non-critical	51-69	Male	26-35	Yes	No		No	No	No	No	No	No	No	No	No	No	No	No	No	0	0	no	no	yes	78	125/72	94	30	24	37.1	9.5	0.45	7.1	256	0	0	6	0.6	0.5	4.6	67	90	134	4.2
Spaarn075 day 2	Spaarn075	day 2	follow up	Imatinib	critical	70-100	Female	26-35	No	No		No	Yes	No	Yes	Yes	No	No	No	No	No	Yes	No	Yes	0	0	no	no	yes	75	162/86	92	60	22	36.2	8.8	0.42	9.8	291	0	0.1	8.2	1.1	0.4	7.2	59	80	137	3
Cath011 day 2	Cath011	day 2	follow up	Placebo	critical	18-50	Female	35-51	Yes	Yes, former		No	No	No	No	No	No	No	No	No	No	No	No	No	0	0	no	no	yes	69	108/59	96	85	20	37.6	7.7		9.3	370	0.03	0.03	6.5	1.7	1.1	7.2	57	90	138	3.9
HMC016 day 3	HMC016	day 3	follow up	Imatinib	non-critical	51-69	Male	26-35	No	Yes, former		No	No	No	No	No	No	No	No	No	No	No	No	No	0	0	no	no	yes	90	125/98	96	75	40	36.8	9	0.43	14.2	290	0.04	0.04	11.24	1.9	0.96	8.3	81	95	144	4.4
Spaarn069 day 0	Spaarn069	day 0	baseline	Imatinib	non-critical	70-100	Female	26-35	Yes	No		Yes	No	No	No	No	No	No	No	No	No	No	No	Yes	0	0	no	no	yes	87	118/75	95	35	24	37.6	8.6	0.39	14.9	283	0	0	13.1	1.1	0.7	4.2	55	90	133	3.2
MCA045 day 2	MCA045	day 2	follow up	Imatinib	non-critical	70-100	Male	26-35	Yes	No		No	Yes	No	No	No	Yes	No	No	No	No	No	No	Yes	1	0	no	no	yes	72	137/71	95	24	20	38.2	9.1	0.43	4.9	179	0	0.01	3.4	1.2	0.3	4.5	108	60	133	3.7
LUMC002 day 0	LUMC002	day 0	baseline	Imatinib	non-critical	18-50	Male	26-35	No	No		No	No	No	No	No	No	No	No	No	No	No	No	No	0	0	no	yes	yes	67	122/79	96	30	12	36.4	8.5	0.408	9.26	315	0	0.01	7.33	1.18	0.74	5.8	84	90	141	4.5
MCA017 day 0	MCA017	day 0	baseline	Imatinib	non-critical	51-69	Male	26-35	No	No		Yes	No	No	No	No	No	No	No	No	No	No	No	No	0	0	no	no	yes	80	108/69	97	50	28	36.5	7.8		13.7	187	0	0	12.5	0.4	0.2	7.9	74	90	130	3.6
VUMC054 day 0	VUMC054	day 0	baseline	Placebo	non-critical	51-69	Male	26-35	Yes	Yes, former		No	Yes	No	No	Yes	No	No	No	No	No	No	No	Yes	1	0	no	no	yes	84	114/75	92	30	16	36.3	9.5	0.45	14.5	233	0	0.01	13.17	0.69	0.56	8.1	77	95	136	4.1
MCA047 day 0	MCA047	day 0	baseline	Imatinib	non-critical	70-100	Male	26-35	No	No		No	Yes	No	No	No	No	No	No	No	No	No	Yes	Yes	0	1	no	no	yes	82	146/77	95	85	20	36	7.4	0.36	11.7	138	0	0.03	10.9	0.4	0.4	8.2	94	61	130	4.1
Spaarn080 day 0	Spaarn080	day 0	baseline	Imatinib	non-critical	70-100	Female	26-35	Yes	No		No	No	No	Yes	No	No	No	No	No	No	No	No	Yes	0	0	no	no	yes	78	115/64	91	40	14	36.9	8	0.39	8.2	303	0	0	6.7	1.1	0.4	6.2	60	85	136	3.8
VUMC041 day 3	VUMC041	day 3	follow up	Placebo	critical	70-100	Male	26-35	Yes	Yes, former		No	Yes	Yes	Yes	No	No	Yes	No	No	No	No	No	Yes	1	0	no	yes	yes	93	156/96	87	85	35	36.7	10.6		10	200	0	0.02	8.51	0.59	0.71	9.8	108	55	140	3.7
AMC036 day 3	AMC036	day 3	follow up	Imatinib	non-critical	51-69	Male	26-35	No			No	No	No	No	No	No	No	No	No	No	No	No	No	0	1	no	no	yes	118	131/81	89	30	32	39.5	8.9	0.42	13.9	192	0	0.01	12.54	0.6	0.61	6.3	83	85	137	3.7
Cath016 day 0	Cath016	day 0	baseline	Imatinib	non-critical	51-69	Male	26-35	Yes	No		No	No	No	No	No	No	No	No	No	No	No	No	No	0	0	no	no	yes	95	126/88	95	28	16	36.7	7.5	0.38	8.6	420	0.03	0.03	7.6	0.58	0.47	11	80	90	144	3.7
Isa005 day 0	Isa005	day 0	baseline	Imatinib	non-critical	51-69	Female	26-35	No	Yes, former	40	No	No	No	No	No	No	No	No	No	No	No	No	Yes	0	0	yes	no	no	66	112/68	97	22	16	37.2	8.1	0.38	7.9	332	0.1		6	1.3		3.7	60	97	136	3.7
OLVG030 day 0	OLVG030	day 0	baseline	Placebo	non-critical	51-69	Male	26-35		No		Yes	No	No	No	No	No	No	No	No	No	No	No	Yes	0	0	no	no	yes	62	116/76	94	28	20	36.4	8.6	0.42	5.4	313	0.1	0.1	4.4	0.8	0.2	9.1	92	76	135	3.8
VUMC071 day 3	VUMC071	day 3	follow up	Placebo	non-critical	18-50	Male	26-35	Yes	No		No	No	No	No	No	No	No	No	No	No	No	No	No	0	0	no	no	yes	88	106/75	94	85	32	36.1	10.5	0.44	11.1	258	0	0.02	9.41	1.03	0.56	4.6	78	95	142	4.5
OLVG010 day 0	OLVG010	day 0	baseline	Imatinib	non-critical	51-69	Male	26-35	No	No		No	No	No	No	No	No	No	No	No	No	No	No	Yes	1	0	no	no	no	95	115/76	95	30	24	37.7	8.1		9.2	302	0.1	0.1	7.6	1	0.5	6	70	90	138	3.5
Spaarn032 day 0	Spaarn032	day 0	baseline	Placebo	non-critical	70-100	Male	26-35	No	Yes, former	30	No	No	No	No	No	No	No	No	No	No	No	No	Yes	0	0	no	yes	yes	50	95/51	93	26	16	35.7	9.6	0.46	17.6	277	0	0	14.8	1.5	1.3		94	71	140	4.3
OLVG007 day 3	OLVG007	day 3	follow up	Imatinib	non-critical	51-69	Female	26-35		No		No	No	No	No	No	No	No	No	No	No	No	No	No	0	0	no	no	no	80	132/88	98	30	28	37.2	8		5	240	0.1	0.1	3.8	0.9	0.2	2.5	53	90	145	3.9
Isa003 day 3	Isa003	day 3	follow up	Imatinib	critical	70-100	Male	26-35	No	Yes, former	33	Yes	Yes	Yes	Yes	No	No	No	No	No	No	No	No	No	0	0	no	no	no	85	117/77	96	85	28	36.9	8.7	0.42	7.6	224							138	41	136	4.5
Rad003 day 2	Rad003	day 2	follow up	Placebo	non-critical	70-100	Male	26-35	No	Yes, former	26	No	Yes	No	Yes	Yes	No	No	No	No	No	No	No	No	1	1	no	no	no	87	113/78	93	24	17	36.2	9	0.42	8.9	653	0.27	0.07	6.44	1.32	0.79	6.3	70	90	136	5
OLVG019 day 0	OLVG019	day 0	baseline	Placebo	non-critical	51-69	Male	26-35		No		No	No	No	No	No	No	No	No	No	No	No	No	No	0	0	no	no	yes	69	138/99	94	26	20	37.5	8.8	0.43	8.8	471	0.1	0.1	6.7	1.3	0.7	8.1	87	86	138	4.3
AMC007 day 3	AMC007	day 3	follow up	Imatinib	non-critical	51-69	Male	26-35	No	Yes, former		Yes	No	No	No	No	No	No	No	Yes	No	No	No	Yes	0	1	no	no	yes	100	135/117	96	24	18	36	7.5	0.38	10.1	265	0	0	9.22	0.5	0.33	42.6	633	8	144	5.6
HMC011 day 0	HMC011	day 0	baseline	Placebo	non-critical	18-50	Male	26-35	Yes	No		No	No	No	No	No	No	No	No	No	No	No	No	No	0	0	no	yes	yes	71	107/58	92	30	20	37	7.1	0.36	10.1	279	0.02	0.03	8.3	1.37	0.4	6.6	63	113	137	4.2
VUMC066 day 0	VUMC066	day 0	baseline	Imatinib	non-critical	51-69	Male	26-35	No	No		No	No	No	No	No	No	No	No	No	No	No	No	Yes	0	0	no	no	yes	65	120/73	96	28	18	35.6	9.4	0.44	8.2	192	0.01	0.02	7.03	0.75	0.36	6.9	94	77	135	3.6
MCA016 day 0	MCA016	day 0	baseline	Placebo	non-critical	70-100	Female	35-51	Yes	Yes, former	30	No	No	No	No	No	No	No	No	No	No	No	No	No	0	1	no	no	yes	74	114/65	97	85	20	36.9	9.3	0.43	6.4	171	0.1	0.1	3.1	0.6	0.3	4.6	69	74	123	4.1
OLVG001 day 2	OLVG001	day 2	follow up	Placebo	non-critical	51-69	Female	26-35		No		No	No	No	No	No	No	No	No	No	No	No	No	No	0	0	yes	no	no	88	115/75	96	24	22	39.1	7.5	0.36	9	213	0.1	0.1	7.5	1	0.5	3.7	64	84	132	4.2
OLVG014 day 3	OLVG014	day 3	follow up	Imatinib	non-critical	51-69	Male	26-35	No	No		No	No	No	No	No	No	No	No	No	No	No	No	No	0	0	no	yes	yes	64	141 /84	99	70	20	36.2	6.6	0.3	8	164	0.1	0.1	6.9	0.7	0.4	3.5	64	90	133	4
HMC004 day 2	HMC004	day 2	follow up	Placebo	critical	70-100	Female	26-35	Yes	No		Yes	No	No	No	No	No	No	No	Yes	No	No	No	Yes	0	1	no	no	no	114	138/97	96	30	32	38.8	6.4	0.33	5.2	238	0.04	0.02	2.55	2.01	0.54	21.1	293	12	137	4.8
OLVG012 day 3	OLVG012	day 3	follow up	Placebo	non-critical	18-50	Male	17-25	No	No		No	No	No	No	No	No	No	No	No	No	No	No	No	0	0	no	yes	yes	69	117/72	95	26	24	37.7	7.8	0.38	5.2	240	0.1	0.1	4.4	0.8	0.1	4.5	90	80	129	3.5
HMC019 day 0	HMC019	day 0	baseline	Placebo	non-critical	70-100	Male	26-35	No	No		Yes	No	No	No	No	No	No	No	No	No	No	No	No	0	0	no	no	yes	105	117/77	94	32	26	36.9	9.3	0.43	12.3	239	0.09	0.06	9.73	1.28	1.12	13.2	100	64	132	5.5
Spaarn002 day 3	Spaarn002	day 3	follow up	Placebo	non-critical	51-69	Male	26-35	Yes	No		No	No	Yes	No	No	No	No	No	No	No	No	No	No	0	0	no	no	no	67	112/65	93	28	24	37.4	9.9	0.45	13.5	331	0	0.1	10.5	1.8	1.2	7.5	78	90	130	4.3
Cath003 day 3	Cath003	day 3	follow up	Placebo	critical	70-100	Male	26-35	No	Yes, former	25	Yes	Yes	No	No	No	No	No	No	Yes	No	No	No	Yes	0	0	no	no	no	77	138/41	95	85	24	37.9	8.2		4.5	120	0	0	3.3	1	0.2	13	169	35	129	4.6
HMC024 day 2	HMC024	day 2	follow up	Placebo	non-critical	51-69	Female	35-51	Yes	Yes, former	34	Yes	Yes	Yes	No	No	No	No	No	No	No	No	No	Yes	0	0	no	no	no	66	120/87	96	26	22	36.7	7.6	0.37	6.5	217	0.04	0.02	4.6	1.47	0.36	4.5	61	100	141	3.7
Spaarn068 day 0	Spaarn068	day 0	baseline	Imatinib	critical	51-69	Male	26-35	No	No		Yes	No	No	No	No	No	No	No	No	No	No	No	Yes	0	0	no	no	yes	124	166/89	93	35	22	37.8	8.6	0.43	8.9	247	0	0	8.1	0.3	0.4	5	62	90	133	4.1
OLVG013 day 2	OLVG013	day 2	follow up	Placebo	non-critical	70-100	Male	26-35	No	No		No	Yes	No	No	No	No	No	No	No	No	No	No	Yes	0	0	no	yes	yes	68	135/75	96	30	16	36.8	8.5	0.4	7.9	203	0.1	0.1	5.6	1.8	0.5	10.7	142	43	139	4
MCA031 day 3	MCA031	day 3	follow up	Imatinib	non-critical	70-100	Male	17-25	No	Yes, former	40	Yes	Yes	Yes	Yes	No	No	No	No	No	No	No	No	No	0	1	no	no	yes	91	95/57	92	22	20	36.6	6.2		5.8	156						20.1	162	34	135	4.1
AMC033 day 0	AMC033	day 0	baseline	Placebo	critical	70-100	Male	35-51	Yes	Yes, active	30	Yes	Yes	No	No	No	No	No	No	Yes	No	No	No	Yes	0	0	no	no	yes	37	144/80	90	88	26	37	11.2		8.4	170	0.03	0.02	6.73	0.79	0.78	20.3	422	11	134	6.1
Cath011 day 0	Cath011	day 0	baseline	Placebo	critical	18-50	Female	35-51	Yes	Yes, former		No	No	No	No	No	No	No	No	No	No	No	No	No	0	0	no	no	yes	69	108/59	96	85	20	37.6	7.7		9.3	370	0.03	0.03	6.5	1.7	1.1	7.2	57	90	138	3.9
VUMC024 day 3	VUMC024	day 3	follow up	Imatinib	non-critical	70-100	Male	26-35	No			Yes	Yes	No	No	Yes	No	No	No	No	No	No	No	Yes	0	0	no	yes	yes	90		98	30		36.8	7.8		9	537	0.01	0.01	6.98	1.56	0.36	3.7	76	88	137	4
OLVG024 day 3	OLVG024	day 3	follow up	Imatinib	non-critical	70-100	Male	26-35		Yes, active		No	Yes	Yes	No	No	No	No	No	No	No	Yes	No	Yes	0	0	no	no	yes	62	115/78	93	40	20	36.5	9.3		12.8	559						7.4	53	90	137	4.3
Cath008 day 0	Cath008	day 0	baseline	Imatinib	non-critical	70-100	Male	26-35	Yes	No		No	No	No	No	No	No	No	No	No	No	Yes	No	No	0	1	no	yes	yes	59	105/66	90	31	14	36.4	7.5		7.7	480	0.03	0.03	6.7	0.7	0.31	11	106	59	138	3.9
Cath008 day 3	Cath008	day 3	follow up	Imatinib	non-critical	70-100	Male	26-35	Yes	No		No	No	No	No	No	No	No	No	No	No	Yes	No	No	0	0	no	yes	yes	59	105/66	90	31	14	36.4	7.5		7.7	480	0.03	0.03	6.7	0.7	0.31	11	106	59	138	3.9
[truncated: 5,000 more columns]

## Sheet: Source data dictionary (DD)
Variable name	Field label	Field type	Included in the LASSO regression models?	UniProt ID	GeneID
plasmaID	Pseudonomized record id + time	string	No
record_id	Pseudonomized record id	string	No
day	day of blood collection	categorical	No
time	baseline or follow-up measurement	categorical	No
randomized_group_blind	Treatment allocation (Imatinib/Placebo)	categorical	No
Age	Age in years	numeric	Yes
Sex	Sex (biological)	categorical	Yes
bmi	Body Mass Index	calculation	Yes
smoke	smoking status	categorical	No
smoke.dich	Is the patient a (current/former) smoker?	categorical	Yes
smoke_PY	Smoking pack years	numeric	Yes
co_morb_Diabetes	Does the patient have comorbid Diabetes Mellitus?	categorical	Yes
co_morb_Cardiovascular_disease	Does the patient have any comorbid cardiovascular disease?	categorical	Yes
co_morb_COPDAstma	Does the patient have any comorbid COPD or astma?	categorical	Yes
co_morb_Heart_arrhythmia_Afib_Af	Does the patient have comorbid atrium fibrillation or flutter?	categorical	Yes
co_morb_Coronary_Artery_Disease	Does the patient have comorbid coronary artery disease?	categorical	Yes
co_morb_Heart_Conduction_Disorde	Does the patient have a comorbid conduction conduction disorder?	categorical	Yes
co_morb_heart_valve_disease	Does the patient have comorbid heart valve disese?	categorical	Yes
co_morb_Thrombosis__PE	Does the patient have a history of deep vein thrombosis of pulmonary embolisms?	categorical	Yes
co_morb_Renal_failure	Does the patient have comorbid chronic renal failure?	categorical	Yes
co_morb_Hepatic_disease	Does the patient have comorbid hepatic disease?	categorical	Yes
co_morb_Rheumatic_disease	Does the patient have comorbid rheumatic disease?	categorical	Yes
co_morb_Heart_Failure	Does the patient have (a history of) heart failure?	categorical	Yes
co_morb_Hypertension	Does the patient have comorbid hypertension?	categorical	Yes
OAC	Use of oral anticoagulation	categorical	No
Platelet.inhib	Use of platelet inhibitors	categorical	No
chloroquine_incl	Use of chloroquine or hydroxychloroquine	categorical	No
remdesivir	Use of remdesivir	categorical	No
dexamethason	Use of dexamethasone	categorical	No
HR_incl	Baseline Heart rate	numeric	Yes
BP_incl	Baseline blood pressure (systole/diastole)	string	Yes
SaO2_incl	Baseline peripheral oxygen saturation	numeric	Yes
FiO2_0	Baseline fraction of inspired oxygen	numeric	Yes
resp_rate_incl	Baseline respiratory rate	numeric	Yes
temp	Baseline temperature (Celsius)	numeric	Yes
hb_incl	Baseline Haemoglobin concentration	numeric	Yes
ht_incl	Baseline Hematocrit value	numeric	Yes
leuko_incl	Baseline Leukocyte count	numeric	Yes
trombo_incl	Baseline Thrombocyte count	numeric	Yes
eos_incl	Baseline eosinophils	numeric	Yes
baso_incl	Baseline basophils	numeric	Yes
neutro_incl	Baseline neutrophils	numeric	Yes
lymfo_incl	Baseline lymphocytes	numeric	Yes
monocytes_incl	Baseline monocytes	numeric	Yes
urea_incl	Baseline Urea	numeric	Yes
creat_incl	Baseline Creatinine	numeric	Yes
eGFR_incl	Baseline estimated glomerular filtration rate(eGFR)	numeric	Yes
Sodium_incl	Baseline Sodium	numeric	Yes
Potassium_incl	Baseline Potassium	numeric	Yes
asat_incl	Baseline aspartate aminotransferase (ASAT)	numeric	Yes
alat_incl	Baseline alanine transaminase (ALAT)	numeric	Yes
bili_incl	Baseline Bilirubin	numeric	Yes
ggt_incl	Baseline (Gamma-glutamyl transpeptidase) gGT	numeric	Yes
AF_incl	Baseline Alkaline phosphatase	numeric	Yes
LDH_incl	Baseline Lactate dehydrogenase (LDH)	numeric	Yes
Albumin_incl	Baseline Albumin	numeric	Yes
CRP_incl	Baseline C-reactive protein (CRP)	numeric	Yes
NTproBNP_incl	Baseline N-terminal pro–B-type natriuretic peptide (NTproBNP)	numeric	Yes
QTc	Baseline QT corrected for heart rate time	numeric	Yes
need_icu_adm	Was the patient admitted to the intensive care unit?	categorical	No
ICU_duration	How many days was the patient admitted to the intensive care unit since start study?	numeric	No
need_NIV	Did the patient receive non invasive ventilation?	categorical	No
days_niv	Total number of days with non-invasive ventilation	numeric	No
need_invasive_vent	Did the patient receive invasive ventilation?	categorical	No
mv_duration	Total number of days with mechanical invasive ventilation	numeric	No
D_or_I	Death or intubation during 90 days of followup	numeric	No
time.to.outcome	Time to death or intubation during 90 days of followup	numeric	No
free_from_oxy_48h	Did the patient reach liberation of mechanical ventilation and supplemental oxygen for >48h?	categorical	No
primary_endpoint	days to reach liberation of mechanical ventilation and supplemental oxygen for >48h?	calculation	No
ECMO_day90	Need for extracorporeal membrane oxygenation (ECMO)?	categorical	No
ECMO_days_day90	Duration of ECMO	numeric	No
outcome_status_day0	Status on day 0	categorical	No
organ_support_day0	What kind of organ support?	categorical	No
outcome_status_day9	Status on day 9	categorical	No
organ_support_day9	What kind of organ support?	categorical	No
outcome_status_day28	Status on day 28	categorical	No
organ_support_day28	What kind of organ support?	categorical	No
outcome_status_day90	Status on day 90	categorical	No
organ_support_day90	What kind of organ support?	categorical	No
death	Did the patient die during 90 day follow up?	categorical	No
days_alive_day90	How many days was the patient alive?	numeric	No
admission_duration	How many days was the patient admitted to the hospital since start study?	numeric	No
RowCheck	Scale Factor Acceptance Criteria per plate is between 0.4-2.5	categorical	No
NormScale_20	Median Normalization Scale, dilutation 20%	numeric	No
NormScale_0_005	Median Normalization Scale, dilutation 0.005%	numeric	No
NormScale_0_5	Median Normalization Scale, dilutation 0.5%	numeric	No
seq.10000.28	Beta-crystallin B2	numeric	Yes	P43320	CRYBB2
seq.10001.7	RAF proto-oncogene serine/threonine-protein kinase	numeric	Yes	P04049	RAF1
seq.10003.15	Zinc finger protein 41	numeric	Yes	P51814	ZNF41
seq.10006.25	ETS domain-containing protein Elk-1	numeric	Yes	P19419	ELK1
seq.10008.43	Guanylyl cyclase-activating protein 1	numeric	Yes	P43080	GUCA1A
seq.10010.10	Beclin-1	numeric	Yes	Q14457	BECN1
seq.10011.65	Inositol polyphosphate 5-phosphatase OCRL-1	numeric	Yes	Q01968	OCRL
seq.10012.5	SAM pointed domain-containing Ets transcription factor	numeric	Yes	O95238	SPDEF
seq.10014.31	Zinc finger protein SNAI2	numeric	Yes	O43623	SNAI2
seq.10015.119	Voltage-gated potassium channel subunit beta-2	numeric	Yes	Q13303	KCNAB2
seq.10022.207	DNA polymerase eta	numeric	Yes	Q9Y253	POLH
seq.10023.32	Vitamin D3 receptor	numeric	Yes	P11473	VDR
seq.10024.44	4-hydroxy-2-oxoglutarate aldolase, mitochondrial	numeric	Yes	Q86XE5	HOGA1
seq.10025.1	Dihydrolipoyl dehydrogenase, mitochondrial	numeric	Yes	P09622	DLD
seq.10030.8	Adenine DNA glycosylase	numeric	Yes	Q9UIF7	MUTYH
seq.10035.6	Dual specificity protein phosphatase 4	numeric	Yes	Q13115	DUSP4
seq.10036.201	Zinc fingers and homeoboxes protein 3	numeric	Yes	Q9H4I2	ZHX3
seq.10037.98	Sialic acid-binding Ig-like lectin 12:Ig-like V-type 2 domain, Isoform long	numeric	Yes	Q96PQ1	SIGLEC12
seq.10039.32	Purine nucleoside phosphorylase	numeric	Yes	P00491	PNP
seq.10040.63	Tumor protein 63	numeric	Yes	Q9H3D4	TP63
seq.10041.3	Hepatocyte nuclear factor 4-alpha	numeric	Yes	P41235	HNF4A
seq.10042.8	Serine/threonine-protein kinase Sgk3	numeric	Yes	Q96BR1	SGK3
seq.10043.31	Bromodomain-containing protein 4	numeric	Yes	O60885	BRD4
seq.10044.12	Protein Wnt-10a	numeric	Yes	Q9GZT5	WNT10A
seq.10045.47	Cullin-3	numeric	Yes	Q13618	CUL3
seq.10046.55	Baculoviral IAP repeat-containing protein 2	numeric	Yes	Q13490	BIRC2
seq.10047.12	Neutrophil cytosol factor 2	numeric	Yes	P19878	NCF2
seq.10048.7	Core-binding factor subunit beta	numeric	Yes	Q13951	CBFB
seq.10049.112	Telomeric repeat-binding factor 1	numeric	Yes	P54274	TERF1
seq.10053.5	Integrin-linked protein kinase	numeric	Yes	Q13418	ILK
seq.10054.3	Gigaxonin	numeric	Yes	Q9H2C0	GAN
seq.10056.5	Forkhead box protein M1	numeric	Yes	Q08050	FOXM1
seq.10058.1	UV excision repair protein RAD23 homolog A	numeric	Yes	P54725	RAD23A
seq.10063.10	E3 ubiquitin-protein ligase FANCL	numeric	Yes	Q9NW38	FANCL
seq.10064.12	Putative hydrolase RBBP9	numeric	Yes	O75884	RBBP9
seq.10069.2	Peptidyl-prolyl cis-trans isomerase NIMA-interacting 1	numeric	Yes	Q13526	PIN1
seq.10070.22	1-phosphatidylinositol 4,5-bisphosphate phosphodiesterase gamma-2	numeric	Yes	P16885	PLCG2
seq.10073.22	Tyrosyl-DNA phosphodiesterase 1	numeric	Yes	Q9NUW8	TDP1
seq.10074.128	Bromodomain-containing protein 2	numeric	Yes	P25440	BRD2
seq.10075.75	Acyl-CoA-binding domain-containing protein 6	numeric	Yes	Q9BR61	ACBD6
seq.10076.1	AP-4 complex subunit mu-1	numeric	Yes	O00189	AP4M1
seq.10078.5	BAG family molecular chaperone regulator 3	numeric	Yes	O95817	BAG3
seq.10080.9	Translation initiation factor eIF-2B subunit alpha	numeric	Yes	Q14232	EIF2B1
seq.10081.17	DNA-binding protein SATB2	numeric	Yes	Q9UPW6	SATB2
seq.10082.251	Neurofilament light polypeptide	numeric	Yes	P07196	NEFL
seq.10085.25	Steroidogenic acute regulatory protein, mitochondrial	numeric	Yes	P49675	STAR
seq.10086.39	Cystathionine beta-synthase	numeric	Yes	P35520	CBS
seq.10087.10	Alpha-crystallin A chain	numeric	Yes	P02489	CRYAA
seq.10088.37	Adenine phosphoribosyltransferase	numeric	Yes	P07741	APRT
seq.10089.7	N-acetylserotonin O-methyltransferase-like protein	numeric	Yes	O95671	ASMTL
seq.10336.3	E3 ubiquitin-protein ligase CHIP	numeric	Yes	Q9UNE7	STUB1
seq.10339.48	Gamma-enolase	numeric	Yes	P09104	ENO2
seq.10342.55	E3 SUMO-protein ligase PIAS4	numeric	Yes	Q8N2W9	PIAS4
seq.10344.334	Interleukin-10 receptor subunit alpha	numeric	Yes	Q13651	IL10RA
seq.10346.5	Signal transducer and activator of transcription 3	numeric	Yes	P40763	STAT3
seq.10351.51	Interferon regulatory factor 1	numeric	Yes	P10914	IRF1
seq.10354.57	Signal transducer and activator of transcription 3	numeric	Yes	P40763	STAT3
seq.10356.21	Transcription factor AP-1	numeric	Yes	P05412	JUN
seq.10361.25	2'-5'-oligoadenylate synthase 1	numeric	Yes	P00973	OAS1
seq.10362.35	Myc proto-oncogene protein	numeric	Yes	P01106	MYC
seq.10363.13	Mothers against decapentaplegic homolog 3	numeric	Yes	P84022	SMAD3
seq.10364.6	Mothers against decapentaplegic homolog 2	numeric	Yes	Q15796	SMAD2
seq.10365.132	Interleukin-23	numeric	Yes	P29460|Q9NPF7	IL12B|IL23A
seq.10366.11	Platelet-derived growth factor receptor alpha	numeric	Yes	P16234	PDGFRA
seq.10367.62	Interleukin-12	numeric	Yes	P29459|P29460	IL12A|IL12B
seq.10370.21	Signal transducer and activator of transcription 1-alpha/beta	numeric	Yes	P42224	STAT1
seq.10372.18	Signal transducer and activator of transcription 6	numeric	Yes	P42226	STAT6
seq.10382.1	Angiopoietin-related protein 3	numeric	Yes	Q9Y5C1	ANGPTL3
seq.10390.21	E3 ubiquitin-protein ligase ZNRF3	numeric	Yes	Q9ULT6	ZNRF3
seq.10391.1	Angiopoietin-related protein 3	numeric	Yes	Q9Y5C1	ANGPTL3
seq.10396.6	Induced myeloid leukemia cell differentiation protein Mcl-1	numeric	Yes	Q07820	MCL1
seq.10398.110	Ankyrin repeat domain-containing protein 1	numeric	Yes	Q15327	ANKRD1
seq.10418.36	Syntaxin-12	numeric	Yes	Q86Y82	STX12
seq.10419.1	Scavenger receptor class A member 5	numeric	Yes	Q6ZMJ2	SCARA5
seq.10420.30	Fas apoptotic inhibitory molecule 1	numeric	Yes	Q9NVQ4	FAIM
seq.10424.31	Neural proliferation differentiation and control protein 1	numeric	Yes	Q9NQX5	NPDC1
seq.10425.3	Beta-1,4-galactosyltransferase 5	numeric	Yes	O43286	B4GALT5
seq.10426.21	Golgi SNAP receptor complex member 2	numeric	Yes	O14653	GOSR2
seq.10428.1	Killer cell immunoglobulin-like receptor 2DS2	numeric	Yes	P43631	KIR2DS2
seq.10430.31	4F2 cell-surface antigen heavy chain:Cytoplasmic domain	numeric	Yes	P08195	SLC3A2
seq.10432.3	Uncharacterized protein KIAA1644	numeric	Yes	Q3SXP7	SHISAL1
seq.10435.2	N(4)-(beta-N-acetylglucosaminyl)-L-asparaginase	numeric	Yes	P20933	AGA
seq.10438.19	Granulocyte-macrophage colony-stimulating factor receptor subunit alpha	numeric	Yes	P15509	CSF2RA
seq.10439.57	Alpha-amylase 2B	numeric	Yes	P19961	AMY2B
seq.10440.26	CXADR-like membrane protein:Extracellular domain	numeric	Yes	Q9H6B4	CLMP
seq.10442.1	Transmembrane protein 190	numeric	Yes	Q8WZ59	TMEM190
seq.10445.20	Apolipoprotein M	numeric	Yes	O95445	APOM
seq.10447.18	Polyadenylate-binding protein 3	numeric	Yes	Q9H361	PABPC3
seq.10449.31	Protein shisa-2 homolog	numeric	Yes	Q6UWI4	SHISA2
seq.10451.11	Nucleobindin-1	numeric	Yes	Q02818	NUCB1
seq.10453.7	Carcinoembryonic antigen-related cell adhesion molecule 20	numeric	Yes	Q6UY09	CEACAM20
seq.10454.99	DnaJ homolog subfamily C member 16	numeric	Yes	Q9Y2G8	DNAJC16
seq.10455.196	Interleukin-31	numeric	Yes	Q6EBC2	IL31
seq.10457.3	Interleukin-18 receptor accessory protein	numeric	Yes	O95256	IL18RAP
seq.10460.1	Chitotriosidase-1	numeric	Yes	Q13231	CHIT1
seq.10462.14	Insulin-like peptide INSL5	numeric	Yes	Q9Y5Q6	INSL5
seq.10463.23	Intestinal-type alkaline phosphatase	numeric	Yes	P09923	ALPI
seq.10464.6	Anthrax toxin receptor 1	numeric	Yes	Q9H6X2	ANTXR1
seq.10470.34	Thioredoxin domain-containing protein 11:C-term	numeric	Yes	Q6PKC3	TXNDC11
seq.10472.53	Tumor necrosis factor receptor superfamily member 14	numeric	Yes	Q92956	TNFRSF14
seq.10473.2	Trefoil factor 2	numeric	Yes	Q03403	TFF2
seq.10479.18	Stromelysin-2	numeric	Yes	P09238	MMP10
seq.10480.33	CD59 glycoprotein	numeric	Yes	P13987	CD59
seq.10485.56	Melanoma-associated antigen 4	numeric	Yes	P43358	MAGEA4
seq.10490.3	Dolichyl-diphosphooligosaccharide--protein glycosyltransferase subunit 1:Cytoplasmic domain	numeric	Yes	P04843	RPN1
seq.10496.11	Calcium-activated chloride channel regulator 1	numeric	Yes	A8K7I4	CLCA1
seq.10499.1	Transmembrane protein 106A	numeric	Yes	Q96A25	TMEM106A
seq.10505.12	E3 ubiquitin-protein ligase RNF43	numeric	Yes	Q68DV7	RNF43
seq.10506.53	Membrane-associated progesterone receptor component 2	numeric	Yes	O15173	PGRMC2
seq.10507.166	Acrosomal protein SP-10	numeric	Yes	P26436	ACRV1
seq.10510.62	SLP adapter and CSK-interacting membrane protein	numeric	Yes	Q6UWF3	SCIMP
seq.10511.10	Collagen alpha-3(VI) chain:isoform 3	numeric	Yes	P12111	COL6A3
seq.10512.13	Cytokine receptor common subunit beta:Extracellular domain	numeric	Yes	P32927	CSF2RB
seq.10513.13	Calsenilin	numeric	Yes	Q9Y2W7	KCNIP3
seq.10514.5	Prostaglandin-H2 D-isomerase	numeric	Yes	P41222	PTGDS
seq.10521.10	Matrix-remodeling-associated protein 8:Extracellular domain	numeric	Yes	Q9BRK3	MXRA8
seq.10527.22	ATP-dependent RNA helicase A	numeric	Yes	Q08211	DHX9
seq.10528.2	Dipeptidase 1	numeric	Yes	P16444	DPEP1
seq.10530.8	Proteasome subunit beta type-6	numeric	Yes	P28072	PSMB6
seq.10531.18	GTPase NRas	numeric	Yes	P01111	NRAS
seq.10534.40	Poly [ADP-ribose] polymerase 1:BRCA1 C-terminal:BRCA1 C-terminus domian	numeric	Yes	P09874	PARP1
seq.10535.25	Cytochrome c oxidase subunit 6A2, mitochondrial	numeric	Yes	Q02221	COX6A2
seq.10539.30	CD99 antigen-like protein 2	numeric	Yes	Q8TCZ2	CD99L2
seq.10546.2	Thrombospondin-type laminin G domain and EAR repeat-containing protein	numeric	Yes	Q8WU66	TSPEAR
seq.10550.37	Bone morphogenetic protein receptor type-1B	numeric	Yes	O00238	BMPR1B
seq.10551.7	Linker for activation of T-cells family member 1	numeric	Yes	O43561	LAT
seq.10552.88	NKG2-F type II integral membrane protein	numeric	Yes	O43908	KLRC4
seq.10553.8	Torsin-1A-interacting protein 2	numeric	Yes	Q8NFQ8	TOR1AIP2
seq.10554.23	Beta-galactosidase	numeric	Yes	P16278	GLB1
seq.10557.6	Testis-expressed sequence 29 protein	numeric	Yes	Q8N6K0	TEX29
seq.10558.26	Protocadherin-9	numeric	Yes	Q9HC56	PCDH9
seq.10560.1	Integral membrane protein 2C:N-term	numeric	Yes	Q9NQX7	ITM2C
seq.10561.5	Peptidoglycan recognition protein 3	numeric	Yes	Q96LB9	PGLYRP3
seq.10562.42	Neuropilin and tolloid-like protein 2	numeric	Yes	Q8NC67	NETO2
seq.10563.13	LysM and putative peptidoglycan-binding domain-containing protein 3	numeric	Yes	Q7Z3D4	LYSMD3
seq.10565.19	SLIT and NTRK-like protein 3	numeric	Yes	O94933	SLITRK3
seq.10569.28	Microfibrillar-associated protein 2	numeric	Yes	P55001	MFAP2
seq.10571.14	Alpha-1,3-mannosyl-glycoprotein 2-beta-N-acetylglucosaminyltransferase	numeric	Yes	P26572	MGAT1
seq.10572.65	Cystatin-8	numeric	Yes	O60676	CST8
seq.10574.10	Beta-2-microglobulin	numeric	Yes	P61769	B2M
seq.10575.31	Poly(U)-binding-splicing factor PUF60	numeric	Yes	Q9UHX1	PUF60
seq.10576.7	Plexin domain-containing protein 2:Extracellular domain	numeric	Yes	Q6UX71	PLXDC2
seq.10580.14	Surfactant-associated protein 2	numeric	Yes	Q6UW10	SFTA2
seq.10582.36	Protein O-mannose kinase	numeric	Yes	Q9H5K3	POMK
seq.10583.1	Transmembrane protein 108	numeric	Yes	Q6UXF1	TMEM108
seq.10584.7	NADH dehydrogenase [ubiquinone] iron-sulfur protein 4, mitochondrial	numeric	Yes	O43181	NDUFS4
seq.10588.39	Lactosylceramide alpha-2,3-sialyltransferase	numeric	Yes	Q9UNP4	ST3GAL5
seq.10589.7	Retinoic acid early transcript 1L protein	numeric	Yes	Q5VY80	RAET1L
seq.10600.24	Calmegin	numeric	Yes	O14967	CLGN
seq.10603.1	Histatin-3	numeric	Yes	P15516	HTN3
seq.10605.22	Adipocyte plasma membrane-associated protein	numeric	Yes	Q9HDC9	APMAP
seq.10606.34	Torsin-1A-interacting protein 1:Perinuclear domain	numeric	Yes	Q5JTV8	TOR1AIP1
seq.10608.9	Histatin-1	numeric	Yes	P15515	HTN1
seq.10612.18	Procollagen-lysine,2-oxoglutarate 5-dioxygenase 3	numeric	Yes	O60568	PLOD3
seq.10613.33	Protein CASC4	numeric	Yes	Q6P4E1	GOLM2
seq.10615.18	Myelin protein P0	numeric	Yes	P25189	MPZ
seq.10616.67	Podocalyxin-like protein 2	numeric	Yes	Q9NZ53	PODXL2
seq.10618.190	Low-density lipoprotein receptor-related protein 2	numeric	Yes	P98164	LRP2
seq.10620.21	Beta-microseminoprotein	numeric	Yes	P08118	MSMB
seq.10621.26	Protein Largen	numeric	Yes	Q569H4	PRR16
seq.10623.19	Mucin-1:region 1	numeric	Yes	P15941	MUC1
seq.10624.45	Serine protease inhibitor Kazal-type 13	numeric	Yes	Q1W4C9	SPINK13
seq.10626.116	Alpha-N-acetylgalactosaminide alpha-2,6-sialyltransferase 3	numeric	Yes	Q8NDV1	ST6GALNAC3
seq.10627.87	Amyloid-like protein 2	numeric	Yes	Q06481	APLP2
seq.10630.5	Oxidoreductase HTATIP2	numeric	Yes	Q9BUP3	HTATIP2
seq.10631.9	Membrane-associated progesterone receptor component 2	numeric	Yes	O15173	PGRMC2
seq.10636.1	Cell surface glycoprotein CD200 receptor 1:Isoform 4, Cytoplasmic Domain	numeric	Yes	Q8TD46	CD200R1
seq.10637.50	UPF0577 protein KIAA1324:Extracellular domain	numeric	Yes	Q6UXG2	ELAPOR1
seq.10638.1	TERF1-interacting nuclear factor 2	numeric	Yes	Q9BSI4	TINF2
seq.10643.16	Noelin-3:Isoform 2, C-term	numeric	Yes	Q96PB7	OLFM3
seq.10647.18	Activating signal cointegrator 1 complex subunit 1	numeric	Yes	Q8N9N2	ASCC1
seq.10663.42	Insulin-induced gene 1 protein	numeric	Yes	O15503	INSIG1
seq.10666.7	N-acetylglucosamine-1-phosphotransferase subunit gamma	numeric	Yes	Q9UJJ9	GNPTG
seq.10667.78	Uncharacterized protein C1orf185	numeric	Yes	Q5T7R7	C1orf185
seq.10668.5	Syntaxin-4	numeric	Yes	Q12846	STX4
seq.10670.26	Semaphorin-3E	numeric	Yes	O15041	SEMA3E
seq.10672.75	Pulmonary surfactant-associated protein B	numeric	Yes	P07988	SFTPB
seq.10675.223	Thioredoxin-related transmembrane protein 2	numeric	Yes	Q9Y320	TMX2
seq.10677.9	NADH dehydrogenase [ubiquinone] 1 beta subcomplex subunit 4	numeric	Yes	O95168	NDUFB4
seq.10693.43	Killer cell lectin-like receptor subfamily G member 2:C-term	numeric	Yes	A4D1S0	KLRG2
seq.10695.12	Protein WFDC10B	numeric	Yes	Q8IUB3	WFDC10B
seq.10699.52	Prolow-density lipoprotein receptor-related protein 1	numeric	Yes	Q07954	LRP1
seq.10700.10	Immunoglobulin superfamily member 11:Cytoplasmic domain	numeric	Yes	Q5DX21	IGSF11
seq.10702.1	Collagen alpha-1(XXVIII) chain	numeric	Yes	Q2UY09	COL28A1
seq.10703.203	Sin3 histone deacetylase corepressor complex component SDS3	numeric	Yes	Q9H7L9	SUDS3
seq.10704.91	Lymphoid-restricted membrane protein	numeric	Yes	Q12912	IRAG2
seq.10705.14	Alpha-N-acetylgalactosaminide alpha-2,6-sialyltransferase 3	numeric	Yes	Q8NDV1	ST6GALNAC3
seq.10708.3	Progonadoliberin-2	numeric	Yes	O43555	GNRH2
seq.10710.23	Zona pellucida-binding protein 2	numeric	Yes	Q6X784	ZPBP2
seq.10713.151	CMRF35-like molecule 7	numeric	Yes	A8K4G0	CD300LB
seq.10714.7	Angiotensin-converting enzyme	numeric	Yes	P12821	ACE
seq.10716.35	26S proteasome non-ATPase regulatory subunit 5	numeric	Yes	Q16401	PSMD5
seq.10721.76	Heat shock 70 kDa protein 1A	numeric	Yes	P0DMV8	HSPA1A
seq.10722.13	Tyrosine-protein kinase SYK:Protein kinase domain	numeric	Yes	P43405	SYK
seq.10731.10	Heparan sulfate glucosamine 3-O-sulfotransferase 5	numeric	Yes	Q8IZT8	HS3ST5
seq.10734.339	Galactose-3-O-sulfotransferase 2	numeric	Yes	Q9H3Q3	GAL3ST2
seq.10737.96	Leukocyte elastase inhibitor	numeric	Yes	P30740	SERPINB1
seq.10738.11	Fibulin-5	numeric	Yes	Q9UBX5	FBLN5
seq.10741.22	Macrophage colony-stimulating factor 1	numeric	Yes	P09603	CSF1
seq.10743.13	SLIT and NTRK-like protein 1	numeric	Yes	Q96PX8	SLITRK1
seq.10746.24	Dickkopf-related protein 3	numeric	Yes	Q9UBP4	DKK3
seq.10748.216	Protocadherin beta-2	numeric	Yes	Q9Y5E7	PCDHB2
seq.10749.18	Heat shock 70 kDa protein 1A	numeric	Yes	P0DMV8	HSPA1A
seq.10752.8	Chromodomain Y-like protein 2	numeric	Yes	Q8N8U2	CDYL2
seq.10753.31	Disintegrin and metalloproteinase domain-containing protein 7	numeric	Yes	Q9H2U9	ADAM7
seq.10754.113	Prokineticin-2	numeric	Yes	Q9HC23	PROK2
seq.10756.34	Urocortin-3	numeric	Yes	Q969E3	UCN3
seq.10758.2	Keratocan	numeric	Yes	O60938	KERA
seq.10760.107	Glutamate receptor 4	numeric	Yes	P48058	GRIA4
seq.10761.5	Transmembrane emp24 domain-containing protein 2	numeric	Yes	Q15363	TMED2
seq.10762.2	Killer cell lectin-like receptor subfamily G member 2:N-term	numeric	Yes	A4D1S0	KLRG2
seq.10767.52	G-protein coupled receptor 64	numeric	Yes	Q8IZP9	ADGRG2
seq.10772.21	Chondroitin sulfate N-acetylgalactosaminyltransferase 2	numeric	Yes	Q8N6G5	CSGALNACT2
seq.10780.10	Ras-related protein Rab-3D	numeric	Yes	O95716	RAB3D
seq.10781.19	C-type lectin domain family 4 member G	numeric	Yes	Q6UXB4	CLEC4G
seq.10785.8	Leucine-rich repeat-containing protein 52	numeric	Yes	Q8N7C0	LRRC52
seq.10798.4	CMRF35-like molecule 2	numeric	Yes	Q496F6	CD300E
seq.10800.15	Serpin H1	numeric	Yes	P50454	SERPINH1
seq.10801.11	Ephrin-A2	numeric	Yes	O43921	EFNA2
seq.10803.22	Heat shock 70 kDa protein 1A	numeric	Yes	P0DMV8	HSPA1A
seq.10809.14	Killer cell lectin-like receptor subfamily B member 1	numeric	Yes	Q12918	KLRB1
seq.10814.7	T-cell surface glycoprotein CD1a	numeric	Yes	P06126	CD1A
seq.10815.2	Intracellular hyaluronan-binding protein 4	numeric	Yes	Q5JVS0	HABP4
seq.10816.150	Paired immunoglobulin-like type 2 receptor alpha isoform FDF03-M14	numeric	Yes	Q9UKJ1	PILRA
seq.10817.26	TOMM20-like protein 1	numeric	Yes	Q6UXN7	TOMM20L
seq.10818.36	Sphingomyelin phosphodiesterase	numeric	Yes	P17405	SMPD1
seq.10819.108	Fibulin-1	numeric	Yes	P23142	FBLN1
seq.10825.12	V-set and immunoglobulin domain-containing protein 10	numeric	Yes	Q8N0Z9	VSIG10
seq.10827.67	Leucine-rich repeat and immunoglobulin-like domain-containing nogo receptor-interacting protein 3	numeric	Yes	P0C6S8	LINGO3
seq.10830.5	EF-hand calcium-binding domain-containing protein 14:N-term	numeric	Yes	O75071	EFCAB14
seq.10832.24	Beta-1,4-galactosyltransferase 6	numeric	Yes	Q9UBX8	B4GALT6
seq.10833.64	Hedgehog-interacting protein	numeric	Yes	Q96QV1	HHIP
seq.10835.25	Alpha-1,4-N-acetylglucosaminyltransferase	numeric	Yes	Q9UNA3	A4GNT
seq.10842.7	Beta-1,3-galactosyl-O-glycosyl-glycoprotein beta-1,6-N-acetylglucosaminyltransferase 4	numeric	Yes	Q9P109	GCNT4
seq.10847.1	Sialic acid-binding Ig-like lectin 15	numeric	Yes	Q6ZMC9	SIGLEC15
seq.10848.137	Butyrophilin-like protein 3	numeric	Yes	Q6UXE8	BTNL3
seq.10851.77	Interleukin-27 subunit beta	numeric	Yes	Q14213	EBI3
seq.10852.114	Heterogeneous nuclear ribonucleoprotein D-like	numeric	Yes	O14979	HNRNPDL
seq.10854.15	Beta-1,3-galactosyl-O-glycosyl-glycoprotein beta-1,6-N-acetylglucosaminyltransferase 4	numeric	Yes	Q9P109	GCNT4
seq.10855.55	Plexin-B2	numeric	Yes	O15031	PLXNB2
seq.10866.60	Serine/threonine-protein phosphatase 4 regulatory subunit 3A	numeric	Yes	Q6IN85	PPP4R3A
seq.10870.32	Spastin:Microtubule interacting and trafficking domain	numeric	Yes	Q9UBP0	SPAST
seq.10876.300	BRCA1-associated ATM activator 1	numeric	Yes	Q6PJG6	BRAT1
seq.10880.38	Protein FAM163B	numeric	Yes	P0C2L3	FAM163B
seq.10882.12	Desmocollin-1	numeric	Yes	Q08554	DSC1
seq.10885.36	Bombesin receptor-activated protein C6orf89	numeric	Yes	Q6UWU4	C6orf89
seq.10889.2	Melanocortin-2 receptor accessory protein 2	numeric	Yes	Q96G30	MRAP2
seq.10890.135	Lactase-like protein	numeric	Yes	Q6UWM7	LCTL
seq.10892.8	Oncostatin-M-specific receptor subunit beta	numeric	Yes	Q99650	OSMR
seq.10894.25	Secretagogin	numeric	Yes	O76038	SCGN
seq.10895.28	Transmembrane protease serine 11B	numeric	Yes	Q86T26	TMPRSS11B
seq.10900.272	Stathmin-2	numeric	Yes	Q93045	STMN2
seq.10902.53	Retroviral-like aspartic protease 1	numeric	Yes	Q53RT3	ASPRV1
seq.10903.50	Syntaxin-8	numeric	Yes	Q9UNK0	STX8
seq.10907.116	Neurotrimin	numeric	Yes	Q9P121	NTM
seq.10908.2	Polypeptide N-acetylgalactosaminyltransferase 13	numeric	Yes	Q8IUC8	GALNT13
seq.10910.6	Carcinoembryonic antigen-related cell adhesion molecule 4	numeric	Yes	O75871	CEACAM4
seq.10916.44	Secretory phospholipase A2 receptor	numeric	Yes	Q13018	PLA2R1
seq.10917.40	Guanine nucleotide-binding protein G(I)/G(S)/G(O) subunit gamma-T2	numeric	Yes	O14610	GNGT2
seq.10924.258	Neuferricin	numeric	Yes	Q8WUJ1	CYB5D2
seq.10933.107	Calcium-binding protein 8	numeric	Yes	Q9BXU9	CALN1
seq.10938.13	Lymphocyte function-associated antigen 3	numeric	Yes	P19256	CD58
seq.10939.16	Pleckstrin homology domain-containing family A member 4	numeric	Yes	Q9H4M7	PLEKHA4
seq.10940.25	Sarcalumenin	numeric	Yes	Q86TD4	SRL
seq.10945.11	Syntaxin-6	numeric	Yes	O43752	STX6
seq.10948.14	Phospholipase D3	numeric	Yes	Q8IV08	PLD3
seq.10949.59	60S acidic ribosomal protein P2	numeric	Yes	P05387	RPLP2
seq.10953.14	C-type lectin domain family 2 member A	numeric	Yes	Q6UVW9	CLEC2A
seq.10955.4	C-type lectin domain family 10 member A	numeric	Yes	Q8IUN9	CLEC10A
seq.10956.82	Glycine cleavage system H protein, mitochondrial	numeric	Yes	P23434	GCSH
seq.10959.125	BET1-like protein	numeric	Yes	Q9NYM9	BET1L
seq.10961.15	Retinoic acid receptor responder protein 3	numeric	Yes	Q9UL19	PLAAT4
seq.10966.1	Alpha-2-HS-glycoprotein	numeric	Yes	P02765	AHSG
seq.10967.12	Prolactin	numeric	Yes	P01236	PRL
seq.10970.3	Ecto-ADP-ribosyltransferase 3	numeric	Yes	Q13508	ART3
seq.10974.20	Serine protease inhibitor Kazal-type 7	numeric	Yes	P58062	SPINK7
seq.10975.59	Mucin-like protein 1	numeric	Yes	Q96DR8	MUCL1
seq.10976.44	Mucin-1:region 3	numeric	Yes	P15941	MUC1
seq.10977.55	Unique cartilage matrix-associated protein	numeric	Yes	Q8WVF2	UCMA
seq.10978.39	Growth hormone variant	numeric	Yes	P01242	GH2
seq.10980.11	Acetylcholinesterase	numeric	Yes	P22303	ACHE
seq.10981.56	Pro-neuregulin-3, membrane-bound isoform	numeric	Yes	P56975	NRG3
seq.10990.21	Leucine-rich repeat serine/threonine-protein kinase 2	numeric	Yes	Q5S007	LRRK2
seq.11067.13	Osteocalcin	numeric	Yes	P02818	BGLAP
seq.11071.1	Interleukin-5	numeric	Yes	P05113	IL5
seq.11081.1	Glycerol-3-phosphate dehydrogenase [NAD(+)], cytoplasmic	numeric	Yes	P21695	GPD1
seq.11083.23	Gamma-enolase	numeric	Yes	P09104	ENO2
seq.11089.7	Immunoglobulin A	numeric	Yes	P01876|P01877	IGHA1|IGHA2
seq.11094.104	Galectin-10	numeric	Yes	Q05315	CLC
seq.11096.57	HemK methyltransferase family member 2	numeric	Yes	Q9Y5N5	N6AMT1
seq.11098.1	Pyridoxal kinase	numeric	Yes	O00764	PDXK
seq.11101.18	Toll-like receptor 4	numeric	Yes	O00206	TLR4
seq.11102.22	Regenerating islet-derived protein 4	numeric	Yes	Q9BYZ8	REG4
seq.11103.24	Heat shock protein beta-1	numeric	Yes	P04792	HSPB1
seq.11104.13	Chitinase-3-like protein 1	numeric	Yes	P36222	CHI3L1
seq.11105.171	Alpha-enolase	numeric	Yes	P06733	ENO1
seq.11107.25	Teneurin-3	numeric	Yes	Q9P273	TENM3
seq.11109.56	Sushi, von Willebrand factor type A, EGF and pentraxin domain-containing protein 1:Sushi 15-18	numeric	Yes	Q4LDE5	SVEP1
seq.11110.4	Transmembrane protein 119	numeric	Yes	Q4V9L6	TMEM119
seq.11112.18	Protein kish-A	numeric	Yes	Q8TBQ9	TMEM167A
seq.11116.16	Uncharacterized protein C11orf87	numeric	Yes	Q6NUJ2	C11orf87
seq.11117.2	Spermatogenesis-associated protein 20	numeric	Yes	Q8TB22	SPATA20
seq.11118.107	Ras-related protein Rab-17	numeric	Yes	Q9H0T7	RAB17
seq.11120.49	N-acetyltransferase 14	numeric	Yes	Q8WUY8	NAT14
seq.11121.56	Brorin	numeric	Yes	Q2TAL6	VWC2
seq.11122.97	Maspardin	numeric	Yes	Q9NZD8	SPG21
seq.11126.102	Triple functional domain protein	numeric	Yes	O75962	TRIO
seq.11128.29	Transmembrane protein 132C:Cytoplasmic domain	numeric	Yes	Q8N3T6	TMEM132C
seq.11129.66	Bone morphogenetic protein 15	numeric	Yes	O95972	BMP15
seq.11130.158	Voltage-dependent L-type calcium channel subunit beta-4	numeric	Yes	O00305	CACNB4
seq.11134.30	Peptide chain release factor 1-like, mitochondrial	numeric	Yes	Q9UGC7	MTRF1L
seq.11135.5	39S ribosomal protein L55, mitochondrial	numeric	Yes	Q7Z7F7	MRPL55
seq.11137.43	Cytokine receptor common subunit beta:Cytoplasmic domain	numeric	Yes	P32927	CSF2RB
seq.11138.16	Runt-related transcription factor 3	numeric	Yes	Q13761	RUNX3
seq.11140.56	Collagen alpha-1(I) chain:C-term propeptide	numeric	Yes	P02452	COL1A1
seq.11142.11	Angiopoietin-related protein 1:C-Term, Fibrinogen domian	numeric	Yes	O95841	ANGPTL1
seq.11143.32	Noelin-3:Isoform 2, N-term	numeric	Yes	Q96PB7	OLFM3
seq.11144.10	Beta-defensin 116	numeric	Yes	Q30KQ4	DEFB116
seq.11145.72	UPF0606 protein KIAA1549L	numeric	Yes	Q6ZVL6	KIAA1549L
seq.11146.4	T-box transcription factor TBX22	numeric	Yes	Q9Y458	TBX22
seq.11147.17	Trem-like transcript 1 protein:immunoreceptor tyrosine-based inhibition motif	numeric	Yes	Q86YW5	TREML1
seq.11149.3	Toll-like receptor 1:Cytoplasmic domain	numeric	Yes	Q15399	TLR1
seq.11150.3	Collagen alpha-1(VI) chain	numeric	Yes	P12109	COL6A1
seq.11152.46	Kallikrein-13	numeric	Yes	Q9UKR3	KLK13
seq.11154.3	Nuclear factor erythroid 2-related factor 1	numeric	Yes	Q14494	NFE2L1
seq.11155.16	Collagen alpha-5(VI) chain	numeric	Yes	A8TX70	COL6A5
seq.11157.35	Heat shock 70 kDa protein 1A	numeric	Yes	P0DMV8	HSPA1A
seq.11158.40	Bicaudal D-related protein 1	numeric	Yes	Q6ZP65	BICDL1
seq.11159.14	Mitochondrial ubiquitin ligase activator of NFKB 1:Cytoplasmic domain	numeric	Yes	Q969V5	MUL1
seq.11160.56	RING finger protein 122	numeric	Yes	Q9H9V4	RNF122
seq.11161.5	Spartin	numeric	Yes	Q8N0X7	SPART
seq.11162.37	Equatorin	numeric	Yes	Q9NQ60	EQTN
seq.11163.7	Protein FAM162B	numeric	Yes	Q5T6X4	FAM162B
seq.11164.7	Teneurin-2	numeric	Yes	Q9NT68	TENM2
seq.11167.6	Myotubularin-related protein 1	numeric	Yes	Q13613	MTMR1
seq.11168.3	Multiple epidermal growth factor-like domains protein 10	numeric	Yes	Q96KG7	MEGF10
seq.11171.25	Filamin-A:Calponin Homology 2	numeric	Yes	P21333	FLNA
seq.11173.29	Allergin-1	numeric	Yes	Q7Z6M3	MILR1
seq.11174.8	Thrombospondin type-1 domain-containing protein 7A:Thrombospondin type-1 domain 6	numeric	Yes	Q9UPZ6	THSD7A
seq.11175.45	Lysophosphatidylcholine acyltransferase 2	numeric	Yes	Q7L5N7	LPCAT2
seq.11177.16	Keratin, type II cytoskeletal 5	numeric	Yes	P13647	KRT5
seq.11178.21	Sushi, von Willebrand factor type A, EGF and pentraxin domain-containing protein 1:EGF-like domains 4-6	numeric	Yes	Q4LDE5	SVEP1
seq.11179.7	Testis-specific serine/threonine-protein kinase 1	numeric	Yes	Q9BXA7	TSSK1B
seq.11180.17	SWI/SNF complex subunit SMARCC1	numeric	Yes	Q92922	SMARCC1
seq.11184.51	Chromogranin-A	numeric	Yes	P10645	CHGA
seq.11185.145	GTP cyclohydrolase 1	numeric	Yes	P30793	GCH1
seq.11186.12	Transmembrane protein 52	numeric	Yes	Q8NDY8	TMEM52
seq.11187.11	C-type lectin domain family 12 member A	numeric	Yes	Q5QGZ9	CLEC12A
seq.11190.129	ATP-dependent zinc metalloprotease YME1L1	numeric	Yes	Q96TA2	YME1L1
seq.11192.168	Tubulointerstitial nephritis antigen-like	numeric	Yes	Q9GZM7	TINAGL1
seq.11193.27	Hepatocyte nuclear factor 1-alpha	numeric	Yes	P20823	HNF1A
seq.11194.6	Signaling threshold-regulating transmembrane adapter 1	numeric	Yes	Q9Y3P8	SIT1
seq.11196.31	Collagen alpha-3(VI) chain:Bovine pancreatic trypsin inhibitor/Kunitz inhibitor domain, isoform 1	numeric	Yes	P12111	COL6A3
seq.11198.37	Cyclic AMP-responsive element-binding protein 3-like protein 1	numeric	Yes	Q96BA8	CREB3L1
seq.11200.52	Complement component C1q receptor	numeric	Yes	Q9NPY3	CD93
seq.11201.19	tRNA pseudouridine synthase A, mitochondrial	numeric	Yes	Q9Y606	PUS1
seq.11202.70	T-box transcription factor TBX5	numeric	Yes	Q99593	TBX5
seq.11203.97	Pyruvate kinase PKLR	numeric	Yes	P30613	PKLR
seq.11204.80	Coxsackievirus and adenovirus receptor	numeric	Yes	P78310	CXADR
seq.11205.10	Integrin beta-7	numeric	Yes	P26010	ITGB7
seq.11207.3	Macrophage scavenger receptor types I and II:Cytoplasmic domain	numeric	Yes	P21757	MSR1
seq.11208.15	N-acetylglucosamine-1-phosphodiester alpha-N-acetylglucosaminidase	numeric	Yes	Q9UK23	NAGPA
seq.11211.7	Tubulin-specific chaperone E	numeric	Yes	Q15813	TBCE
seq.11212.7	Thioredoxin domain-containing protein 5	numeric	Yes	Q8NBS9	TXNDC5
seq.11214.40	DnaJ homolog subfamily B member 9	numeric	Yes	Q9UBS3	DNAJB9
seq.11215.6	Cadherin-15:Cytoplasmic domain	numeric	Yes	P55291	CDH15
seq.11217.16	C-terminal-binding protein 1	numeric	Yes	Q13363	CTBP1
seq.11218.84	Thiopurine S-methyltransferase	numeric	Yes	P51580	TPMT
seq.11219.95	Fibroblast growth factor-binding protein 3	numeric	Yes	Q8TAT2	FGFBP3
seq.11220.53	Uncharacterized protein C10orf105	numeric	Yes	Q8TEF2	C10orf105
seq.11223.1	Transmembrane protein 154	numeric	Yes	Q6P9G4	TMEM154
seq.11226.16	Ubiquitin-protein ligase E3A	numeric	Yes	Q05086	UBE3A
seq.11227.31	Transducin beta-like protein 2	numeric	Yes	Q9Y4P3	TBL2
seq.11228.37	Protein RIC-3	numeric	Yes	Q7Z5B4	RIC3
seq.11229.16	Serine/threonine-protein kinase/endoribonuclease IRE1	numeric	Yes	O75460	ERN1
seq.11231.12	Adrenodoxin-like protein, mitochondrial	numeric	Yes	Q6P4F2	FDX2
seq.11232.46	Transcobalamin-1	numeric	Yes	P20061	TCN1
seq.11237.49	Procollagen C-endopeptidase enhancer 1	numeric	Yes	Q15113	PCOLCE
seq.11239.49	Transmembrane protease serine 6	numeric	Yes	Q8IU80	TMPRSS6
seq.11241.8	Argininosuccinate lyase	numeric	Yes	P04424	ASL
seq.11242.33	Protein-glutamine gamma-glutamyltransferase K	numeric	Yes	P22735	TGM1
seq.11243.90	Adhesion G-protein coupled receptor F1	numeric	Yes	Q5T601	ADGRF1
seq.11245.43	Filamin-A:Calponin Homology 1	numeric	Yes	P21333	FLNA
seq.11246.3	BPI fold-containing family B member 1	numeric	Yes	Q8TDL5	BPIFB1
seq.11247.20	N-acetylglutamate synthase, mitochondrial	numeric	Yes	Q8N159	NAGS
seq.11248.43	Uroporphyrinogen-III synthase	numeric	Yes	P10746	UROS
seq.11252.30	Leucine-rich repeat and calponin homology domain-containing protein 4:Calponin Homology	numeric	Yes	O75427	LRCH4
seq.11254.13	Papilin	numeric	Yes	O95428	PAPLN
seq.11257.1	Dihydropteridine reductase	numeric	Yes	P09417	QDPR
seq.11258.41	Mucosal addressin cell adhesion molecule 1	numeric	Yes	Q13477	MADCAM1
seq.11260.47	SUN domain-containing protein 5	numeric	Yes	Q8TC36	SUN5
seq.11262.39	TraB domain-containing protein	numeric	Yes	Q9H4I3	TRABD
seq.11263.57	Calsequestrin-1	numeric	Yes	P31415	CASQ1
seq.11264.33	Xanthine dehydrogenase/oxidase	numeric	Yes	P47989	XDH
seq.11265.8	Retinal dehydrogenase 1	numeric	Yes	P00352	ALDH1A1
seq.11266.8	P-selectin glycoprotein ligand 1:Extracellular domain	numeric	Yes	Q14242	SELPLG
seq.11270.17	Coiled-coil-helix-coiled-coil-helix domain-containing protein 10, mitochondrial	numeric	Yes	Q8WYQ3	CHCHD10
seq.11273.176	Glutathione S-transferase theta-2B	numeric	Yes	P0CG30	GSTT2B
seq.11275.94	Low-density lipoprotein receptor-related protein 1B	numeric	Yes	Q9NZR2	LRP1B
seq.11277.23	Cyclic AMP-dependent transcription factor ATF-6 alpha	numeric	Yes	P18850	ATF6
seq.11278.4	Collagen alpha-2(XI) chain	numeric	Yes	P13942	COL11A2
seq.11279.42	Gamma-aminobutyric acid type B receptor subunit 1	numeric	Yes	Q9UBS5	GABBR1
seq.11280.6	Glutamate decarboxylase 1	numeric	Yes	Q99259	GAD1
seq.11281.6	Growth factor receptor-bound protein 7	numeric	Yes	Q14451	GRB7
seq.11282.16	Macrophage scavenger receptor types I and II:Extracellular domain	numeric	Yes	P21757	MSR1
seq.11283.13	DDB1- and CUL4-associated factor 5	numeric	Yes	Q96JK2	DCAF5
seq.11284.24	Leukocyte-associated immunoglobulin-like receptor 1	numeric	Yes	Q6GTX8	LAIR1
seq.11285.8	Hematopoietic progenitor cell antigen CD34	numeric	Yes	P28906	CD34
seq.11286.78	Selenoprotein S	numeric	Yes	Q9BQE4	SELENOS
seq.11287.14	Cytochrome b5	numeric	Yes	P00167	CYB5A
seq.11288.26	Cytosolic purine 5'-nucleotidase	numeric	Yes	P49902	NT5C2
seq.11289.31	Casein kinase I isoform delta	numeric	Yes	P48730	CSNK1D
seq.11292.13	Scavenger receptor class A member 3:region 2	numeric	Yes	Q6AZY7	SCARA3
seq.11293.14	Leucine-rich repeat neuronal protein 1:Cytoplasmic domain	numeric	Yes	Q6UXK5	LRRN1
seq.11294.7	Transmembrane and coiled-coil domains protein 3:region 2	numeric	Yes	Q9ULS5	TMCC3
seq.11297.54	Neurogenic locus notch homolog protein 2	numeric	Yes	Q04721	NOTCH2
seq.11300.32	Sortilin	numeric	Yes	Q99523	SORT1
seq.11302.237	Tenascin-R	numeric	Yes	Q92752	TNR
seq.11303.7	Deoxynucleoside triphosphate triphosphohydrolase SAMHD1	numeric	Yes	Q9Y3Z3	SAMHD1
seq.11307.33	NEDD4-like E3 ubiquitin-protein ligase WWP1	numeric	Yes	Q9H0M0	WWP1
seq.11308.8	Cyclic AMP-responsive element-binding protein 3-like protein 4	numeric	Yes	Q8TEY5	CREB3L4
seq.11310.8	Desmoglein-3	numeric	Yes	P32926	DSG3
seq.11311.79	V(D)J recombination-activating protein 1	numeric	Yes	P15918	RAG1
seq.11312.40	Mismatch repair endonuclease PMS2	numeric	Yes	P54278	PMS2
seq.11313.100	Pterin-4-alpha-carbinolamine dehydratase	numeric	Yes	P61457	PCBD1
seq.11315.148	Protein phosphatase 1D	numeric	Yes	O15297	PPM1D
seq.11318.20	Apolipoprotein A-V	numeric	Yes	Q6Q788	APOA5
seq.11319.106	Double-strand break repair protein MRE11	numeric	Yes	P49959	MRE11
seq.11320.29	E3 ubiquitin-protein ligase CHFR	numeric	Yes	Q96EP1	CHFR
seq.11324.3	Peroxidasin-like protein	numeric	Yes	A1KZ92	PXDNL
seq.11325.8	Protein BTG2	numeric	Yes	P78543	BTG2
seq.11327.56	Dual specificity protein kinase CLK2	numeric	Yes	P49760	CLK2
seq.11328.9	U6 snRNA phosphodiesterase	numeric	Yes	Q9BQ65	USB1
seq.11330.15	Casein kinase II subunit beta	numeric	Yes	P67870	CSNK2B
seq.11333.82	Rho GTPase-activating protein 25	numeric	Yes	P42331	ARHGAP25
seq.11334.7	Leukocyte immunoglobulin-like receptor subfamily B member 3	numeric	Yes	O75022	LILRB3
seq.11336.9	Fanconi anemia group F protein	numeric	Yes	Q9NPI8	FANCF
seq.11338.49	Tyrosine-protein kinase BLK	numeric	Yes	P51451	BLK
seq.11342.59	Plexin domain-containing protein 2:Cytoplasmic domain	numeric	Yes	Q6UX71	PLXDC2
seq.11347.9	Transaldolase	numeric	Yes	P37837	TALDO1
seq.11348.132	Prolyl 4-hydroxylase subunit alpha-2	numeric	Yes	O15460	P4HA2
seq.11350.30	E3 ubiquitin-protein ligase CHIP	numeric	Yes	Q9UNE7	STUB1
seq.11351.233	Non-homologous end-joining factor 1	numeric	Yes	Q9H9Q4	NHEJ1
seq.11352.42	Titin	numeric	Yes	Q8WZ42	TTN
seq.11353.143	Mothers against decapentaplegic homolog 2	numeric	Yes	Q15796	SMAD2
seq.11354.21	1-phosphatidylinositol 4,5-bisphosphate phosphodiesterase beta-1	numeric	Yes	Q9NQ66	PLCB1
seq.11355.10	Eukaryotic translation initiation factor 5A-2	numeric	Yes	Q9GZV4	EIF5A2
seq.11356.19	Protein DGCR14	numeric	Yes	Q96DF8	ESS2
seq.11358.15	Growth factor receptor-bound protein 10	numeric	Yes	Q13322	GRB10
seq.11360.39	Ribonucleoside-diphosphate reductase large subunit	numeric	Yes	P23921	RRM1
seq.11361.73	Thymidine phosphorylase	numeric	Yes	P19971	TYMP
seq.11363.58	Aquaporin-4	numeric	Yes	P55087	AQP4
seq.11364.18	Mitofusin-1	numeric	Yes	Q8IWA4	MFN1
seq.11365.17	Teneurin-4	numeric	Yes	Q6N022	TENM4
seq.11368.32	Adenylate kinase 2, mitochondrial	numeric	Yes	P54819	AK2
seq.11369.23	Alcohol dehydrogenase class-3	numeric	Yes	P11766	ADH5
seq.11370.20	72 kDa inositol polyphosphate 5-phosphatase	numeric	Yes	Q9NRR6	INPP5E
seq.11371.1	Probable G-protein coupled receptor 101	numeric	Yes	Q96P66	GPR101
seq.11372.2	Zinc finger protein 18	numeric	Yes	P17022	ZNF18
seq.11375.49	Forkhead box protein L2	numeric	Yes	P58012	FOXL2
seq.11377.19	Alcohol dehydrogenase class 4 mu/sigma chain	numeric	Yes	P40394	ADH7
seq.11378.37	Tyrosine-protein kinase SYK:Src Homology domain	numeric	Yes	P43405	SYK
seq.11380.84	RNA-binding protein 24	numeric	Yes	Q9BX46	RBM24
seq.11381.56	Ribose-phosphate pyrophosphokinase 1	numeric	Yes	P60891	PRPS1
seq.11382.5	Biliverdin reductase A	numeric	Yes	P53004	BLVRA
seq.11383.41	Keratin, type II cytoskeletal 7	numeric	Yes	P08729	KRT7
seq.11387.3	Cyclic AMP-dependent transcription factor ATF-6 beta	numeric	Yes	Q99941	ATF6B
seq.11388.75	WAP four-disulfide core domain protein 2	numeric	Yes	Q14508	WFDC2
seq.11390.24	Carbonic anhydrase-related protein	numeric	Yes	P35219	CA8
seq.11391.69	Mevalonate kinase	numeric	Yes	Q03426	MVK
seq.11395.5	Protein-tyrosine kinase 2-beta:4.1 protein, ezrin, radixin, moesin domain	numeric	Yes	Q14289	PTK2B
seq.11396.39	Dynein intermediate chain 1, axonemal	numeric	Yes	Q9UI46	DNAI1
seq.11401.181	E3 ubiquitin-protein ligase RNF146	numeric	Yes	Q9NTX7	RNF146
seq.11402.17	Histone-lysine N-methyltransferase 2C	numeric	Yes	Q8NEZ4	KMT2C
seq.11405.150	Caspase recruitment domain-containing protein 9	numeric	Yes	Q9H257	CARD9
seq.11406.82	Isobutyryl-CoA dehydrogenase, mitochondrial	numeric	Yes	Q9UKU7	ACAD8
seq.11407.57	Phospholipid scramblase 3	numeric	Yes	Q9NRY6	PLSCR3
seq.11416.23	F-box/LRR-repeat protein 4:Leucine-rich repeats 4 and 5	numeric	Yes	Q9UKA2	FBXL4
seq.11421.10	EH domain-containing protein 4	numeric	Yes	Q9H223	EHD4
seq.11422.2	Homeobox protein DLX-3	numeric	Yes	O60479	DLX3
seq.11424.4	Fumarylacetoacetase	numeric	Yes	P16930	FAH
seq.11425.31	RUN and FYVE domain-containing protein 1	numeric	Yes	Q96T51	RUFY1
seq.11428.31	PDZ and LIM domain protein 1	numeric	Yes	O00151	PDLIM1
seq.11429.80	Heterogeneous nuclear ribonucleoproteins C1/C2	numeric	Yes	P07910	HNRNPC
seq.11430.49	E3 ubiquitin-protein ligase DTX1	numeric	Yes	Q86Y01	DTX1
seq.11431.235	ATP-dependent DNA helicase Q1	numeric	Yes	P46063	RECQL
seq.11432.11	Polyglutamine-binding protein 1	numeric	Yes	O60828	PQBP1
seq.11433.11	Tectonic-2	numeric	Yes	Q96GX1	TCTN2
seq.11436.6	Alpha-internexin	numeric	Yes	Q16352	INA
seq.11438.6	DnaJ homolog subfamily B member 2	numeric	Yes	P25686	DNAJB2
seq.11439.88	Rhophilin-2	numeric	Yes	Q8IUC4	RHPN2
seq.11440.58	Suppressor of cytokine signaling 3	numeric	Yes	O14543	SOCS3
seq.11441.11	Glycogen phosphorylase, liver form	numeric	Yes	P06737	PYGL
seq.11442.1	Delta and Notch-like epidermal growth factor-related receptor:Cytoplasmic domain	numeric	Yes	Q8NFT8	DNER
seq.11444.49	DNA-directed RNA polymerase III subunit RPC6	numeric	Yes	Q9H1D9	POLR3F
seq.11448.34	Galactokinase	numeric	Yes	P51570	GALK1
seq.11449.22	F-actin-capping protein subunit alpha-1	numeric	Yes	P52907	CAPZA1
seq.11450.110	Protein disulfide-isomerase	numeric	Yes	P07237	P4HB
seq.11454.87	Eukaryotic translation initiation factor 3 subunit G	numeric	Yes	O75821	EIF3G
seq.11456.2	Melanoma-associated antigen B10	numeric	Yes	Q96LZ2	MAGEB10
seq.11457.53	UDP-glucose 4-epimerase	numeric	Yes	Q14376	GALE
seq.11458.30	Poly(rC)-binding protein 1	numeric	Yes	Q15365	PCBP1
seq.11459.81	RNA polymerase II elongation factor ELL	numeric	Yes	P55199	ELL
seq.11462.8	RNA binding protein fox-1 homolog 2	numeric	Yes	O43251	RBFOX2
seq.11464.9	Transcription factor RelB	numeric	Yes	Q01201	RELB
seq.11465.4	Probable G-protein coupled receptor 135	numeric	Yes	Q8IZ08	GPR135
seq.11468.15	Probable RNA-binding protein 19	numeric	Yes	Q9Y4C8	RBM19
seq.11476.43	Vacuolar protein sorting-associated protein 4A	numeric	Yes	Q9UN37	VPS4A
seq.11480.1	Aldehyde dehydrogenase, dimeric NADP-preferring	numeric	Yes	P30838	ALDH3A1
seq.11481.25	Hepatitis A virus cellular receptor 2	numeric	Yes	Q8TDQ0	HAVCR2
seq.11486.26	Zinc finger protein 174	numeric	Yes	Q15697	ZNF174
seq.11487.4	Testican-1	numeric	Yes	Q08629	SPOCK1
seq.11490.42	Ubiquitin-like protein 4A	numeric	Yes	P11441	UBL4A
seq.11493.169	Dynein light chain 2, cytoplasmic	numeric	Yes	Q96FJ2	DYNLL2
seq.11494.4	RNA polymerase II elongation factor ELL2	numeric	Yes	O00472	ELL2
seq.11510.31	Apolipoprotein L1	numeric	Yes	O14791	APOL1
seq.11510.51	Apolipoprotein L1	numeric	Yes	O14791	APOL1
seq.11513.92	ADP-ribosyl cyclase/cyclic ADP-ribose hydrolase 1	numeric	Yes	P28907	CD38
seq.11514.196	CD59 glycoprotein	numeric	Yes	P13987	CD59
seq.11516.7	Fatty acid-binding protein, liver	numeric	Yes	P07148	FABP1
seq.11530.37	Porphobilinogen deaminase	numeric	Yes	P08397	HMBS
seq.11531.24	V-type immunoglobulin domain-containing suppressor of T-cell activation:Cytoplasmic domain	numeric	Yes	Q9H7M9	VSIR
seq.11534.6	Leucine-rich repeat, immunoglobulin-like domain and transmembrane domain-containing protein 3	numeric	Yes	Q3SXY7	LRIT3
seq.11536.9	Histone H2A deubiquitinase MYSM1	numeric	Yes	Q5VVJ2	MYSM1
seq.11537.12	Transferrin receptor protein 2	numeric	Yes	Q9UP52	TFR2
seq.11538.216	Malonyl-CoA decarboxylase, mitochondrial	numeric	Yes	O95822	MLYCD
seq.11539.4	ATP synthase subunit f, mitochondrial	numeric	Yes	P56134	ATP5MF
seq.11540.37	Forkhead box protein O3	numeric	Yes	O43524	FOXO3
seq.11542.11	Transmembrane protein 230	numeric	Yes	Q96A57	TMEM230
seq.11543.84	LIM domain and actin-binding protein 1	numeric	Yes	Q9UHB6	LIMA1
seq.11544.39	PHD finger protein 3	numeric	Yes	Q92576	PHF3
seq.11545.9	Tumor necrosis factor receptor superfamily member 14	numeric	Yes	Q92956	TNFRSF14
seq.11546.7	Cytoglobin	numeric	Yes	Q8WWM9	CYGB
seq.11547.84	Muscle, skeletal receptor tyrosine-protein kinase	numeric	Yes	O15146	MUSK
seq.11548.84	M-phase inducer phosphatase 1	numeric	Yes	P30304	CDC25A
seq.11549.6	Insulin gene enhancer protein ISL-1	numeric	Yes	P61371	ISL1
seq.11551.16	SWI/SNF-related matrix-associated actin-dependent regulator of chromatin subfamily E member 1-related	numeric	Yes	Q9P0W2	HMG20B
seq.11556.19	ADP-ribosylation factor GTPase-activating protein 1	numeric	Yes	Q8N6T3	ARFGAP1
seq.11557.3	E3 ubiquitin-protein ligase SMURF1	numeric	Yes	Q9HCE7	SMURF1
seq.11560.76	Nuclear factor of activated T-cells, cytoplasmic 4	numeric	Yes	Q14934	NFATC4
seq.11562.9	DNA polymerase epsilon subunit 2	numeric	Yes	P56282	POLE2
seq.11563.51	Synaptotagmin-like protein 4:Ca2+-dependent membrane-targeting module 2	numeric	Yes	Q96C24	SYTL4
seq.11565.58	Zinc finger protein 23	numeric	Yes	P17027	ZNF23
seq.11566.48	Keratin, type II cytoskeletal 72	numeric	Yes	Q14CN4	KRT72
seq.11567.23	Zinc finger protein 10	numeric	Yes	P21506	ZNF10
seq.11568.2	Peptidyl-prolyl cis-trans isomerase FKBP1B	numeric	Yes	P68106	FKBP1B
seq.11570.94	B-cell receptor-associated protein 29	numeric	Yes	Q9UHQ4	BCAP29
seq.11571.75	NKG2-E type II integral membrane protein:Isoform E, Extracellular domain	numeric	Yes	Q07444	KLRC3
seq.11572.4	Dynamin-2	numeric	Yes	P50570	DNM2
seq.11573.3	Serine/arginine-rich splicing factor 6	numeric	Yes	Q13247	SRSF6
seq.11582.63	DnaJ homolog subfamily A member 2	numeric	Yes	O60884	DNAJA2
seq.11586.2	Leucine-rich repeat neuronal protein 1:Extracellular domain	numeric	Yes	Q6UXK5	LRRN1
seq.11587.5	MAX gene-associated protein	numeric	Yes	Q8IWI9	MGA
seq.11590.5	Probable RNA-binding protein 23	numeric	Yes	Q86U06	RBM23
seq.11591.43	Protein regulator of cytokinesis 1	numeric	Yes	O43663	PRC1
seq.11592.1	ELAV-like protein 1	numeric	Yes	Q15717	ELAVL1
seq.11593.21	C-X-C motif chemokine 9	numeric	Yes	Q07325	CXCL9
seq.11596.47	Zinc finger protein 75D	numeric	Yes	P51815	ZNF75D
seq.11601.26	ATP-dependent RNA helicase DHX8	numeric	Yes	Q14562	DHX8
seq.11602.12	Copine-1:Von Willebrand factor type A domain	numeric	Yes	Q99829	CPNE1
seq.11606.22	DnaJ homolog subfamily B member 6	numeric	Yes	O75190	DNAJB6
seq.11607.15	Bromodomain-containing protein 1	numeric	Yes	O95696	BRD1
seq.11608.5	Microtubule-associated proteins 1A/1B light chain 3B	numeric	Yes	Q9GZQ8	MAP1LC3B
seq.11614.29	Enhancer of rudimentary homolog	numeric	Yes	P84090	ERH
seq.11615.16	Dual adapter for phosphotyrosine and 3-phosphotyrosine and 3-phosphoinositide	numeric	Yes	Q9UN19	DAPP1
seq.11616.9	Heat shock factor protein 1	numeric	Yes	Q00613	HSF1
seq.11617.1	Integrin alpha-L	numeric	Yes	P20701	ITGAL
seq.11618.83	Transcriptional activator Myb	numeric	Yes	P10242	MYB
seq.11626.7	Ubiquitin-conjugating enzyme E2 variant 1	numeric	Yes	Q13404	UBE2V1
seq.11629.36	TNF receptor-associated factor 4	numeric	Yes	Q9BUZ4	TRAF4
seq.11633.89	Activator of 90 kDa heat shock protein ATPase homolog 1	numeric	Yes	O95433	AHSA1
seq.11634.32	Regulator of G-protein signaling 10	numeric	Yes	O43665	RGS10
seq.11636.33	Transgelin-2	numeric	Yes	P37802	TAGLN2
seq.11638.42	Beta-1,3-galactosyltransferase 2	numeric	Yes	O43825	B3GALT2
seq.11643.73	E3 ubiquitin-protein ligase DTX3L	numeric	Yes	Q8TDB6	DTX3L
seq.11645.9	Prolyl 4-hydroxylase subunit alpha-1	numeric	Yes	P13674	P4HA1
seq.11646.4	Carbohydrate sulfotransferase 9	numeric	Yes	Q7L1S5	CHST9
seq.11647.6	Frizzled-10:Cytoplasmic domain	numeric	Yes	Q9ULW2	FZD10
seq.11649.3	Stromal membrane-associated protein 1	numeric	Yes	Q8IYB5	SMAP1
seq.11651.24	Protein argonaute-1	numeric	Yes	Q9UL18	AGO1
seq.11653.69	Sodium- and chloride-dependent glycine transporter 1	numeric	Yes	P48067	SLC6A9
seq.11654.77	Neurensin-1	numeric	Yes	Q8IZ57	NRSN1
seq.11656.110	Ena/VASP-like protein	numeric	Yes	Q9UI08	EVL
seq.11657.86	Suppressor of cytokine signaling 7	numeric	Yes	O14512	SOCS7
seq.11659.31	Clathrin interactor 1	numeric	Yes	Q14677	CLINT1
seq.11661.11	NACHT, LRR and PYD domains-containing protein 1	numeric	Yes	Q9C000	NLRP1
seq.11664.32	ADP-ribosylation factor GTPase-activating protein 2	numeric	Yes	Q8N6H7	ARFGAP2
seq.11666.72	Regulator of G-protein signaling 8	numeric	Yes	P57771	RGS8
seq.11667.29	Tensin-2	numeric	Yes	Q63HR2	TNS2
seq.11669.39	Solute carrier organic anion transporter family member 5A1	numeric	Yes	Q9H2Y9	SLCO5A1
seq.11670.18	Probable G-protein coupled receptor 101	numeric	Yes	Q96P66	GPR101
seq.11671.19	Peregrin	numeric	Yes	P55201	BRPF1
seq.11672.17	Kinesin-like protein KIF16B	numeric	Yes	Q96L93	KIF16B
seq.11677.17	Probable palmitoyltransferase ZDHHC14	numeric	Yes	Q8IZN3	ZDHHC14
seq.11678.105	Gap junction delta-2 protein	numeric	Yes	Q9UKL4	GJD2
seq.11681.8	Arf-GAP domain and FG repeat-containing protein 1	numeric	Yes	P52594	AGFG1
seq.11682.7	Thioredoxin-interacting protein	numeric	Yes	Q9H3M7	TXNIP
seq.11683.19	ADP-ribosylation factor-binding protein GGA3	numeric	Yes	Q9NZ52	GGA3
seq.11690.47	Anaphase-promoting complex subunit 7	numeric	Yes	Q9UJX3	ANAPC7
seq.11692.21	SHC-transforming protein 4	numeric	Yes	Q6S5L8	SHC4
seq.11696.7	Cellular retinoic acid-binding protein 2	numeric	Yes	P29373	CRABP2
seq.11699.16	Protein tyrosine phosphatase type IVA 2	numeric	Yes	Q12974	PTP4A2
seq.11708.2	Lipocalin-1	numeric	Yes	P31025	LCN1
seq.11709.29	Carnitine O-palmitoyltransferase 1, muscle isoform	numeric	Yes	Q92523	CPT1B
seq.11712.207	Protein unc-45 homolog A	numeric	Yes	Q9H3U1	UNC45A
seq.11715.1	POU domain, class 2, transcription factor 1	numeric	Yes	P14859	POU2F1
seq.11716.28	Leucine-rich repeat, immunoglobulin-like domain and transmembrane domain-containing protein 2	numeric	Yes	A6NDA9	LRIT2
seq.11814.29	Hepatocyte growth factor receptor	numeric	Yes	P08581	MET
seq.11816.84	Tyrosine-protein kinase JAK2	numeric	Yes	O60674	JAK2
seq.11817.1	Ribosomal protein S6 kinase beta-1	numeric	Yes	P23443	RPS6KB1
seq.11825.27	Peroxisome proliferator-activated receptor gamma coactivator 1-alpha	numeric	Yes	Q9UBK2	PPARGC1A
seq.11827.7	Nuclear receptor ROR-gamma	numeric	Yes	P51449	RORC
seq.11830.48	Tyrosine-protein phosphatase non-receptor type 11	numeric	Yes	Q06124	PTPN11
seq.11833.83	Frataxin, mitochondrial	numeric	Yes	Q16595	FXN
seq.11836.144	Epithelial discoidin domain-containing receptor 1	numeric	Yes	Q08345	DDR1
seq.11837.7	Tumor necrosis factor receptor superfamily member 18	numeric	Yes	Q9Y5U5	TNFRSF18
seq.11838.130	Piezo-type mechanosensitive ion channel component 1	numeric	Yes	Q92508	PIEZO1
seq.11851.21	Triggering receptor expressed on myeloid cells 2	numeric	Yes	Q9NZC2	TREM2
seq.11872.9	Protocadherin gamma-B1	numeric	Yes	Q9Y5G3	PCDHGB1
seq.11910.27	Homeobox protein DLX-4	numeric	Yes	Q92988	DLX4
seq.11911.13	Leucine-rich repeat-containing protein 4B:Cytoplasmic domain	numeric	Yes	Q9NT99	LRRC4B
seq.11926.23	Alpha- and gamma-adaptin-binding protein p34	numeric	Yes	Q6PD74	AAGAB
seq.11934.9	Integrator complex subunit 3	numeric	Yes	Q68E01	INTS3
seq.11949.25	Epidermal growth factor:Cytoplasmic domain	numeric	Yes	P01133	EGF
seq.11952.1	Immunoglobulin superfamily DCC subclass member 3:Cytoplasmic domain	numeric	Yes	Q8IVU1	IGDCC3
seq.11955.1	Rho GTPase-activating protein 1:Rho-GTPase activating protein domain	numeric	Yes	Q07960	ARHGAP1
seq.11967.23	Cellular retinoic acid-binding protein 1	numeric	Yes	P29762	CRABP1
seq.11969.5	Protein S100-A2	numeric	Yes	P29034	S100A2
seq.11988.24	Receptor-type tyrosine-protein phosphatase H	numeric	Yes	Q9HD43	PTPRH
seq.11989.35	ER membrane protein complex subunit 1	numeric	Yes	Q8N766	EMC1
seq.12001.7	Tight junction protein ZO-1	numeric	Yes	Q07157	TJP1
seq.12008.3	T-cell antigen CD7	numeric	Yes	P09564	CD7
seq.12014.19	6-pyruvoyl tetrahydrobiopterin synthase	numeric	Yes	Q03393	PTS
seq.12016.60	E3 ubiquitin-protein ligase CBL	numeric	Yes	P22681	CBL
seq.12018.84	Thiamin pyrophosphokinase 1	numeric	Yes	Q9H3S4	TPK1
seq.12020.39	Bisphosphoglycerate mutase	numeric	Yes	P07738	BPGM
seq.12022.12	Mothers against decapentaplegic homolog 4	numeric	Yes	Q13485	SMAD4
seq.12030.82	Desmin	numeric	Yes	P17661	DES
seq.12033.3	Mitotic checkpoint serine/threonine-protein kinase BUB1	numeric	Yes	O43683	BUB1
seq.12034.28	Adenylyl cyclase-associated protein 1	numeric	Yes	Q01518	CAP1
seq.12041.33	Heat shock 70 kDa protein 1-like	numeric	Yes	P34931	HSPA1L
seq.12046.51	TAR DNA-binding protein 43	numeric	Yes	Q13148	TARDBP
seq.12077.32	Growth/differentiation factor 8	numeric	Yes	O14793	MSTN
seq.12329.21	Ribosomal protein S6 kinase alpha-1	numeric	Yes	Q15418	RPS6KA1
seq.12332.7	Eukaryotic elongation factor 2 kinase	numeric	Yes	O00418	EEF2K
seq.12333.87	Ribose-5-phosphate isomerase	numeric	Yes	P49247	RPIA
seq.12334.25	Serine hydroxymethyltransferase, cytosolic	numeric	Yes	P34896	SHMT1
seq.12338.27	Pikachurin	numeric	Yes	Q63HQ2	EGFLAM
seq.12340.17	Alanine--tRNA ligase, cytoplasmic	numeric	Yes	P49588	AARS1
seq.12341.8	Dual specificity protein phosphatase 6	numeric	Yes	Q16828	DUSP6
seq.12343.14	Arf-GAP with coiled-coil, ANK repeat and PH domain-containing protein 2	numeric	Yes	Q15057	ACAP2
seq.12345.4	Anaphase-promoting complex subunit 10	numeric	Yes	Q9UM13	ANAPC10
seq.12347.29	Cerebral cavernous malformations 2 protein	numeric	Yes	Q9BSQ5	CCM2
seq.12348.46	Serine--tRNA ligase, mitochondrial	numeric	Yes	Q9NP81	SARS2
seq.12350.86	Protein C-ets-2	numeric	Yes	P15036	ETS2
seq.12351.25	Signal transducer and activator of transcription 1-alpha/beta	numeric	Yes	P42224	STAT1
seq.12352.70	Arrestin domain-containing protein 3	numeric	Yes	Q96B67	ARRDC3
seq.12355.223	Ribosome-recycling factor, mitochondrial	numeric	Yes	Q96E11	MRRF
seq.12356.65	Sorcin	numeric	Yes	P30626	SRI
seq.12357.41	Synaptosomal-associated protein 29	numeric	Yes	O95721	SNAP29
seq.12358.6	Immunoglobulin-binding protein 1	numeric	Yes	P78318	IGBP1
seq.12361.102	Ras-related protein R-Ras2	numeric	Yes	P62070	RRAS2
seq.12363.70	Tribbles homolog 2	numeric	Yes	Q92519	TRIB2
seq.12365.108	RuvB-like 1	numeric	Yes	Q9Y265	RUVBL1
seq.12366.16	Gamma-crystallin D	numeric	Yes	P07320	CRYGD
seq.12367.52	Macoilin	numeric	Yes	Q8N5G2	MACO1
seq.12368.18	Histone acetyltransferase KAT2B	numeric	Yes	Q92831	KAT2B
seq.12370.30	Apolipoprotein F	numeric	Yes	Q13790	APOF
seq.12372.50	Tropomyosin alpha-3 chain	numeric	Yes	P06753	TPM3
seq.12373.73	Transformer-2 protein homolog beta	numeric	Yes	P62995	TRA2B
seq.12374.8	Platelet-activating factor acetylhydrolase IB subunit gamma	numeric	Yes	Q15102	PAFAH1B3
seq.12376.85	Cyclin-dependent kinase 4 inhibitor D	numeric	Yes	P55273	CDKN2D
seq.12378.71	Tapasin	numeric	Yes	O15533	TAPBP
seq.12381.26	Carbonyl reductase [NADPH] 1	numeric	Yes	P16152	CBR1
seq.12382.2	Probable ATP-dependent RNA helicase DDX58	numeric	Yes	O95786	DDX58
seq.12384.92	COP9 signalosome complex subunit 7b	numeric	Yes	Q9H9Q2	COPS7B
seq.12385.4	Calpain-3	numeric	Yes	P20807	CAPN3
seq.12386.11	Aminopeptidase B	numeric	Yes	Q9H4A4	RNPEP
seq.12387.7	PDZ and LIM domain protein 4	numeric	Yes	P50479	PDLIM4
seq.12389.4	Origin recognition complex subunit 6	numeric	Yes	Q9Y5N6	ORC6
seq.12391.27	PDZ domain-containing protein 7	numeric	Yes	Q9H5P4	PDZD7
seq.12392.30	ADP-ribosylation factor-like protein 1	numeric	Yes	P40616	ARL1
seq.12394.53	Transmembrane protein C16orf54	numeric	Yes	Q6UWD8	C16orf54
seq.12395.86	Aspartate--tRNA ligase, mitochondrial	numeric	Yes	Q6PI48	DARS2
seq.12396.19	3-hydroxyisobutyryl-CoA hydrolase, mitochondrial	numeric	Yes	Q6NVY1	HIBCH
seq.12398.15	Paired box protein Pax-4	numeric	Yes	O43316	PAX4
seq.12399.194	Coiled-coil domain-containing protein 50	numeric	Yes	Q8IVM0	CCDC50
seq.12400.25	Ubiquitin-conjugating enzyme E2 T	numeric	Yes	Q9NPD8	UBE2T
seq.12401.3	AMSH-like protease	numeric	Yes	Q96FJ0	STAMBPL1
seq.12403.30	Ras-related protein Rab-39B	numeric	Yes	Q96DA2	RAB39B
seq.12406.119	GTP-binding protein Di-Ras3	numeric	Yes	O95661	DIRAS3
seq.12408.333	Ras-related protein Rab-22A	numeric	Yes	Q9UL26	RAB22A
seq.12409.90	Ras-related protein Rab-7b	numeric	Yes	Q96AH8	RAB7B
seq.12411.60	Protein max	numeric	Yes	P61244	MAX
seq.12414.31	14-3-3 protein beta/alpha	numeric	Yes	P31946	YWHAB
seq.12415.122	Endothelial differentiation-related factor 1	numeric	Yes	O60869	EDF1
seq.12417.46	EKC/KEOPS complex subunit TPRKB	numeric	Yes	Q9Y3C4	TPRKB
seq.12420.10	Glycerol-3-phosphate dehydrogenase 1-like protein	numeric	Yes	Q8N335	GPD1L
seq.12422.143	Arachidonate 15-lipoxygenase B	numeric	Yes	O15296	ALOX15B
seq.12423.38	APOBEC1 complementation factor	numeric	Yes	Q9NQ94	A1CF
seq.12424.107	Thymocyte nuclear protein 1	numeric	Yes	Q9P016	THYN1
seq.12425.104	ADP-ribosylation factor 6	numeric	Yes	P62330	ARF6
seq.12426.19	MOB kinase activator 1A	numeric	Yes	Q9H8S9	MOB1A
seq.12427.8	M-phase inducer phosphatase 2	numeric	Yes	P30305	CDC25B
seq.12428.2	Lysophospholipase-like protein 1	numeric	Yes	Q5VWZ2	LYPLAL1
seq.12430.78	Polyadenylate-binding protein-interacting protein 1	numeric	Yes	Q9H074	PAIP1
seq.12431.13	Protein pelota homolog	numeric	Yes	Q9BRX2	PELO
seq.12432.23	Calcyclin-binding protein	numeric	Yes	Q9HB71	CACYBP
seq.12433.8	ADP-ribosylation factor-like protein 11	numeric	Yes	Q969Q4	ARL11
seq.12434.25	IST1 homolog	numeric	Yes	P53990	IST1
seq.12436.84	Glutathione S-transferase omega-1	numeric	Yes	P78417	GSTO1
seq.12437.18	Serine/threonine-protein kinase ULK3	numeric	Yes	Q6PHR2	ULK3
seq.12438.127	DNA-3-methyladenine glycosylase	numeric	Yes	P29372	MPG
seq.12439.67	Interferon regulatory factor 9	numeric	Yes	Q00978	IRF9
seq.12442.4	Rho-related GTP-binding protein RhoD	numeric	Yes	O00212	RHOD
seq.12444.39	Nuclear receptor subfamily 5 group A member 2	numeric	Yes	O00482	NR5A2
seq.12445.50	Ankyrin repeat domain-containing protein 27	numeric	Yes	Q96NW4	ANKRD27
seq.12446.49	Glutathione S-transferase A1	numeric	Yes	P08263	GSTA1
seq.12448.246	Glycylpeptide N-tetradecanoyltransferase 1	numeric	Yes	P30419	NMT1
seq.12449.16	Peptidyl-prolyl cis-trans isomerase H	numeric	Yes	O43447	PPIH
seq.12450.42	Phosphomevalonate kinase	numeric	Yes	Q15126	PMVK
seq.12451.62	Transcription regulator protein BACH1	numeric	Yes	O14867	BACH1
seq.12452.32	Histone-lysine N-methyltransferase SUV420H2	numeric	Yes	Q86Y97	KMT5C
seq.12453.161	Nuclear RNA export factor 1	numeric	Yes	Q9UBU9	NXF1
seq.12454.105	N-terminal Xaa-Pro-Lys N-methyltransferase 1	numeric	Yes	Q9BV86	NTMT1
seq.12455.48	Myoneurin	numeric	Yes	Q9NPC7	MYNN
seq.12456.5	6-phosphofructo-2-kinase/fructose-2,6-bisphosphatase 3	numeric	Yes	Q16875	PFKFB3
seq.12457.10	1,2-dihydroxy-3-keto-5-methylthiopentene dioxygenase	numeric	Yes	Q9BV57	ADI1
seq.12458.79	Calcineurin B homologous protein 1	numeric	Yes	Q99653	CHP1
seq.12459.13	Pleckstrin homology domain-containing family A member 1	numeric	Yes	Q9HB21	PLEKHA1
seq.12460.18	Proteasome subunit alpha type-7	numeric	Yes	O14818	PSMA7
seq.12461.8	NAD-dependent protein deacylase sirtuin-5, mitochondrial	numeric	Yes	Q9NXA8	SIRT5
seq.12462.20	Histone-lysine N-methyltransferase SETMAR	numeric	Yes	Q53H47	SETMAR
seq.12463.7	Kelch-like protein 13	numeric	Yes	Q9P2N7	KLHL13
seq.12466.7	Heterogeneous nuclear ribonucleoprotein A1	numeric	Yes	P09651	HNRNPA1
seq.12469.19	Microtubule-associated protein RP/EB family member 1	numeric	Yes	Q15691	MAPRE1
seq.12471.47	Double-stranded RNA-binding protein Staufen homolog 1	numeric	Yes	O95793	STAU1
seq.12473.48	BTB/POZ domain-containing protein KCTD5	numeric	Yes	Q9NXV2	KCTD5
seq.12475.48	Chloride intracellular channel protein 5	numeric	Yes	Q9NZA1	CLIC5
seq.12476.50	Fructose-2,6-bisphosphatase TIGAR	numeric	Yes	Q9NQ88	TIGAR
seq.12477.42	Translin	numeric	Yes	Q15631	TSN
seq.12478.15	60S ribosomal protein L30	numeric	Yes	P62888	RPL30
seq.12479.50	cAMP-dependent protein kinase type I-beta regulatory subunit	numeric	Yes	P31321	PRKAR1B
seq.12480.9	OTU domain-containing protein 5	numeric	Yes	Q96G74	OTUD5
seq.12482.5	Nucleosome-remodeling factor subunit BPTF	numeric	Yes	Q12830	BPTF
seq.12483.62	Nuclear receptor ROR-beta	numeric	Yes	Q92753	RORB
seq.12484.67	Phosphatidylinositol transfer protein beta isoform	numeric	Yes	P48739	PITPNB
seq.12486.8	Glutaredoxin-2, mitochondrial	numeric	Yes	Q9NS18	GLRX2
seq.12488.9	Malignant T-cell-amplified sequence 1	numeric	Yes	Q9ULC4	MCTS1
seq.12490.92	Ragulator complex protein LAMTOR3	numeric	Yes	Q9UHA4	LAMTOR3
seq.12491.23	Chloride intracellular channel protein 4	numeric	Yes	Q9Y696	CLIC4
seq.12493.42	Ubiquitin thioesterase OTUB2	numeric	Yes	Q96DC9	OTUB2
seq.12494.99	Gamma-aminobutyric acid receptor-associated protein-like 2	numeric	Yes	P60520	GABARAPL2
seq.12497.29	Tudor-interacting repair regulator protein	numeric	Yes	Q9BRJ7	NUDT16L1
seq.12498.12	Tax1-binding protein 3	numeric	Yes	O14907	TAX1BP3
seq.12499.108	Endophilin-A1	numeric	Yes	Q99962	SH3GL2
seq.12500.88	SUMO-activating enzyme subunit 2	numeric	Yes	Q9UBT2	UBA2
seq.12501.10	Tubulin-specific chaperone A	numeric	Yes	O75347	TBCA
seq.12503.5	Ovarian cancer G-protein coupled receptor 1	numeric	Yes	Q15743	GPR68
seq.12504.26	Leiomodin-1	numeric	Yes	P29536	LMOD1
seq.12507.16	Inositol-trisphosphate 3-kinase C	numeric	Yes	Q96DU7	ITPKC
seq.12508.9	Charged multivesicular body protein 3	numeric	Yes	Q9Y3E7	CHMP3
seq.12509.115	COMM domain-containing protein 1	numeric	Yes	Q8N668	COMMD1
seq.12510.3	Signal-transducing adaptor protein 1	numeric	Yes	Q9ULZ2	STAP1
seq.12511.83	Solute carrier family 41 member 2	numeric	Yes	Q96JW4	SLC41A2
seq.12513.8	Glycolipid transfer protein	numeric	Yes	Q9NZD2	GLTP
seq.12514.16	tRNA (guanine-N(7)-)-methyltransferase	numeric	Yes	Q9UBP6	METTL1
seq.12515.45	Uridine-cytidine kinase 2	numeric	Yes	Q9BZX2	UCK2
seq.12516.13	Transcriptional enhancer factor TEF-3	numeric	Yes	Q15561	TEAD4
seq.12517.52	Programmed cell death protein 5	numeric	Yes	O14737	PDCD5
seq.12518.289	Protein polybromo-1	numeric	Yes	Q86U86	PBRM1
seq.12521.3	Cyclin-dependent kinase 4 inhibitor C	numeric	Yes	P42773	CDKN2C
seq.12522.6	UV excision repair protein RAD23 homolog B	numeric	Yes	P54727	RAD23B
seq.12524.18	Diamine acetyltransferase 2	numeric	Yes	Q96F10	SAT2
seq.12527.50	Thyroid hormone receptor alpha	numeric	Yes	P10827	THRA
seq.12528.40	ATPase WRNIP1	numeric	Yes	Q96S55	WRNIP1
seq.12529.32	Inactive peptidyl-prolyl cis-trans isomerase FKBP6	numeric	Yes	O75344	FKBP6
seq.12530.14	Cyclin-dependent kinases regulatory subunit 1	numeric	Yes	P61024	CKS1B
seq.12531.5	Endogenous retrovirus group V member 1 Env polyprotein	numeric	Yes	B6SEH8	ERVV-1
seq.12532.28	Ubiquitin-conjugating enzyme E2 R1	numeric	Yes	P49427	CDC34
seq.12533.135	Cytohesin-2	numeric	Yes	Q99418	CYTH2
seq.12534.10	Calcium-binding and coiled-coil domain-containing protein 2	numeric	Yes	Q13137	CALCOCO2
seq.12535.2	DNA repair protein XRCC1	numeric	Yes	P18887	XRCC1
seq.12536.46	Myotubularin-related protein 6	numeric	Yes	Q9Y217	MTMR6
seq.12537.88	Transcriptional activator protein Pur-alpha	numeric	Yes	Q00577	PURA
seq.12538.19	Regulator of G-protein signaling 7	numeric	Yes	P49802	RGS7
seq.12540.25	Rho-related GTP-binding protein RhoG	numeric	Yes	P84095	RHOG
seq.12543.76	Zinc finger protein 560	numeric	Yes	Q96MR9	ZNF560
seq.12546.1	Smoothelin	numeric	Yes	P53814	SMTN
seq.12548.75	Ras-related GTP-binding protein C	numeric	Yes	Q9HB90	RRAGC
seq.12549.33	Hematopoietic prostaglandin D synthase	numeric	Yes	O60760	HPGDS
seq.12551.3	E3 ubiquitin-protein ligase Itchy homolog	numeric	Yes	Q96J02	ITCH
seq.12553.5	Serine/threonine-protein kinase VRK1	numeric	Yes	Q99986	VRK1
seq.12554.10	DNA repair protein RAD51 homolog 4	numeric	Yes	O75771	RAD51D
seq.12556.7	Ubiquitin-conjugating enzyme E2 C	numeric	Yes	O00762	UBE2C
seq.12557.18	RNA-binding protein Nova-1	numeric	Yes	P51513	NOVA1
seq.12558.3	Ubiquitin-associated and SH3 domain-containing protein B	numeric	Yes	Q8TF42	UBASH3B
seq.12560.9	5'(3')-deoxyribonucleotidase, cytosolic type	numeric	Yes	Q8TCD5	NT5C
seq.12562.1	Serine/threonine-protein kinase N1	numeric	Yes	Q16512	PKN1
seq.12563.2	Tumor necrosis factor alpha-induced protein 8	numeric	Yes	O95379	TNFAIP8
seq.12564.9	60S ribosome subunit biogenesis protein NIP7 homolog	numeric	Yes	Q9Y221	NIP7
seq.12568.14	Kelch-like ECH-associated protein 1	numeric	Yes	Q14145	KEAP1
seq.12569.25	T-complex protein 1 subunit epsilon	numeric	Yes	P48643	CCT5
seq.12571.14	ADP-ribosylation factor-like protein 3	numeric	Yes	P36405	ARL3
seq.12572.236	Embryonal Fyn-associated substrate	numeric	Yes	O43281	EFS
seq.12573.80	Tripartite motif-containing protein 3	numeric	Yes	O75382	TRIM3
seq.12574.36	Endothelin-2	numeric	Yes	P20800	EDN2
seq.12575.30	C-1-tetrahydrofolate synthase, cytoplasmic	numeric	Yes	P11586	MTHFD1
seq.12576.21	Melanoma-associated antigen 3	numeric	Yes	P43357	MAGEA3
seq.12577.100	Flap endonuclease 1	numeric	Yes	P39748	FEN1
seq.12578.13	ADP-ribosylation factor 3	numeric	Yes	P61204	ARF3
seq.12580.7	Proteasome subunit beta type-5	numeric	Yes	P28074	PSMB5
seq.12581.39	Inositol monophosphatase 2	numeric	Yes	O14732	IMPA2
seq.12583.77	Serine/threonine-protein kinase A-Raf	numeric	Yes	P10398	ARAF
seq.12585.39	DNA excision repair protein ERCC-1	numeric	Yes	P07992	ERCC1
seq.12587.65	ADP-ribosylation factor-like protein 2	numeric	Yes	P36404	ARL2
seq.12591.27	Oligophrenin-1	numeric	Yes	O60890	OPHN1
seq.12593.33	p53 and DNA damage-regulated protein 1	numeric	Yes	Q9NUG6	PDRG1
seq.12594.5	Grancalcin	numeric	Yes	P28676	GCA
seq.12595.11	Tropomodulin-1	numeric	Yes	P28289	TMOD1
seq.12597.68	Autophagy protein 5	numeric	Yes	Q9H1Y0	ATG5
seq.12599.10	Fermitin family homolog 3	numeric	Yes	Q86UX7	FERMT3
seq.12603.87	Polyadenylate-binding protein 4	numeric	Yes	Q13310	PABPC4
seq.12604.16	Polycomb protein SCMH1	numeric	Yes	Q96GD3	SCMH1
seq.12605.1	Exosome complex component RRP40	numeric	Yes	Q9NQT5	EXOSC3
seq.12612.37	Proteasome subunit beta type-1	numeric	Yes	P20618	PSMB1
seq.12616.45	Nuclear receptor-binding protein	numeric	Yes	Q9UHY1	NRBP1
seq.12617.2	Serine/threonine-protein kinase 24	numeric	Yes	Q9Y6E0	STK24
seq.12618.50	Aldo-keto reductase family 1 member C1	numeric	Yes	Q04828	AKR1C1
seq.12619.14	Protein phosphatase 1A	numeric	Yes	P35813	PPM1A
seq.12620.3	Septin-11	numeric	Yes	Q9NVA2	SEPTIN11
seq.12621.55	Serine/threonine-protein phosphatase 2A 65 kDa regulatory subunit A alpha isoform	numeric	Yes	P30153	PPP2R1A
seq.12622.96	Histone-lysine N-methyltransferase ASH1L	numeric	Yes	Q9NR48	ASH1L
seq.12623.84	Protein Jumonji	numeric	Yes	Q92833	JARID2
seq.12625.138	Kelch-like protein 7	numeric	Yes	Q8IXQ5	KLHL7
seq.12626.6	Sentrin-specific protease 7	numeric	Yes	Q9BQF6	SENP7
seq.12627.97	Ubiquitin-like modifier-activating enzyme ATG7	numeric	Yes	O95352	ATG7
seq.12628.31	LanC-like protein 2	numeric	Yes	Q9NS86	LANCL2
seq.12630.8	Arfaptin-2	numeric	Yes	P53365	ARFIP2
seq.12632.14	Arylamine N-acetyltransferase 1	numeric	Yes	P18440	NAT1
seq.12633.3	Tyrosine-protein phosphatase non-receptor type 9	numeric	Yes	P43378	PTPN9
seq.12634.79	Breast cancer anti-estrogen resistance protein 3:Guanine Nucleotide Exchange Factor Domain	numeric	Yes	O75815	BCAR3
seq.12635.9	tRNA (cytosine(38)-C(5))-methyltransferase	numeric	Yes	O14717	TRDMT1
seq.12636.113	N-lysine methyltransferase SMYD2	numeric	Yes	Q9NRG4	SMYD2
seq.12637.7	Carnitine O-acetyltransferase	numeric	Yes	P43155	CRAT
seq.12641.3	Type II inositol 1,4,5-trisphosphate 5-phosphatase	numeric	Yes	P32019	INPP5B
seq.12643.4	Beta-arrestin-1	numeric	Yes	P49407	ARRB1
seq.12644.63	Adenylosuccinate synthetase isozyme 2	numeric	Yes	P30520	ADSS2
seq.12646.2	Ribulose-phosphate 3-epimerase	numeric	Yes	Q96AT9	RPE
seq.12647.52	Histone-lysine N-methyltransferase SETD2	numeric	Yes	Q9BYW2	SETD2
seq.12649.80	Malate dehydrogenase, mitochondrial	numeric	Yes	P40926	MDH2
seq.12650.43	Guanine nucleotide-binding protein G(k) subunit alpha	numeric	Yes	P08754	GNAI3
seq.12651.21	[Pyruvate dehydrogenase (acetyl-transferring)] kinase isozyme 2, mitochondrial	numeric	Yes	Q15119	PDK2
seq.12652.37	Adenosylhomocysteinase 2	numeric	Yes	O43865	AHCYL1
seq.12653.13	Casein kinase I isoform gamma-2	numeric	Yes	P78368	CSNK1G2
seq.12655.30	Beta-soluble NSF attachment protein	numeric	Yes	Q9H115	NAPB
seq.12656.1	Kinesin light chain 1	numeric	Yes	Q07866	KLC1
seq.12657.2	GDP-L-fucose synthase	numeric	Yes	Q13630	TSTA3
seq.12658.72	Pantothenate kinase 3	numeric	Yes	Q9H999	PANK3
seq.12659.13	Obg-like ATPase 1	numeric	Yes	Q9NTK5	OLA1
seq.12661.44	Gamma-aminobutyric acid receptor-associated protein-like 1	numeric	Yes	Q9H0R8	GABARAPL1
seq.12662.82	Delta(3,5)-Delta(2,4)-dienoyl-CoA isomerase, mitochondrial	numeric	Yes	Q13011	ECH1
seq.12663.1	Thiosulfate sulfurtransferase	numeric	Yes	Q16762	TST
seq.12664.19	Tyrosine-protein phosphatase non-receptor type 13	numeric	Yes	Q12923	PTPN13
seq.12665.16	Interleukin enhancer-binding factor 2	numeric	Yes	Q12905	ILF2
seq.12667.2	Guanine deaminase	numeric	Yes	Q9Y2T3	GDA
seq.12668.7	Vacuolar protein sorting-associated protein 4B	numeric	Yes	O75351	VPS4B
seq.12669.30	E3 ubiquitin-protein ligase HECW1	numeric	Yes	Q76N89	HECW1
seq.12670.15	Cell cycle checkpoint protein RAD1	numeric	Yes	O60671	RAD1
seq.12671.35	Sulfotransferase family cytosolic 1B member 1	numeric	Yes	O43704	SULT1B1
seq.12675.14	Aspartate--tRNA ligase, cytoplasmic	numeric	Yes	P14868	DARS1
seq.12676.1	Protein kinase C and casein kinase substrate in neurons protein 1	numeric	Yes	Q9BY11	PACSIN1
seq.12677.164	Protein flightless-1 homolog	numeric	Yes	Q13045	FLII
seq.12678.66	U1 small nuclear ribonucleoprotein A	numeric	Yes	P09012	SNRPA
seq.12681.63	Ubiquitin carboxyl-terminal hydrolase 21	numeric	Yes	Q9UK80	USP21
seq.12682.5	Kynurenine--oxoglutarate transaminase 3	numeric	Yes	Q6YP21	KYAT3
seq.12683.156	Dihydropyrimidinase-related protein 5	numeric	Yes	Q9BPU6	DPYSL5
seq.12684.5	Adseverin	numeric	Yes	Q9Y6U3	SCIN
seq.12685.57	Homer protein homolog 2	numeric	Yes	Q9NSB8	HOMER2
seq.12686.15	3-mercaptopyruvate sulfurtransferase	numeric	Yes	P25325	MPST
seq.12687.2	2,4-dienoyl-CoA reductase, mitochondrial	numeric	Yes	Q16698	DECR1
seq.12688.115	Ribosomal protein S6 kinase alpha-6	numeric	Yes	Q9UK32	RPS6KA6
seq.12689.56	Actin-related protein 2/3 complex subunit 1B	numeric	Yes	O15143	ARPC1B
seq.12690.33	Septin-10	numeric	Yes	Q9P0V9	SEPTIN10
seq.12691.44	Serine hydroxymethyltransferase, mitochondrial	numeric	Yes	P34897	SHMT2
seq.12692.56	Histone-lysine N-methyltransferase, H3 lysine-79 specific	numeric	Yes	Q8TEK3	DOT1L
seq.12693.2	SH3 domain-binding glutamic acid-rich-like protein	numeric	Yes	O75368	SH3BGRL
seq.12694.28	Probable dimethyladenosine transferase	numeric	Yes	Q9UNQ2	DIMT1
seq.12695.62	Kelch-like protein 12	numeric	Yes	Q53G59	KLHL12
seq.12696.166	Protein arginine N-methyltransferase 3	numeric	Yes	O60678	PRMT3
seq.12697.30	Phosphatidylinositol 5-phosphate 4-kinase type-2 alpha	numeric	Yes	P48426	PIP4K2A
seq.12698.72	Importin subunit alpha-3	numeric	Yes	O00629	KPNA4
seq.12699.28	T-complex protein 1 subunit theta	numeric	Yes	P50990	CCT8
seq.12700.9	ATP-citrate synthase	numeric	Yes	P53396	ACLY
seq.12701.1	Eukaryotic translation initiation factor 1b	numeric	Yes	O60739	EIF1B
seq.12702.13	E3 ubiquitin-protein ligase pellino homolog 2	numeric	Yes	Q9HAT8	PELI2
seq.12703.6	Serine/threonine-protein kinase Nek7	numeric	Yes	Q8TDX7	NEK7
seq.12704.26	SH2 domain-containing protein 3C	numeric	Yes	Q8N5H7	SH2D3C
seq.12705.9	Probable E3 ubiquitin-protein ligase HERC1	numeric	Yes	Q15751	HERC1
seq.12706.2	Serine/threonine-protein kinase MRCK alpha	numeric	Yes	Q5VT25	CDC42BPA
seq.12707.26	Dihydropyrimidinase-related protein 3	numeric	Yes	Q14195	DPYSL3
seq.12708.91	Lethal(3)malignant brain tumor-like protein 2	numeric	Yes	Q969R5	L3MBTL2
seq.12709.63	Histone H1x	numeric	Yes	Q92522	H1-10
seq.12711.19	Gap junction alpha-8 protein	numeric	Yes	P48165	GJA8
seq.12712.9	High mobility group protein 20A	numeric	Yes	Q9NP66	HMG20A
seq.12713.365	Regulator of G-protein signaling 19	numeric	Yes	P49795	RGS19
seq.12714.38	AP-1 complex subunit gamma-like 2	numeric	Yes	O75843	AP1G2
seq.12715.30	mRNA-decapping enzyme 1B	numeric	Yes	Q8IZD4	DCP1B
seq.12716.3	Zinc finger protein 175	numeric	Yes	Q9Y473	ZNF175
seq.12717.65	TOX high mobility group box family member 3	numeric	Yes	O15405	TOX3
seq.12718.43	Peptidyl-prolyl cis-trans isomerase NIMA-interacting 4	numeric	Yes	Q9Y237	PIN4
seq.12720.71	Ubiquilin-4	numeric	Yes	Q9NRR5	UBQLN4
seq.12721.4	Tax1-binding protein 1	numeric	Yes	Q86VP1	TAX1BP1
seq.12724.81	Cold-inducible RNA-binding protein	numeric	Yes	Q14011	CIRBP
seq.12726.3	Regulatory factor X-associated protein	numeric	Yes	O00287	RFXAP
seq.12727.7	Prostaglandin F2 receptor negative regulator	numeric	Yes	Q9P2B2	PTGFRN
seq.12729.12	Proteasome assembly chaperone 3	numeric	Yes	Q9BT73	PSMG3
seq.12730.3	Kinetochore protein NDC80 homolog	numeric	Yes	O14777	NDC80
seq.12731.12	Pleckstrin homology domain-containing family A member 7	numeric	Yes	Q6IQ23	PLEKHA7
seq.12732.13	MAGUK p55 subfamily member 7	numeric	Yes	Q5T2T1	MPP7
seq.12734.112	Kinesin-like protein KIF22	numeric	Yes	Q14807	KIF22
seq.12735.39	Cold shock domain-containing protein E1	numeric	Yes	O75534	CSDE1
seq.12737.12	Plastin-1	numeric	Yes	Q14651	PLS1
seq.12738.43	Nischarin	numeric	Yes	Q9Y2I1	NISCH
seq.12740.55	Protein FEV	numeric	Yes	Q99581	FEV
seq.12742.160	Transmembrane protein 8B	numeric	Yes	A6NDV4	TMEM8B
seq.12743.18	BAG family molecular chaperone regulator 5	numeric	Yes	Q9UL15	BAG5
seq.12746.4	Cytohesin-4	numeric	Yes	Q9UIA0	CYTH4
seq.12747.89	RNA-binding protein 3	numeric	Yes	P98179	RBM3
seq.12748.6	Bromodomain testis-specific protein	numeric	Yes	Q58F21	BRDT
seq.12750.9	Integrin beta-2	numeric	Yes	P05107	ITGB2
seq.12751.26	Zinc fingers and homeoboxes protein 1	numeric	Yes	Q9UKY1	ZHX1
seq.12753.6	Amyloid beta A4 precursor protein-binding family B member 2:Phosphotyrosine Interaction Domain 1	numeric	Yes	Q92870	APBB2
seq.12754.14	Cold shock domain-containing protein C2	numeric	Yes	Q9Y534	CSDC2
seq.12756.3	Transcription regulator protein BACH2	numeric	Yes	Q9BYV9	BACH2
seq.12758.47	Glutamate receptor ionotropic, delta-2	numeric	Yes	O43424	GRID2
seq.12759.47	Interleukin enhancer-binding factor 3	numeric	Yes	Q12906	ILF3
seq.12760.34	Zinc finger protein 774	numeric	Yes	Q6NX45	ZNF774
seq.12761.12	Amyloid beta A4 precursor protein-binding family B member 2:Phosphotyrosine Interaction Domain 2	numeric	Yes	Q92870	APBB2
seq.12763.69	Zinc finger protein 334	numeric	Yes	Q9HCZ1	ZNF334
seq.12764.3	Engulfment and cell motility protein 1	numeric	Yes	Q92556	ELMO1
seq.12766.33	Probable G-protein coupled receptor 142	numeric	Yes	Q7Z601	GPR142
seq.12768.3	Protein phosphatase 1 regulatory subunit 3B	numeric	Yes	Q86XI6	PPP1R3B
seq.12771.19	Zinc finger protein 180	numeric	Yes	Q9UJW8	ZNF180
seq.12772.8	Nuclear pore complex protein Nup98-Nup96	numeric	Yes	P52948	NUP98
seq.12774.12	Potassium/sodium hyperpolarization-activated cyclic nucleotide-gated channel 1	numeric	Yes	O60741	HCN1
seq.12775.6	High mobility group protein B3	numeric	Yes	O15347	HMGB3
seq.12777.11	Splicing factor 1	numeric	Yes	Q15637	SF1
seq.12779.30	PR domain zinc finger protein 4	numeric	Yes	Q9UKN5	PRDM4
seq.12781.2	RISC-loading complex subunit TARBP2	numeric	Yes	Q15633	TARBP2
seq.12783.29	Heterogeneous nuclear ribonucleoprotein M	numeric	Yes	P52272	HNRNPM
seq.12784.10	Amyloid beta A4 precursor protein-binding family B member 3:Phosphotyrosine Interaction Domain 1,Isoform II	numeric	Yes	O95704	APBB3
seq.12785.49	Transcriptional regulator Kaiso	numeric	Yes	Q86T24	ZBTB33
seq.12786.61	Glycerophosphocholine phosphodiesterase GPCPD1	numeric	Yes	Q9NPB8	GPCPD1
seq.12787.47	Zinc finger protein 134	numeric	Yes	P52741	ZNF134
seq.12788.6	SAGA-associated factor 29 homolog	numeric	Yes	Q96ES7	SGF29
seq.12790.10	Coiled-coil domain-containing protein 51	numeric	Yes	Q96ER9	CCDC51
seq.12793.4	Piwi-like protein 1	numeric	Yes	Q96J94	PIWIL1
seq.12794.6	NACHT, LRR and PYD domains-containing protein 4	numeric	Yes	Q96MN2	NLRP4
seq.12795.2	Zinc finger protein 566	numeric	Yes	Q969W8	ZNF566
seq.12796.44	Diphosphoinositol polyphosphate phosphohydrolase 1	numeric	Yes	O95989	NUDT3
seq.12798.46	Electroneutral sodium bicarbonate exchanger 1	numeric	Yes	Q2Y0W8	SLC4A8
seq.12799.65	DnaJ homolog subfamily C member 27	numeric	Yes	Q9NZQ0	DNAJC27
seq.12800.5	Tubulin polymerization-promoting protein family member 2	numeric	Yes	P59282	TPPP2
seq.12801.33	Interferon regulatory factor 2	numeric	Yes	P14316	IRF2
seq.12803.9	Zinc finger protein 329	numeric	Yes	Q86UD4	ZNF329
seq.12804.5	Glucocorticoid modulatory element-binding protein 2	numeric	Yes	Q9UKD1	GMEB2
seq.12807.89	Rho GTPase-activating protein 30	numeric	Yes	Q7Z6I6	ARHGAP30
seq.12808.103	Calcium-regulated heat-stable protein 1	numeric	Yes	Q9Y2V2	CARHSP1
seq.12811.55	Zinc finger protein 415	numeric	Yes	Q09FC8	ZNF415
seq.12812.25	Acylphosphatase-2	numeric	Yes	P14621	ACYP2
seq.12813.18	EH domain-binding protein 1	numeric	Yes	Q8NDI1	EHBP1
seq.12814.17	RNA-binding protein 40	numeric	Yes	Q96LT9	RNPC3
seq.12815.9	Isoleucine--tRNA ligase, cytoplasmic	numeric	Yes	P41252	IARS1
seq.12817.1	GTP-binding protein GEM	numeric	Yes	P55040	GEM
seq.12818.159	Urea transporter 2	numeric	Yes	Q15849	SLC14A2
seq.12820.1	GRB2-related adapter protein	numeric	Yes	Q13588	GRAP
seq.12821.6	NACHT, LRR and PYD domains-containing protein 10	numeric	Yes	Q86W26	NLRP10
seq.12822.34	Amyloid beta A4 precursor protein-binding family B member 1:Phosphotyrosine Interaction Domain 1	numeric	Yes	O00213	APBB1
seq.12825.18	DCC-interacting protein 13-alpha	numeric	Yes	Q9UKG1	APPL1
seq.12826.5	Sodium/iodide cotransporter	numeric	Yes	Q92911	SLC5A5
seq.12827.37	Regulator of G-protein signaling 3	numeric	Yes	P49796	RGS3
seq.12830.4	Histone deacetylase complex subunit SAP18	numeric	Yes	O00422	SAP18
seq.12831.21	Calcineurin B homologous protein 3	numeric	Yes	Q96BS2	TESC
seq.12832.10	Set1/Ash2 histone methyltransferase complex subunit ASH2	numeric	Yes	Q9UBL3	ASH2L
seq.12834.3	Potassium voltage-gated channel subfamily F member 1	numeric	Yes	Q9H3M0	KCNF1
seq.12835.101	Pyrin domain-containing protein 1	numeric	Yes	Q8WXC3	PYDC1
seq.12838.28	Dual specificity protein phosphatase 15	numeric	Yes	Q9H1R2	DUSP15
seq.12842.43	Syntaxin-10	numeric	Yes	O60499	STX10
seq.12843.6	Zinc finger protein 410	numeric	Yes	Q86VK4	ZNF410
seq.12844.10	BAG family molecular chaperone regulator 4	numeric	Yes	O95429	BAG4
seq.12845.18	Sorting nexin-17	numeric	Yes	Q15036	SNX17
seq.12846.3	F-box/LRR-repeat protein 5	numeric	Yes	Q9UKA1	FBXL5
seq.12847.27	mRNA-capping enzyme	numeric	Yes	O60942	RNGTT
seq.12848.9	Rho guanine nucleotide exchange factor 2	numeric	Yes	Q92974	ARHGEF2
seq.12849.25	GSK3-beta interaction protein	numeric	Yes	Q9P0R6	GSKIP
seq.12851.5	DNA-directed DNA/RNA polymerase mu	numeric	Yes	Q9NP87	POLM
seq.12853.112	Tropomodulin-2	numeric	Yes	Q9NZR1	TMOD2
seq.12854.3	Transcriptional enhancer factor TEF-5	numeric	Yes	Q99594	TEAD3
seq.12855.16	Cas scaffolding protein family member 4	numeric	Yes	Q9NQ75	CASS4
seq.12856.14	Transmembrane protein 237	numeric	Yes	Q96Q45	TMEM237
seq.12859.33	Enoyl-CoA delta isomerase 2, mitochondrial	numeric	Yes	O75521	ECI2
seq.12860.7	cAMP-regulated phosphoprotein 21	numeric	Yes	Q9UBL0	ARPP21
seq.12861.13	Tropomodulin-3	numeric	Yes	Q9NYL9	TMOD3
seq.12862.14	Enhancer of filamentation 1	numeric	Yes	Q14511	NEDD9
seq.12864.9	Magnesium transporter NIPA4	numeric	Yes	Q0D2K0	NIPAL4
seq.12867.40	Dynein light chain Tctex-type 3	numeric	Yes	P51808	DYNLT3
seq.12869.68	Probable ATP-dependent RNA helicase DDX6	numeric	Yes	P26196	DDX6
seq.12871.10	Twinfilin-1	numeric	Yes	Q12792	TWF1
seq.12872.35	Cyclic nucleotide-gated olfactory channel	numeric	Yes	Q16280	CNGA2
seq.12873.11	Leukosialin	numeric	Yes	P16150	SPN
seq.12875.28	Ubiquitin domain-containing protein 2	numeric	Yes	Q8WUN7	UBTD2
seq.12876.39	Sperm flagellar protein 1	numeric	Yes	Q9Y4P9	SPEF1
seq.12878.60	Oxysterol-binding protein-related protein 11	numeric	Yes	Q9BXB4	OSBPL11
seq.12879.5	Retinoblastoma-like protein 1	numeric	Yes	P28749	RBL1
seq.12880.1	Synaptic vesicle glycoprotein 2A	numeric	Yes	Q7L0J3	SV2A
seq.12881.17	Retinol dehydrogenase 16	numeric	Yes	O75452	RDH16
seq.12882.7	Poly [ADP-ribose] polymerase 11	numeric	Yes	Q9NR21	PARP11
seq.12885.42	Nuclear receptor subfamily 1 group D member 2	numeric	Yes	Q14995	NR1D2
seq.12888.18	Histone deacetylase complex subunit SAP30	numeric	Yes	O75446	SAP30
seq.12891.1	MICAL-like protein 2	numeric	Yes	Q8IY33	MICALL2
seq.12892.10	Synaptotagmin-like protein 1	numeric	Yes	Q8IYJ3	SYTL1
seq.12893.159	Gamma-interferon-inducible protein 16:Isoform 2, Hematopoietic expression, interferon-inducible nature, and nuclear localization 2	numeric	Yes	Q16666	IFI16
seq.12894.3	PAX-interacting protein 1	numeric	Yes	Q6ZW49	PAXIP1
seq.12895.28	Diacylglycerol kinase beta	numeric	Yes	Q9Y6T7	DGKB
seq.12904.180	cubilin	numeric	Yes	O60494	CUBN
seq.12916.3	Protein p13 MTCP-1	numeric	Yes	P56278	MTCP1
seq.12923.51	Keratin, type I cytoskeletal 17	numeric	Yes	Q04695	KRT17
seq.12925.105	Axin-2	numeric	Yes	Q9Y2T1	AXIN2
seq.12931.16	Mineralocorticoid receptor	numeric	Yes	P08235	NR3C2
seq.12933.17	Ecto-NOX disulfide-thiol exchanger 1	numeric	Yes	Q8TC92	ENOX1
seq.12934.1	E3 ISG15--protein ligase HERC5	numeric	Yes	Q9UII4	HERC5
seq.12936.38	Retinaldehyde-binding protein 1	numeric	Yes	P12271	RLBP1
seq.12939.1	DNA-directed RNA polymerases I and III subunit RPAC1	numeric	Yes	O15160	POLR1C
seq.12940.35	Aldehyde dehydrogenase family 3 member B1	numeric	Yes	P43353	ALDH3B1
seq.12945.33	Ras-related protein Rab-18	numeric	Yes	Q9NP72	RAB18
seq.12954.71	Peroxisome proliferator-activated receptor alpha	numeric	Yes	Q07869	PPARA
seq.12956.40	KIF1-binding protein	numeric	Yes	Q96EK5	KIFBP
seq.12957.62	Cytochrome b-c1 complex subunit 7	numeric	Yes	P14927	UQCRB
seq.12960.9	Glucokinase	numeric	Yes	P35557	GCK
seq.12963.1	Protein GPR107	numeric	Yes	Q5VW38	GPR107
seq.12968.2	Cysteine and glycine-rich protein 2	numeric	Yes	Q16527	CSRP2
seq.12970.35	Double-stranded RNA-binding protein Staufen homolog 2	numeric	Yes	Q9NUL3	STAU2
seq.12975.11	Keratin, type I cytoskeletal 20	numeric	Yes	P35900	KRT20
seq.12976.49	Vinexin b	numeric	Yes	O60504	SORBS3
seq.12980.31	Pre-mRNA-splicing factor RBM22	numeric	Yes	Q9NW64	RBM22
seq.12986.12	Protein lin-7 homolog C	numeric	Yes	Q9NUP9	LIN7C
seq.12987.12	Serine/arginine-rich splicing factor 7	numeric	Yes	Q16629	SRSF7
seq.12988.49	RNA-binding protein EWS	numeric	Yes	Q01844	EWSR1
seq.12990.39	Mitogen-activated protein kinase kinase kinase 3	numeric	Yes	Q99759	MAP3K3
seq.12991.49	Cullin-9	numeric	Yes	Q8IWT3	CUL9
seq.12993.21	Nuclear protein localization protein 4 homolog	numeric	Yes	Q8TAT6	NPLOC4
seq.13007.66	Epididymal-specific lipocalin-10	numeric	Yes	Q6JVE6	LCN10
seq.13011.20	40S ribosomal protein S10	numeric	Yes	P46783	RPS10
seq.13013.41	E3 ubiquitin-protein ligase parkin	numeric	Yes	O60260	PRKN
seq.13022.20	Tumor protein p53-inducible protein 11	numeric	Yes	O14683	TP53I11
seq.13025.4	Fibroblast growth factor receptor substrate 2	numeric	Yes	Q8WU20	FRS2
seq.13027.20	Chromobox protein homolog 7	numeric	Yes	O95931	CBX7
seq.13032.1	Beclin-1	numeric	Yes	Q14457	BECN1
seq.13039.1	Nuclear inhibitor of protein phosphatase 1	numeric	Yes	Q12972	PPP1R8
seq.13041.47	TNF receptor-associated factor 4	numeric	Yes	Q9BUZ4	TRAF4
seq.13042.7	Potassium voltage-gated channel subfamily A member 10	numeric	Yes	Q16322	KCNA10
seq.13043.157	ATPase family AAA domain-containing protein 2	numeric	Yes	Q6PL18	ATAD2
seq.13044.5	Tumor susceptibility gene 101 protein	numeric	Yes	Q99816	TSG101
seq.13053.6	Sodium- and chloride-dependent neutral and basic amino acid transporter B(0+)	numeric	Yes	Q9UN76	SLC6A14
seq.13054.87	Profilin-2	numeric	Yes	P35080	PFN2
seq.13055.53	PH and SEC7 domain-containing protein 1	numeric	Yes	A5PKW4	PSD
seq.13056.18	Orphan sodium- and chloride-dependent neurotransmitter transporter NTT5	numeric	Yes	Q9GZN6	SLC6A16
seq.13059.33	Riboflavin kinase	numeric	Yes	Q969G6	RFK
seq.13062.4	Glia maturation factor gamma	numeric	Yes	O60234	GMFG
seq.13066.42	Enhancer of mRNA-decapping protein 4	numeric	Yes	Q6P2E9	EDC4
seq.13067.5	cGMP-dependent protein kinase 1, beta isozyme	numeric	Yes	Q13976	PRKG1
seq.13068.139	Copper chaperone for superoxide dismutase	numeric	Yes	O14618	CCS
seq.13073.14	Acidic leucine-rich nuclear phosphoprotein 32 family member A	numeric	Yes	P39687	ANP32A
seq.13076.4	Fragile X mental retardation syndrome-related protein 1	numeric	Yes	P51114	FXR1
seq.13078.3	Centrin-2	numeric	Yes	P41208	CETN2
seq.13082.9	Protein unc-45 homolog A	numeric	Yes	Q9H3U1	UNC45A
seq.13083.18	Valine--tRNA ligase	numeric	Yes	P26640	VARS1
seq.13085.18	Glucagon-like peptide 1 receptor:Cytoplasmic domain	numeric	Yes	P43220	GLP1R
seq.13088.397	Betacellulin	numeric	Yes	P35070	BTC
seq.13089.6	Hypoxia-inducible factor 1-alpha	numeric	Yes	Q16665	HIF1A
seq.13090.17	Protein S100-A6	numeric	Yes	P06703	S100A6
seq.13093.6	Secreted and transmembrane protein 1	numeric	Yes	Q8WVN6	SECTM1
seq.13094.75	R-spondin-3	numeric	Yes	Q9BXY4	RSPO3
seq.13095.51	Lithostathine-1-alpha	numeric	Yes	P05451	REG1A
seq.13097.11	Bcl-2-like protein 2	numeric	Yes	Q92843	BCL2L2
seq.13098.93	Vascular endothelial growth factor D	numeric	Yes	O43915	VEGFD
seq.13101.60	Sclerostin	numeric	Yes	Q9BQB4	SOST
seq.13102.1	Protein FAM3D	numeric	Yes	Q96BQ1	FAM3D
seq.13103.125	Chorionic somatomammotropin hormone	numeric	Yes	P0DML2|P0DML3	CSH1|CSH2
seq.13104.32	Ephrin-B1	numeric	Yes	P98172	EFNB1
seq.13105.7	Synaptosomal-associated protein 25	numeric	Yes	P60880	SNAP25
seq.13107.9	Ly6/PLAUR domain-containing protein 3	numeric	Yes	O95274	LYPD3
seq.13109.82	Neuronal growth regulator 1	numeric	Yes	Q7Z3B1	NEGR1
seq.13111.79	B-cell lymphoma 6 protein	numeric	Yes	P41182	BCL6
seq.13112.179	Follistatin-related protein 1	numeric	Yes	Q12841	FSTL1
seq.13113.7	Osteopontin	numeric	Yes	P10451	SPP1
seq.13114.50	Lumican	numeric	Yes	P51884	LUM
seq.13116.25	CD177 antigen	numeric	Yes	Q8N6Q3	CD177
seq.13117.232	Choline/ethanolamine kinase	numeric	Yes	Q9Y259	CHKB
seq.13118.5	SPARC-related modular calcium-binding protein 1	numeric	Yes	Q9H4F8	SMOC1
seq.13119.26	Protein Z-dependent protease inhibitor	numeric	Yes	Q9UK55	SERPINA10
seq.13122.19	Leucine-rich repeat transmembrane protein FLRT2	numeric	Yes	O43155	FLRT2
seq.13123.3	Leucine-rich repeat transmembrane protein FLRT3:Extracellular domain	numeric	Yes	Q9NZU0	FLRT3
seq.13124.20	Immunoglobulin superfamily containing leucine-rich repeat protein 2	numeric	Yes	Q6UXK2	ISLR2
seq.13125.45	Vitronectin	numeric	Yes	P04004	VTN
seq.13126.52	Desmocollin-2	numeric	Yes	Q02487	DSC2
seq.13129.40	Low-density lipoprotein receptor	numeric	Yes	P01130	LDLR
seq.13130.150	Hexokinase-2	numeric	Yes	P52789	HK2
seq.13131.5	Hexokinase-1	numeric	Yes	P19367	HK1
seq.13132.14	Semaphorin-5A	numeric	Yes	Q13591	SEMA5A
seq.13133.73	Latent-transforming growth factor beta-binding protein 4	numeric	Yes	Q8N2S1	LTBP4
seq.13228.75	E3 ubiquitin-protein ligase Mdm2	numeric	Yes	Q00987	MDM2
seq.13229.20	Protein Mdm4	numeric	Yes	O15151	MDM4
seq.13230.174	Ig gamma-2, Kappa	numeric	Yes	P01859	IGHG2
seq.13231.90	Ig gamma-4, Kappa	numeric	Yes	P01861	IGHG4
seq.13236.25	Protein Wnt-3a	numeric	Yes	P56704	WNT3A
seq.13240.170	SH3 and multiple ankyrin repeat domains protein 1	numeric	Yes	Q9Y566	SHANK1
seq.13242.134	SH3 and multiple ankyrin repeat domains protein 3	numeric	Yes	Q9BYB0	SHANK3
seq.13256.21	SH3 and multiple ankyrin repeat domains protein 1	numeric	Yes	Q9Y566	SHANK1
seq.13268.45	Protein Wnt-5a	numeric	Yes	P41221	WNT5A
seq.13374.4	Beta-defensin 113	numeric	Yes	Q30KQ7	DEFB113
seq.13375.48	Synaptogyrin-3	numeric	Yes	O43761	SYNGR3
seq.13377.3	Cytochrome b561 domain-containing protein 1	numeric	Yes	Q8N8Q1	CYB561D1
seq.13378.80	Glutaredoxin-like protein C5orf63	numeric	Yes	A6NC05	C5orf63
seq.13381.49	Beta-1,4-galactosyltransferase 1	numeric	Yes	P15291	B4GALT1
seq.13384.110	Fumarate hydratase, mitochondrial	numeric	Yes	P07954	FH
seq.13386.248	E3 ubiquitin-protein ligase RNF34	numeric	Yes	Q969K3	RNF34
seq.13387.55	ETS homologous factor	numeric	Yes	Q9NZC4	EHF
seq.13388.57	Neuroendocrine convertase 1	numeric	Yes	P29120	PCSK1
seq.13392.13	Sodium/potassium-transporting ATPase subunit beta-1	numeric	Yes	P05026	ATP1B1
seq.13393.46	Derlin-1	numeric	Yes	Q9BUN8	DERL1
seq.13397.88	Beta-defensin 4A	numeric	Yes	O15263	DEFB4A
seq.13399.33	RELT-like protein 1	numeric	Yes	Q8IUW5	RELL1
seq.13403.5	ETS translocation variant 5	numeric	Yes	P41161	ETV5
seq.13405.61	Serine protease inhibitor Kazal-type 2	numeric	Yes	P20155	SPINK2
seq.13406.161	CMRF35-like molecule 6	numeric	Yes	Q08708	CD300C
seq.13408.23	WAP, Kazal, immunoglobulin, Kunitz and NTR domain-containing protein 2	numeric	Yes	Q8TEU8	WFIKKN2
seq.13411.21	E3 ubiquitin-protein ligase NRDP1	numeric	Yes	Q9H4P4	RNF41
seq.13412.5	WAP four-disulfide core domain protein 6	numeric	Yes	Q9BQY6	WFDC6
seq.13416.8	Transmembrane protein 132D	numeric	Yes	Q14C87	TMEM132D
seq.13421.17	Protein kish-B	numeric	Yes	Q9NRX6	TMEM167B
seq.13422.66	Ecto-NOX disulfide-thiol exchanger 2	numeric	Yes	Q16206	ENOX2
seq.13423.94	Redox-regulatory protein FAM213A	numeric	Yes	Q9BRX8	PRXL2A
seq.13427.66	Mannosyl-oligosaccharide 1,2-alpha-mannosidase IC	numeric	Yes	Q9NR34	MAN1C1
seq.13429.3	WAP four-disulfide core domain protein 10A	numeric	Yes	Q9H1F0	WFDC10A
seq.13430.50	Urea transporter 1	numeric	Yes	Q13336	SLC14A1
seq.13431.74	Membrane protein FAM159A	numeric	Yes	Q6UWV7	SHISAL2A
seq.13432.9	Protrudin:Cytoplasmic domain, region 1, isoform 6	numeric	Yes	Q5T4F4	ZFYVE27
seq.13434.172	Alpha-parvin	numeric	Yes	Q9NVD7	PARVA
seq.13435.31	Interleukin-20 receptor subunit beta	numeric	Yes	Q6UXL0	IL20RB
seq.13436.54	Myc-associated zinc finger protein	numeric	Yes	P56270	MAZ
seq.13438.115	Chordin	numeric	Yes	Q9H2X0	CHRD
seq.13439.6	IQ domain-containing protein F3	numeric	Yes	P0C7M6	IQCF3
seq.13441.30	Dixin	numeric	Yes	Q155Q3	DIXDC1
seq.13447.42	Shadow of prion protein	numeric	Yes	Q5BIV9	SPRN
seq.13449.25	Splicing factor 3B subunit 4	numeric	Yes	Q15427	SF3B4
seq.13450.49	Ubiquitin carboxyl-terminal hydrolase 8	numeric	Yes	P40818	USP8
seq.13451.2	Fibronectin type III domain-containing protein 4	numeric	Yes	Q9H6D8	FNDC4
seq.13452.113	Small integral membrane protein 13	numeric	Yes	P0DJ93	SMIM13
seq.13453.2	39S ribosomal protein L33, mitochondrial	numeric	Yes	O75394	MRPL33
seq.13457.33	ETS-related transcription factor Elf-5	numeric	Yes	Q9UKW6	ELF5
seq.13459.30	Torsin-4A	numeric	Yes	Q9NXH8	TOR4A
seq.13460.4	Chondroadherin	numeric	Yes	O15335	CHAD
seq.13463.1	Peroxidasin homolog	numeric	Yes	Q92626	PXDN
seq.13464.8	Nutritionally-regulated adipose and cardiac enriched protein homolog	numeric	Yes	Q8N912	NRAC
seq.13465.5	Calcipressin-1	numeric	Yes	P53805	RCAN1
seq.13468.5	Neuralized-like protein 4	numeric	Yes	Q96JN8	NEURL4
seq.13470.43	Parathyroid hormone/parathyroid hormone-related peptide receptor	numeric	Yes	Q03431	PTH1R
seq.13472.35	Haloacid dehalogenase-like hydrolase domain-containing protein 2	numeric	Yes	Q9H0R4	HDHD2
seq.13473.55	Inositol-trisphosphate 3-kinase A	numeric	Yes	P23677	ITPKA
seq.13474.40	Glutathione S-transferase kappa 1	numeric	Yes	Q9Y2Q3	GSTK1
seq.13475.10	Ubiquitin-conjugating enzyme E2 D4	numeric	Yes	Q9Y2X8	UBE2D4
seq.13476.16	DNA/RNA-binding protein KIN17	numeric	Yes	O60870	KIN
seq.13477.65	Leukotriene B4 receptor 1	numeric	Yes	Q15722	LTB4R
seq.13479.8	Protein FAM171A2	numeric	Yes	A8MVW0	FAM171A2
seq.13481.24	Transcription elongation factor A protein 2	numeric	Yes	Q15560	TCEA2
seq.13482.14	CCR4-NOT transcription complex subunit 1	numeric	Yes	A5YKK6	CNOT1
seq.13484.69	Collagen alpha-1(I) chain:N-term propeptide	numeric	Yes	P02452	COL1A1
seq.13485.20	Transmembrane protein 87B	numeric	Yes	Q96K49	TMEM87B
seq.13486.9	Polycystin-2:Cytoplasmic domain 1	numeric	Yes	Q13563	PKD2
seq.13487.24	Protein unc-93 homolog B1	numeric	Yes	Q9H1C4	UNC93B1
seq.13488.3	Arfaptin-1	numeric	Yes	P53367	ARFIP1
seq.13490.1	MAGUK p55 subfamily member 6	numeric	Yes	Q9NZW5	MPP6
seq.13491.40	Retinal rod rhodopsin-sensitive cGMP 3',5'-cyclic phosphodiesterase subunit delta	numeric	Yes	O43924	PDE6D
seq.13492.44	Stress-70 protein, mitochondrial	numeric	Yes	P38646	HSPA9
seq.13493.5	Glutamate receptor ionotropic, delta-1	numeric	Yes	Q9ULK0	GRID1
seq.13494.6	Ceramide synthase 5	numeric	Yes	Q8N5B7	CERS5
seq.13495.48	Hydroxycarboxylic acid receptor 2	numeric	Yes	Q8TDS4	HCAR2
seq.13496.19	Hydroxymethylglutaryl-CoA synthase, cytoplasmic	numeric	Yes	Q01581	HMGCS1
seq.13497.34	Eukaryotic translation initiation factor 3 subunit J	numeric	Yes	O75822	EIF3J
seq.13498.1	Inositol oxygenase	numeric	Yes	Q9UGB7	MIOX
seq.13499.30	Coagulation Factor VIII	numeric	Yes	P00451	F8
seq.13501.10	Solute carrier family 35 member G2	numeric	Yes	Q8TBE7	SLC35G2
seq.13502.2	Sodium-independent sulfate anion transporter	numeric	Yes	Q86WA9	SLC26A11
seq.13503.19	PRA1 family protein 3	numeric	Yes	O75915	ARL6IP5
seq.13504.147	Heterogeneous nuclear ribonucleoprotein R	numeric	Yes	O43390	HNRNPR
seq.13506.10	tRNA-dihydrouridine(20) synthase [NAD(P)+]-like	numeric	Yes	Q9NX74	DUS2
seq.13507.51	Tumor necrosis factor receptor type 1-associated DEATH domain protein	numeric	Yes	Q15628	TRADD
seq.13509.5	Secretory carrier-associated membrane protein 5	numeric	Yes	Q8TAC9	SCAMP5
seq.13510.7	Sarcoplasmic/endoplasmic reticulum calcium ATPase 3	numeric	Yes	Q93084	ATP2A3
seq.13511.29	DNA-binding protein SATB1	numeric	Yes	Q01826	SATB1
seq.13512.28	Heterogeneous nuclear ribonucleoprotein R	numeric	Yes	O43390	HNRNPR
seq.13513.174	E3 SUMO-protein ligase PIAS3	numeric	Yes	Q9Y6X2	PIAS3
seq.13514.121	Ras-related protein Rab-35	numeric	Yes	Q15286	RAB35
seq.13515.8	Regulation of nuclear pre-mRNA domain-containing protein 1A	numeric	Yes	Q96P16	RPRD1A
seq.13516.46	ER membrane protein complex subunit 4	numeric	Yes	Q5J8M3	EMC4
seq.13517.3	Patched domain-containing protein 3	numeric	Yes	Q3KNS1	PTCHD3
seq.13518.5	Arf-GAP with SH3 domain, ANK repeat and PH domain-containing protein 2	numeric	Yes	O43150	ASAP2
seq.13519.112	Rho guanine nucleotide exchange factor 25	numeric	Yes	Q86VW2	ARHGEF25
seq.13522.20	Visinin-like protein 1	numeric	Yes	P62760	VSNL1
seq.13524.25	Heparan-sulfate 6-O-sulfotransferase 2	numeric	Yes	Q96MM7	HS6ST2
seq.13525.17	Potassium voltage-gated channel subfamily G member 4	numeric	Yes	Q8TDN1	KCNG4
seq.13526.5	Lupus La protein:RNA recognition motif	numeric	Yes	P05455	SSB
seq.13529.39	Nucleosome assembly protein 1-like 2	numeric	Yes	Q9ULW6	NAP1L2
seq.13530.5	Urotensin-2 receptor	numeric	Yes	Q9UKP6	UTS2R
seq.13532.25	Nuclear envelope phosphatase-regulatory subunit 1	numeric	Yes	Q8N9A8	CNEP1R1
seq.13534.20	Myomesin-2	numeric	Yes	P54296	MYOM2
seq.13535.2	Collagen type IV alpha-3-binding protein:PH domain	numeric	Yes	Q9Y5P4	CERT1
seq.13536.56	DNA polymerase iota	numeric	Yes	Q9UNA4	POLI
seq.13539.131	Small conductance calcium-activated potassium channel protein 1	numeric	Yes	Q92952	KCNN1
seq.13540.1	G-protein coupled receptor 26	numeric	Yes	Q8NDV2	GPR26
seq.13541.1	Myc target protein 1	numeric	Yes	Q8N699	MYCT1
seq.13543.7	Prostaglandin reductase 1	numeric	Yes	Q14914	PTGR1
seq.13544.9	Rho GTPase-activating protein 45	numeric	Yes	Q92619	ARHGAP45
seq.13545.97	Probable RNA-binding protein EIF1AD	numeric	Yes	Q8N9N8	EIF1AD
seq.13547.5	5-hydroxytryptamine receptor 7	numeric	Yes	P34969	HTR7
seq.13548.53	Phosphatidate phosphatase PPAPDC1A	numeric	Yes	Q5VZY2	PLPP4
seq.13549.15	Disintegrin and metalloproteinase domain-containing protein 29	numeric	Yes	Q9UKF5	ADAM29
seq.13552.7	Switch-associated protein 70	numeric	Yes	Q9UH65	SWAP70
seq.13553.4	DCN1-like protein 3	numeric	Yes	Q8IWE4	DCUN1D3
seq.13554.78	Replication initiator 1	numeric	Yes	Q9BWE0	REPIN1
seq.13556.28	5-hydroxytryptamine receptor 2A	numeric	Yes	P28223	HTR2A
seq.13557.3	Nectin-3	numeric	Yes	Q9NQS3	NECTIN3
seq.13561.5	5-hydroxytryptamine receptor 6	numeric	Yes	P50406	HTR6
seq.13563.259	Acyl-CoA-binding domain-containing protein 7	numeric	Yes	Q8N6N7	ACBD7
seq.13565.2	Retinoblastoma-like protein 2	numeric	Yes	Q08999	RBL2
seq.13566.2	RNA polymerase II subunit A C-terminal domain phosphatase SSU72	numeric	Yes	Q9NP77	SSU72
seq.13567.1	Dihydropyrimidinase-related protein 2	numeric	Yes	Q16555	DPYSL2
seq.13568.30	26S proteasome non-ATPase regulatory subunit 4	numeric	Yes	P55036	PSMD4
seq.13570.43	Vigilin	numeric	Yes	Q00341	HDLBP
seq.13572.43	26S proteasome non-ATPase regulatory subunit 11	numeric	Yes	O00231	PSMD11
seq.13573.5	Actin-related protein 2/3 complex subunit 3	numeric	Yes	O15145	ARPC3
seq.13574.50	Rho-related GTP-binding protein Rho6	numeric	Yes	Q92730	RND1
seq.13575.40	Segment polarity protein dishevelled homolog DVL-2	numeric	Yes	O14641	DVL2
seq.13576.15	Glutathione S-transferase P	numeric	Yes	P09211	GSTP1
seq.13577.25	Splicing factor U2AF 65 kDa subunit	numeric	Yes	P26368	U2AF2
seq.13578.98	Actin-binding LIM protein 3	numeric	Yes	O94929	ABLIM3
seq.13580.2	UDP-N-acetylhexosamine pyrophosphorylase	numeric	Yes	Q16222	UAP1
seq.13583.19	Apoptotic protease-activating factor 1	numeric	Yes	O14727	APAF1
seq.13587.10	Rac GTPase-activating protein 1	numeric	Yes	Q9H0H5	RACGAP1
seq.13588.11	Annexin A9	numeric	Yes	O76027	ANXA9
seq.13589.10	Amyloid beta A4 precursor protein-binding family B member 3:Phosphotyrosine Interaction Domain 2, Isoform IV	numeric	Yes	O95704	APBB3
seq.13590.1	Oligoribonuclease, mitochondrial	numeric	Yes	Q9Y3B8	REXO2
seq.13591.31	DNA primase small subunit	numeric	Yes	P49642	PRIM1
seq.13594.158	ADP-ribosylation factor-binding protein GGA1	numeric	Yes	Q9UJY5	GGA1
seq.13595.20	Thiamine-triphosphatase	numeric	Yes	Q9BU02	THTPA
seq.13596.3	Ras-related protein Rab-27B	numeric	Yes	O00194	RAB27B
seq.13597.20	Ras-related protein Rab-31	numeric	Yes	Q13636	RAB31
seq.13599.15	Rab9 effector protein with kelch motifs	numeric	Yes	Q7Z6M1	RABEPK
seq.13602.6	NHP2-like protein 1	numeric	Yes	P55769	SNU13
seq.13603.7	Rieske domain-containing protein	numeric	Yes	Q8TAC1	RFESD
seq.13604.27	E3 ubiquitin-protein ligase NEURL1	numeric	Yes	O76050	NEURL1
seq.13605.16	Annexin A10	numeric	Yes	Q9UJ72	ANXA10
seq.13609.11	General transcription factor II-I	numeric	Yes	P78347	GTF2I
seq.13610.9	Melanoma-associated antigen 10	numeric	Yes	P43363	MAGEA10
seq.13612.7	Cytohesin-interacting protein	numeric	Yes	O60759	CYTIP
seq.13613.23	Adenylate kinase isoenzyme 5	numeric	Yes	Q9Y6K8	AK5
seq.13614.6	CREB-binding protein	numeric	Yes	Q92793	CREBBP
seq.13615.60	Cytoplasmic protein NCK2	numeric	Yes	O43639	NCK2
seq.13618.15	Mitotic spindle assembly checkpoint protein MAD1	numeric	Yes	Q9Y6D9	MAD1L1
seq.13620.10	ATPase ASNA1	numeric	Yes	O43681	GET3
seq.13621.31	AP-2 complex subunit alpha-2	numeric	Yes	O94973	AP2A2
seq.13622.16	Serine/threonine-protein phosphatase 2A 56 kDa regulatory subunit alpha isoform	numeric	Yes	Q15172	PPP2R5A
seq.13623.4	Histone-lysine N-methyltransferase 2D	numeric	Yes	O14686	KMT2D
seq.13624.17	NAD kinase	numeric	Yes	O95544	NADK
seq.13625.19	Lupus La protein:HTH La-type RNA-binding domain	numeric	Yes	P05455	SSB
seq.13628.58	Growth factor receptor-bound protein 14	numeric	Yes	Q14449	GRB14
seq.13629.25	Cysteine protease ATG4B	numeric	Yes	Q9Y4P1	ATG4B
seq.13631.1	Retinoblastoma-binding protein 5	numeric	Yes	Q15291	RBBP5
seq.13632.10	Zyxin	numeric	Yes	Q15942	ZYX
seq.13634.209	Pirin	numeric	Yes	O00625	PIR
seq.13636.20	Nucleosome assembly protein 1-like 1	numeric	Yes	P55209	NAP1L1
seq.13639.101	General vesicular transport factor p115	numeric	Yes	O60763	USO1
seq.13640.5	B-cell lymphoma 6 protein	numeric	Yes	P41182	BCL6
seq.13642.90	Interferon-induced protein with tetratricopeptide repeats 3	numeric	Yes	O14879	IFIT3
seq.13644.30	Hepatocyte growth factor-regulated tyrosine kinase substrate	numeric	Yes	O14964	HGS
seq.13645.14	Pre-mRNA-splicing factor ATP-dependent RNA helicase PRP16	numeric	Yes	Q92620	DHX38
seq.13650.11	Kv channel-interacting protein 1	numeric	Yes	Q9NZI2	KCNIP1
seq.13651.54	E3 ubiquitin-protein ligase ZFP91	numeric	Yes	Q96JP5	ZFP91
seq.13652.2	TOM1-like protein 1	numeric	Yes	O75674	TOM1L1
seq.13653.335	O-acetyl-ADP-ribose deacetylase MACROD1	numeric	Yes	Q9BQ69	MACROD1
seq.13654.1	Rho-associated protein kinase 2	numeric	Yes	O75116	ROCK2
seq.13655.34	Nucleolin	numeric	Yes	P19338	NCL
seq.13657.2	Bifunctional polynucleotide phosphatase/kinase	numeric	Yes	Q96T60	PNKP
seq.13658.31	Platelet-derived growth factor C	numeric	Yes	Q9NRA1	PDGFC
seq.13659.36	Manganese-transporting ATPase 13A1	numeric	Yes	Q9HD20	ATP13A1
seq.13660.76	Angiopoietin-2	numeric	Yes	O15123	ANGPT2
seq.13661.193	Cystatin-D	numeric	Yes	P28325	CST5
seq.13663.2	Interleukin-4	numeric	Yes	P05112	IL4
seq.13665.35	Serine/threonine-protein phosphatase 2A regulatory subunit B'' subunit alpha	numeric	Yes	Q06190	PPP2R3A
seq.13666.222	Carbonic anhydrase-related protein 10	numeric	Yes	Q9NS85	CA10
seq.13668.44	Tyrosine-protein kinase receptor TYRO3	numeric	Yes	Q06418	TYRO3
seq.13669.6	Fibroblast growth factor receptor 3:Extracellular domain	numeric	Yes	P22607	FGFR3
seq.13670.81	Group IIE secretory phospholipase A2	numeric	Yes	Q9NZK7	PLA2G2E
seq.13671.40	Neutrophil elastase	numeric	Yes	P08246	ELANE
seq.13672.3	Heat shock 70 kDa protein 6	numeric	Yes	P17066	HSPA6
seq.13673.21	T-complex protein 1 subunit eta	numeric	Yes	Q99832	CCT7
seq.13676.46	Inhibin beta B chain	numeric	Yes	P09529	INHBB
seq.13678.169	Complement factor D	numeric	Yes	P00746	CFD
seq.13680.3	NGFI-A-binding protein 2	numeric	Yes	Q15742	NAB2
seq.13681.173	Casein kinase II subunit alpha'	numeric	Yes	P19784	CSNK2A2
seq.13682.47	Macrophage colony-stimulating factor 1 receptor	numeric	Yes	P07333	CSF1R
seq.13683.18	Chloride channel protein ClC-Kb	numeric	Yes	P51801	CLCNKB
seq.13686.2	Interleukin-5 receptor subunit alpha	numeric	Yes	Q01344	IL5RA
seq.13687.5	C-C motif chemokine 1	numeric	Yes	P22362	CCL1
seq.13688.2	Calcyphosin-like protein	numeric	Yes	Q8WWF8	CAPSL
seq.13689.2	Ornithine decarboxylase	numeric	Yes	P11926	ODC1
seq.13690.26	Biglycan	numeric	Yes	P21810	BGN
seq.13691.10	Sodium-coupled monocarboxylate transporter 1	numeric	Yes	Q8N695	SLC5A8
seq.13692.154	WNT1-inducible-signaling pathway protein 1	numeric	Yes	O95388	CCN4
seq.13693.5	Cerebral dopamine neurotrophic factor	numeric	Yes	Q49AH0	CDNF
seq.13694.24	Cytokine receptor-like factor 2	numeric	Yes	Q9HC73	CRLF2
seq.13697.51	Glycerol-3-phosphate dehydrogenase [NAD(+)], cytoplasmic	numeric	Yes	P21695	GPD1
seq.13698.28	Dyslexia-associated protein KIAA0319-like protein	numeric	Yes	Q8IZA0	KIAA0319L
seq.13699.6	Prostate-specific antigen	numeric	Yes	P07288	KLK3
seq.13700.10	Annexin A2	numeric	Yes	P07355	ANXA2
seq.13701.2	C-X-C motif chemokine 13	numeric	Yes	O43927	CXCL13
seq.13704.5	Hydroxymethylglutaryl-CoA synthase, mitochondrial	numeric	Yes	P54868	HMGCS2
seq.13706.12	Interleukin-12 receptor subunit beta-1	numeric	Yes	P42701	IL12RB1
seq.13707.27	SPARC-like protein 1	numeric	Yes	Q14515	SPARCL1
seq.13708.56	Kallikrein-8	numeric	Yes	O60259	KLK8
seq.13710.6	Plasma protease C1 inhibitor	numeric	Yes	P05155	SERPING1
seq.13711.10	Clathrin heavy chain 1	numeric	Yes	Q00610	CLTC
seq.13712.104	Granzyme A	numeric	Yes	P12544	GZMA
seq.13713.164	Vesicle-trafficking protein SEC22a	numeric	Yes	Q96IW7	SEC22A
seq.13717.15	Ficolin-2	numeric	Yes	Q15485	FCN2
seq.13719.19	Serine/threonine-protein kinase PAK 4	numeric	Yes	O96013	PAK4
seq.13720.95	Myeloblastin	numeric	Yes	P24158	PRTN3
seq.13722.105	Complement component C9	numeric	Yes	P02748	C9
seq.13723.6	Interleukin-10	numeric	Yes	P22301	IL10
seq.13724.27	Fibroblast growth factor 19	numeric	Yes	O95750	FGF19
seq.13725.3	Fibroblast growth factor 16	numeric	Yes	O43320	FGF16
seq.13726.4	T-lymphocyte activation antigen CD80	numeric	Yes	P33681	CD80
seq.13727.44	Speckle-type POZ protein	numeric	Yes	O43791	SPOP
seq.13728.19	Endoplasmic reticulum resident protein 29	numeric	Yes	P30040	ERP29
seq.13729.26	Sideroflexin-5	numeric	Yes	Q8TD22	SFXN5
seq.13730.18	Dipeptidyl peptidase 1	numeric	Yes	P53634	CTSC
seq.13731.14	Complement component C7	numeric	Yes	P10643	C7
seq.13732.79	Cardiotrophin-1	numeric	Yes	Q16619	CTF1
seq.13733.5	Interleukin-12 subunit beta	numeric	Yes	P29460	IL12B
seq.13734.22	Interferon lambda-1	numeric	Yes	Q8IU54	IFNL1
seq.13735.1	Rap1 GTPase-activating protein 1	numeric	Yes	P47736	RAP1GAP
seq.13738.8	Inhibin beta A chain	numeric	Yes	P08476	INHBA
seq.13739.3	Leucine-rich repeat transmembrane protein FLRT1	numeric	Yes	Q9NZU1	FLRT1
seq.13740.51	Secreted frizzled-related protein 3	numeric	Yes	Q92765	FRZB
seq.13741.36	Insulin-like growth factor-binding protein 1	numeric	Yes	P08833	IGFBP1
seq.13742.66	Interleukin-22	numeric	Yes	Q9GZX6	IL22
seq.13743.56	Cullin-4B	numeric	Yes	Q13620	CUL4B
seq.13744.37	Interleukin-3 receptor subunit alpha	numeric	Yes	P26951	IL3RA
seq.13745.10	Polycystin-2:Cytoplasmic domain 4	numeric	Yes	Q13563	PKD2
seq.13747.9	Carbonic anhydrase 6	numeric	Yes	P23280	CA6
seq.13748.4	C-C motif chemokine 8	numeric	Yes	P80075	CCL8
seq.13924.13	Myocardial zonula adherens protein	numeric	Yes	P0CAP1	MYZAP
seq.13926.1	RecQ-mediated genome instability protein 1	numeric	Yes	Q9H9A7	RMI1
seq.13929.27	Peroxisomal carnitine O-octanoyltransferase	numeric	Yes	Q9UKG9	CROT
seq.13930.3	DNA dC->dU-editing enzyme APOBEC-3G	numeric	Yes	Q9HC16	APOBEC3G
seq.13931.22	26S proteasome non-ATPase regulatory subunit 9	numeric	Yes	O00233	PSMD9
seq.13932.45	Rho guanine nucleotide exchange factor 7	numeric	Yes	Q14155	ARHGEF7
seq.13933.276	NGFI-A-binding protein 1	numeric	Yes	Q13506	NAB1
seq.13934.3	Guanine nucleotide exchange factor DBS	numeric	Yes	O15068	MCF2L
seq.13936.24	Phosphoglycerate kinase 2	numeric	Yes	P07205	PGK2
seq.13937.75	Cullin-associated NEDD8-dissociated protein 1	numeric	Yes	Q86VP6	CAND1
seq.13939.14	UTP--glucose-1-phosphate uridylyltransferase	numeric	Yes	Q16851	UGP2
seq.13940.19	Gamma-interferon-inducible protein 16:Isoform 2, Hematopoietic expression, interferon-inducible nature, and nuclear localization 1	numeric	Yes	Q16666	IFI16
seq.13941.82	Phenylalanine--tRNA ligase, mitochondrial	numeric	Yes	O95363	FARS2
seq.13942.140	SPRY domain-containing SOCS box protein 1	numeric	Yes	Q96BD6	SPSB1
seq.13943.38	Protein dpy-30 homolog	numeric	Yes	Q9C005	DPY30
seq.13944.3	Sulfotransferase 1A3	numeric	Yes	P0DMM9	SULT1A3
seq.13946.8	Probable ATP-dependent RNA helicase DDX23	numeric	Yes	Q9BUQ8	DDX23
seq.13947.371	Peroxisomal NADH pyrophosphatase NUDT12	numeric	Yes	Q9BQG2	NUDT12
seq.13948.50	Gamma-aminobutyric acid type B receptor subunit 2:Extracellular domain	numeric	Yes	O75899	GABBR2
seq.13950.9	Collagen type IV alpha-3-binding protein:StAR-related lipid-transfer domain, isoform 2	numeric	Yes	Q9Y5P4	CERT1
seq.13954.9	Glucosamine 6-phosphate N-acetyltransferase	numeric	Yes	Q96EK6	GNPNAT1
seq.13955.33	Death-associated protein kinase 1	numeric	Yes	P53355	DAPK1
seq.13958.5	Probable RNA-binding protein 46	numeric	Yes	Q8TBY0	RBM46
seq.13959.7	Cytosol aminopeptidase	numeric	Yes	P28838	LAP3
seq.13960.15	Arf-GAP with GTPase, ANK repeat and PH domain-containing protein 3	numeric	Yes	Q96P47	AGAP3
seq.13961.18	Kinesin-like protein KIF3A	numeric	Yes	Q9Y496	KIF3A
seq.13963.7	Toll-interacting protein	numeric	Yes	Q9H0E2	TOLLIP
seq.13966.30	Myomesin-3	numeric	Yes	Q5VTT5	MYOM3
seq.13967.14	Thioredoxin reductase 1, cytoplasmic	numeric	Yes	Q16881	TXNRD1
seq.13969.24	Importin subunit alpha-7	numeric	Yes	O60684	KPNA6
seq.13972.4	17-beta-hydroxysteroid dehydrogenase 14	numeric	Yes	Q9BPX1	HSD17B14
seq.13973.62	Tubulin--tyrosine ligase	numeric	Yes	Q8NG68	TTL
seq.13975.56	Liprin-alpha-1	numeric	Yes	Q13136	PPFIA1
seq.13976.9	Rho guanine nucleotide exchange factor 1	numeric	Yes	Q92888	ARHGEF1
seq.13977.28	BRCA1-associated RING domain protein 1	numeric	Yes	Q99728	BARD1
seq.13978.122	T-box transcription factor TBX3	numeric	Yes	O15119	TBX3
seq.13979.3	Anion exchange transporter	numeric	Yes	Q8TE54	SLC26A7
seq.13982.33	Regulator of G-protein signaling 18	numeric	Yes	Q9NS28	RGS18
seq.13983.27	Quinone oxidoreductase	numeric	Yes	Q08257	CRYZ
seq.13984.23	ATP-dependent RNA helicase DDX25	numeric	Yes	Q9UHL0	DDX25
seq.13985.12	E3 ubiquitin-protein ligase SMURF2	numeric	Yes	Q9HAU4	SMURF2
seq.13986.6	LanC-like protein 1	numeric	Yes	O43813	LANCL1
seq.13988.67	NmrA-like family domain-containing protein 1	numeric	Yes	Q9HBL8	NMRAL1
seq.13990.1	Pyruvate carboxylase, mitochondrial	numeric	Yes	P11498	PC
seq.13991.47	Eukaryotic translation initiation factor 4 gamma 3	numeric	Yes	O43432	EIF4G3
seq.13992.12	Vesicle-fusing ATPase	numeric	Yes	P46459	NSF
seq.13993.20	Band 4.1-like protein 1	numeric	Yes	Q9H4G0	EPB41L1
seq.13994.1	rRNA 2'-O-methyltransferase fibrillarin	numeric	Yes	P22087	FBL
seq.13996.16	Phosphopantothenoylcysteine decarboxylase	numeric	Yes	Q96CD2	PPCDC
seq.13998.26	Adenylosuccinate synthetase isozyme 1	numeric	Yes	Q8N142	ADSS1
seq.14002.18	Dedicator of cytokinesis protein 9	numeric	Yes	Q9BZ29	DOCK9
seq.14005.2	Chromodomain-helicase-DNA-binding protein 7	numeric	Yes	Q9P2D1	CHD7
seq.14006.36	Glycine N-methyltransferase	numeric	Yes	Q14749	GNMT
seq.14007.22	Bifunctional 3'-phosphoadenosine 5'-phosphosulfate synthase 1	numeric	Yes	O43252	PAPSS1
seq.14008.22	mRNA-decapping enzyme 1A	numeric	Yes	Q9NPI6	DCP1A
seq.14009.65	Tumor necrosis factor alpha-induced protein 3	numeric	Yes	P21580	TNFAIP3
seq.14011.17	Protein S100-A11	numeric	Yes	P31949	S100A11
seq.14012.17	Probable ATP-dependent RNA helicase DHX58	numeric	Yes	Q96C10	DHX58
seq.14013.11	TRAF family member-associated NF-kappa-B activator	numeric	Yes	Q92844	TANK
seq.14019.73	Envoplakin	numeric	Yes	Q92817	EVPL
seq.14021.81	Mediator of RNA polymerase II transcription subunit 4	numeric	Yes	Q9NPJ6	MED4
seq.14022.17	Interleukin-17B	numeric	Yes	Q9UHF5	IL17B
seq.14023.84	Bone sialoprotein 2	numeric	Yes	P21815	IBSP
seq.14024.196	Ectodysplasin-A, secreted form	numeric	Yes	Q92838	EDA
seq.14025.18	Tumor necrosis factor receptor superfamily member 9	numeric	Yes	Q07011	TNFRSF9
seq.14026.24	Interleukin-17F	numeric	Yes	Q96PD4	IL17F
seq.14028.22	Phosphatidylinositol 4-phosphate 3-kinase C2 domain-containing subunit alpha	numeric	Yes	O00443	PIK3C2A
seq.14029.42	COP9 signalosome complex subunit 2	numeric	Yes	P61201	COPS2
seq.14030.21	Tumor necrosis factor ligand superfamily member 4	numeric	Yes	P23510	TNFSF4
seq.14031.18	Fibroblast growth factor 7	numeric	Yes	P21781	FGF7
seq.14032.2	Vascular endothelial growth factor A, isoform 121	numeric	Yes	P15692	VEGFA
seq.14034.22	Tumor-associated calcium signal transducer 2	numeric	Yes	P09758	TACSTD2
seq.14035.13	T-lymphoma invasion and metastasis-inducing protein 1	numeric	Yes	Q13009	TIAM1
seq.14036.116	Multiple PDZ domain protein	numeric	Yes	O75970	MPDZ
seq.14037.18	Ran-binding protein 3	numeric	Yes	Q9H6Z4	RANBP3
seq.14038.130	Cystatin-F	numeric	Yes	O76096	CST7
seq.14039.33	Kallikrein-5	numeric	Yes	Q9Y337	KLK5
seq.14041.13	Granzyme B	numeric	Yes	P10144	GZMB
seq.14042.11	Secreted frizzled-related protein 1	numeric	Yes	Q8N474	SFRP1
seq.14043.12	Early endosome antigen 1	numeric	Yes	Q15075	EEA1
seq.14045.12	Nuclear receptor coactivator 2	numeric	Yes	Q15596	NCOA2
seq.14047.78	Brain-derived neurotrophic factor	numeric	Yes	P23560	BDNF
seq.14048.7	Interleukin-1 Receptor accessory protein	numeric	Yes	Q9NPH3	IL1RAP
seq.14049.17	Interleukin-7	numeric	Yes	P13232	IL7
seq.14050.61	Ephrin-A4	numeric	Yes	P52798	EFNA4
seq.14051.54	Forkhead box protein C2	numeric	Yes	Q99958	FOXC2
seq.14052.26	Protein unc-13 homolog A	numeric	Yes	Q9UPW8	UNC13A
seq.14054.17	Interleukin-15 receptor subunit alpha	numeric	Yes	Q13261	IL15RA
seq.14056.4	Glycoprotein hormones alpha chain	numeric	Yes	P01215	CGA
seq.14057.68	Tumor necrosis factor ligand superfamily member 15	numeric	Yes	O95150	TNFSF15
seq.14060.67	Neutrophil cytosol factor 4	numeric	Yes	Q15080	NCF4
seq.14061.48	Tumor necrosis factor ligand superfamily member 11	numeric	Yes	O14788	TNFSF11
seq.14063.17	Oncostatin-M	numeric	Yes	P13725	OSM
seq.14064.21	Peptidoglycan recognition protein 1	numeric	Yes	O75594	PGLYRP1
seq.14065.11	T-cell surface glycoprotein CD5:Cytoplasmic domain	numeric	Yes	P06127	CD5
seq.14066.49	Membrane-associated guanylate kinase, WW and PDZ domain-containing protein 2	numeric	Yes	Q86UL8	MAGI2
seq.14067.6	Plakophilin-2	numeric	Yes	Q99959	PKP2
seq.14068.29	C-C motif chemokine 25	numeric	Yes	O15444	CCL25
seq.14069.61	Carbonic anhydrase 4	numeric	Yes	P22748	CA4
seq.14070.56	Intersectin-1	numeric	Yes	Q15811	ITSN1
seq.14072.9	Translationally-controlled tumor protein	numeric	Yes	P13693	TPT1
seq.14073.31	Hemopexin	numeric	Yes	P02790	HPX
seq.14074.2	SHC-transforming protein 2	numeric	Yes	P98077	SHC2
seq.14076.74	Cystatin-S	numeric	Yes	P01036	CST4
seq.14077.6	Ficolin-3	numeric	Yes	O75636	FCN3
seq.14078.69	Lymphotactin	numeric	Yes	P47992	XCL1
seq.14079.14	Interleukin-18 receptor 1	numeric	Yes	Q13478	IL18R1
seq.14081.5	NKG2D ligand 1	numeric	Yes	Q9BZM6	ULBP1
seq.14082.56	Talin-2	numeric	Yes	Q9Y4G6	TLN2
seq.14083.25	Selenide, water dikinase 1	numeric	Yes	P49903	SEPHS1
seq.14085.28	Interleukin-13	numeric	Yes	P35225	IL13
seq.14086.11	Acid sphingomyelinase-like phosphodiesterase 3a	numeric	Yes	Q92484	SMPDL3A
seq.14088.38	Insulin-like growth factor-binding protein 6	numeric	Yes	P24592	IGFBP6
seq.14090.23	Differentially expressed in FDCP 6 homolog	numeric	Yes	Q9H4E7	DEF6
seq.14091.42	Carbonyl reductase [NADPH] 3	numeric	Yes	O75828	CBR3
seq.14093.10	Fms-related tyrosine kinase 3 ligand	numeric	Yes	P49771	FLT3LG
seq.14094.29	Heparin-binding EGF-like growth factor	numeric	Yes	Q99075	HBEGF
seq.14095.1	NKG2-D type II integral membrane protein	numeric	Yes	P26718	KLRK1
seq.14097.86	Carbohydrate sulfotransferase 15	numeric	Yes	Q7LFX5	CHST15
seq.14098.28	Cysteine--tRNA ligase, cytoplasmic	numeric	Yes	P49589	CARS1
seq.14099.20	Proteasome subunit alpha type-4	numeric	Yes	P25789	PSMA4
seq.14100.63	Complement C1q subcomponent subunit C	numeric	Yes	P02747	C1QC
seq.14101.2	Ciliary neurotrophic factor receptor subunit alpha	numeric	Yes	P26992	CNTFR
seq.14102.6	Granulysin	numeric	Yes	P22749	GNLY
seq.14103.12	Tryptase gamma	numeric	Yes	Q9NRR2	TPSG1
seq.14104.1	TLR4 interactor with leucine rich repeats:Cytoplasmic domain	numeric	Yes	Q7L0X0	TRIL
seq.14105.5	Kallistatin	numeric	Yes	P29622	SERPINA4
seq.14106.46	Rap1 GTPase-GDP dissociation stimulator 1	numeric	Yes	P52306	RAP1GDS1
seq.14107.1	5-formyltetrahydrofolate cyclo-ligase	numeric	Yes	P49914	MTHFS
seq.14108.15	Transforming growth factor beta-1	numeric	Yes	P01137	TGFB1
seq.14109.15	C-C motif chemokine 15	numeric	Yes	Q16663	CCL15
seq.14110.200	SPARC	numeric	Yes	P09486	SPARC
seq.14111.15	Thrombospondin-2	numeric	Yes	P35442	THBS2
seq.14112.40	Tumor necrosis factor receptor superfamily member 19L	numeric	Yes	Q969Z4	RELT
seq.14114.18	PILR alpha-associated neural protein	numeric	Yes	Q8IYJ0	PIANP
seq.14115.34	Adrenomedullin	numeric	Yes	P35318	ADM
seq.14116.129	Protein S100-A4	numeric	Yes	P26447	S100A4
seq.14120.2	E3 ubiquitin-protein ligase RNF43	numeric	Yes	Q68DV7	RNF43
seq.14121.24	Tumor necrosis factor receptor superfamily member 10D	numeric	Yes	Q9UBN6	TNFRSF10D
seq.14122.132	E3 ubiquitin-protein ligase ZNRF3	numeric	Yes	Q9ULT6	ZNRF3
seq.14123.34	V-type immunoglobulin domain-containing suppressor of T-cell activation:Extracellular domain	numeric	Yes	Q9H7M9	VSIR
seq.14124.6	Ephrin-A2	numeric	Yes	O43921	EFNA2
seq.14125.5	Apolipoprotein M	numeric	Yes	O95445	APOM
seq.14127.240	Interferon beta	numeric	Yes	P01574	IFNB1
seq.14128.121	Interferon alpha-10	numeric	Yes	P01566	IFNA10
seq.14129.1	Interferon alpha-7	numeric	Yes	P01567	IFNA7
seq.14131.37	Ephrin-B2:Extracellular domain	numeric	Yes	P52799	EFNB2
seq.14132.21	HERV-H LTR-associating protein 2	numeric	Yes	Q9UM44	HHLA2
seq.14133.93	Interleukin-1 receptor type 2	numeric	Yes	P27930	IL1R2
seq.14134.49	Amphoterin-induced protein 2	numeric	Yes	Q86SJ2	AMIGO2
seq.14135.3	Relaxin receptor 1	numeric	Yes	Q9HBX9	RXFP1
seq.14136.234	Complement component C1q receptor	numeric	Yes	Q9NPY3	CD93
seq.14139.16	Neuregulin-4	numeric	Yes	Q8WWG1	NRG4
seq.14143.8	Histone H2B type 2-E	numeric	Yes	Q16778	H2BC21
seq.14144.3	Histone H2A type 3	numeric	Yes	Q7L7L0	H2AW
seq.14146.92	Histone H3.1	numeric	Yes	P68431	H3C1
seq.14148.2	Ubiquitin-like protein ISG15	numeric	Yes	P05161	ISG15
seq.14149.9	Interleukin-36 beta	numeric	Yes	Q9NZH7	IL36B
seq.14150.7	Interleukin-36 alpha	numeric	Yes	Q9UHA7	IL36A
seq.14151.4	Ubiquitin-like protein ISG15	numeric	Yes	P05161	ISG15
seq.14153.8	Ephrin-A3	numeric	Yes	P52797	EFNA3
seq.14156.33	14-3-3 protein beta/alpha	numeric	Yes	P31946	YWHAB
seq.14157.21	14-3-3 protein epsilon	numeric	Yes	P62258	YWHAE
seq.14158.17	Annexin A5	numeric	Yes	P08758	ANXA5
seq.14175.78	SCP2 sterol-binding domain-containing protein 1	numeric	Yes	Q9UJQ7	SCP2D1
seq.14178.18	Cyclin-dependent kinase inhibitor 3	numeric	Yes	Q16667	CDKN3
seq.14186.13	E3 ubiquitin-protein ligase rififylin	numeric	Yes	Q8WZ73	RFFL
seq.14192.31	Phosducin-like protein 2	numeric	Yes	Q8N4E4	PDCL2
seq.14197.2	PR domain zinc finger protein 1	numeric	Yes	O75626	PRDM1
seq.14203.3	Annexin A7	numeric	Yes	P20073	ANXA7
seq.14204.55	Forkhead box protein J2	numeric	Yes	Q9P0K8	FOXJ2
seq.14205.6	Protein HEXIM2	numeric	Yes	Q96MH2	HEXIM2
seq.14206.28	Amyloid beta A4 precursor protein-binding family B member 1:Phosphotyrosine Interaction Domain 2	numeric	Yes	O00213	APBB1
seq.14208.3	Retinoid-binding protein 7	numeric	Yes	Q96R05	RBP7
seq.14216.35	Probable ATP-dependent RNA helicase DDX46	numeric	Yes	Q7L014	DDX46
seq.14226.120	S-methylmethionine--homocysteine S-methyltransferase BHMT2	numeric	Yes	Q9H2M3	BHMT2
seq.14227.21	Myosin light chain 6B	numeric	Yes	P14649	MYL6B
seq.14229.5	Adenylyltransferase and sulfurtransferase MOCS3	numeric	Yes	O95396	MOCS3
seq.14237.1	Heat shock 70 kDa protein 1A	numeric	Yes	P0DMV8	HSPA1A
seq.14245.195	Sorting nexin-7	numeric	Yes	Q9UNH6	SNX7
seq.14246.50	Docking protein 2	numeric	Yes	O60496	DOK2
seq.14249.68	Probable E3 ubiquitin-protein ligase MID2	numeric	Yes	Q9UJV3	MID2
seq.14250.115	Bleomycin hydrolase	numeric	Yes	Q13867	BLMH
seq.14254.27	Tyrosine-protein phosphatase non-receptor type 4	numeric	Yes	P29074	PTPN4
seq.14260.112	Neuroepithelial cell-transforming gene 1 protein	numeric	Yes	Q7Z628	NET1
seq.14268.4	Sulfiredoxin-1	numeric	Yes	Q9BYN0	SRXN1
seq.14271.23	Ras-related protein Rab-6B	numeric	Yes	Q9NRW1	RAB6B
seq.14273.19	Prolyl endopeptidase	numeric	Yes	P48147	PREP
seq.14283.12	Ras-related protein Rab-14	numeric	Yes	P61106	RAB14
seq.14284.23	eIF-2-alpha kinase GCN2	numeric	Yes	Q9P2K8	EIF2AK4
seq.14286.2	Nuclear factor of activated T-cells, cytoplasmic 1	numeric	Yes	O95644	NFATC1
seq.14287.6	Ras-related protein Rab-5C	numeric	Yes	P51148	RAB5C
seq.14291.53	Arf-GAP with GTPase, ANK repeat and PH domain-containing protein 2	numeric	Yes	Q99490	AGAP2
seq.14294.61	Methyl-CpG-binding domain protein 1	numeric	Yes	Q9UIS9	MBD1
seq.14309.8	Heterogeneous nuclear ribonucleoprotein H	numeric	Yes	P31943	HNRNPH1
seq.14314.6	Peptidyl-prolyl cis-trans isomerase-like 2	numeric	Yes	Q13356	PPIL2
seq.14318.1	Vacuolar protein sorting-associated protein 29	numeric	Yes	Q9UBQ0	VPS29
seq.14324.52	Structural maintenance of chromosomes protein 3	numeric	Yes	Q9UQE7	SMC3
seq.14326.4	Ubiquitin-conjugating enzyme E2 E1	numeric	Yes	P51965	UBE2E1
seq.14329.4	Death-inducer obliterator 1	numeric	Yes	Q9BTC0	DIDO1
seq.14331.262	Dynein light chain Tctex-type 1	numeric	Yes	P63172	DYNLT1
seq.14332.3	Ras-related protein Ral-A	numeric	Yes	P11233	RALA
seq.14334.3	Recoverin	numeric	Yes	P35243	RCVRN
seq.14337.1	Trafficking protein particle complex subunit 3	numeric	Yes	O43617	TRAPPC3
seq.14341.8	Protein FAM69C	numeric	Yes	Q0P6D2	DIPK1C
seq.14583.49	Growth/differentiation factor 8	numeric	Yes	O14793	MSTN
seq.14587.16	Growth/differentiation factor 11	numeric	Yes	O95390	GDF11
seq.14593.152	Protein FAM210A	numeric	Yes	Q96ND0	FAM210A
seq.14597.5	Semaphorin-6C, cytoplasmic	numeric	Yes	Q9H3T2	SEMA6C
seq.14599.18	Stabilin-1	numeric	Yes	Q9NY15	STAB1
seq.14603.51	Uncharacterized protein KIAA0040	numeric	Yes	Q15053	KIAA0040
seq.14614.41	Noncompact myelin-associated protein	numeric	Yes	Q5T1S8	NCMAP
seq.14615.46	Keratin-associated protein 2-4	numeric	Yes	Q9BYR9	KRTAP2-4
seq.14616.16	Zinc finger protein 382	numeric	Yes	Q96SR6	ZNF382
seq.14618.26	Vesicular, overexpressed in cancer, prosurvival protein 1	numeric	Yes	Q96AW1	VOPP1
seq.14619.8	Zinc finger protein 526	numeric	Yes	Q8TF50	ZNF526
seq.14623.26	Small ubiquitin-related modifier 3	numeric	Yes	P55854	SUMO3
seq.14624.51	Transcriptional repressor CTCF	numeric	Yes	P49711	CTCF
seq.14628.72	F-box only protein 3	numeric	Yes	Q9UK99	FBXO3
seq.14631.22	Dual specificity protein phosphatase 16	numeric	Yes	Q9BY84	DUSP16
seq.14633.26	Transmembrane protein 185A	numeric	Yes	Q8NFB2	TMEM185A
seq.14634.13	Lutropin-choriogonadotropic hormone receptor	numeric	Yes	P22888	LHCGR
seq.14636.25	Ribonuclease UK114	numeric	Yes	P52758	RIDA
seq.14645.253	Glutathione S-transferase A4	numeric	Yes	O15217	GSTA4
seq.14655.1	DnaJ homolog subfamily C member 17	numeric	Yes	Q9NVM6	DNAJC17
seq.14662.6	Myeloid zinc finger 1	numeric	Yes	P28698	MZF1
seq.14663.44	E3 ubiquitin-protein ligase RNF8	numeric	Yes	O76064	RNF8
seq.14670.1	Ski-like protein	numeric	Yes	P12757	SKIL
seq.14674.63	Protein kinase C and casein kinase substrate in neurons protein 3	numeric	Yes	Q9UKS6	PACSIN3
seq.14675.20	Eukaryotic translation initiation factor 4B	numeric	Yes	P23588	EIF4B
seq.14684.17	Calpain-2 catalytic subunit	numeric	Yes	P17655	CAPN2
seq.14685.17	RAC-beta serine/threonine-protein kinase	numeric	Yes	P31751	AKT2
seq.14687.6	Perilipin-3	numeric	Yes	O60664	PLIN3
seq.14688.6	Tyrosine-protein phosphatase non-receptor type 7	numeric	Yes	P35236	PTPN7
seq.14689.3	Protein SEC13 homolog	numeric	Yes	P55735	SEC13
seq.14692.3	Zinc finger protein 276	numeric	Yes	Q8N554	ZNF276
seq.14696.45	Tryptase beta-2	numeric	Yes	P20231	TPSB2
seq.14703.6	Prokineticin-1	numeric	Yes	P58294	PROK1
seq.14705.1	Vascular endothelial growth factor D	numeric	Yes	O43915	VEGFD
seq.14708.59	Complement component C8 gamma chain	numeric	Yes	P07360	C8G
seq.14711.27	Cystatin-M	numeric	Yes	Q15828	CST6
seq.14713.46	Azurocidin	numeric	Yes	P20160	AZU1
seq.14747.9	Cytokine receptor-like factor 1	numeric	Yes	O75462	CRLF1
seq.14748.31	Rho GTPase-activating protein 5	numeric	Yes	Q13017	ARHGAP5
seq.14755.4	Lactotransferrin	numeric	Yes	P02788	LTF
seq.14756.29	Intercellular adhesion molecule 2	numeric	Yes	P13598	ICAM2
seq.14757.144	Fibroblast growth factor 8 isoform B	numeric	Yes	P55075	FGF8
seq.14759.149	Cadherin-1	numeric	Yes	P12830	CDH1
seq.15295.81	Insulin-like growth factor II:Mature	numeric	Yes	P01344	IGF2
seq.15297.3	Protein S100-A3	numeric	Yes	P33764	S100A3
seq.15298.199	Neuropilin and tolloid-like protein 1	numeric	Yes	Q8TDF5	NETO1
seq.15299.102	LDLR chaperone MESD	numeric	Yes	Q14696	MESD
seq.15300.66	Coiled-coil domain-containing protein 134	numeric	Yes	Q9H6E4	CCDC134
seq.15301.24	Acrosomal protein SP-10	numeric	Yes	P26436	ACRV1
seq.15303.63	Protein S100-A5	numeric	Yes	P33763	S100A5
seq.15304.1	Regenerating islet-derived protein 3-alpha	numeric	Yes	Q06141	REG3A
seq.15305.7	Secretagogin	numeric	Yes	O76038	SCGN
seq.15306.20	Immunoglobulin J chain	numeric	Yes	P01591	JCHAIN
seq.15308.108	Brorin	numeric	Yes	Q2TAL6	VWC2
seq.15310.61	Protein regulator of cytokinesis 1	numeric	Yes	O43663	PRC1
seq.15312.14	Protein argonaute-1	numeric	Yes	Q9UL18	AGO1
seq.15313.28	Mitotic spindle assembly checkpoint protein MAD2A	numeric	Yes	Q13257	MAD2L1
seq.15314.49	Chloride intracellular channel protein 4	numeric	Yes	Q9Y696	CLIC4
seq.15315.64	Copper homeostasis protein cutC homolog	numeric	Yes	Q9NTM9	CUTC
seq.15316.262	Thioredoxin-like protein 4B	numeric	Yes	Q9NX01	TXNL4B
seq.15318.75	Protein S100-A10	numeric	Yes	P60903	S100A10
seq.15319.226	Cyclin-A1	numeric	Yes	P78396	CCNA1
seq.15321.8	Complexin-2	numeric	Yes	Q6PUV4	CPLX2
seq.15322.35	Death domain-containing protein CRADD	numeric	Yes	P78560	CRADD
seq.15323.112	Protein argonaute-3	numeric	Yes	Q9H9G7	AGO3
seq.15324.58	Ferritin light chain	numeric	Yes	P02792	FTL
seq.15325.14	Neuromodulin	numeric	Yes	P17677	GAP43
seq.15326.64	Guanylate-binding protein 1	numeric	Yes	P32455	GBP1
seq.15329.167	Ragulator complex protein LAMTOR2	numeric	Yes	Q9Y2Q5	LAMTOR2
seq.15331.47	Histone-binding protein RBBP4	numeric	Yes	Q09028	RBBP4
seq.15333.11	Stromal cell-derived factor 2	numeric	Yes	Q99470	SDF2
seq.15336.7	Selenoprotein M	numeric	Yes	Q8WWX9	SELENOM
seq.15339.32	Cofilin-2	numeric	Yes	Q9Y281	CFL2
seq.15343.337	Kininogen, HMW, Two Chain	numeric	Yes	P01042	KNG1
seq.15346.31	Interferon gamma	numeric	Yes	P01579	IFNG
seq.15347.12	Hemopexin	numeric	Yes	P02790	HPX
seq.15358.28	Neuroendocrine protein 7B2	numeric	Yes	P05408	SCG5
seq.15361.37	Ankyrin repeat domain-containing protein 1	numeric	Yes	Q15327	ANKRD1
seq.15363.32	Apolipoprotein A-V	numeric	Yes	Q6Q788	APOA5
seq.15364.101	Apolipoprotein C-I	numeric	Yes	P02654	APOC1
seq.15365.41	Adhesion G protein-coupled receptor B3	numeric	Yes	O60242	ADGRB3
seq.15367.38	BPI fold-containing family B member 1	numeric	Yes	Q8TDL5	BPIFB1
seq.15368.3	BMP-binding endothelial regulator protein	numeric	Yes	Q8N8U9	BMPER
seq.15370.5	BolA-like protein 1	numeric	Yes	Q9Y3E2	BOLA1
seq.15372.43	Bromodomain-containing protein 2	numeric	Yes	P25440	BRD2
seq.15374.15	Gastrokine-1	numeric	Yes	Q9NS71	GKN1
seq.15375.49	Carboxypeptidase B	numeric	Yes	P15086	CPB1
seq.15376.134	Cathepsin E	numeric	Yes	P14091	CTSE
seq.15381.45	Discoidin domain-containing receptor 2	numeric	Yes	Q16832	DDR2
seq.15383.200	Endothelin-3	numeric	Yes	P14138	EDN3
seq.15384.15	Klotho	numeric	Yes	Q9UEF7	KL
seq.15385.116	Fatty acid-binding protein, intestinal	numeric	Yes	P12104	FABP2
seq.15386.7	Fatty acid-binding protein, adipocyte	numeric	Yes	P15090	FABP4
seq.15387.44	Neuropilin-2	numeric	Yes	O60462	NRP2
seq.15388.24	Low affinity immunoglobulin gamma Fc region receptor III-A	numeric	Yes	P08637	FCGR3A
seq.15389.1	Frataxin, mitochondrial	numeric	Yes	Q16595	FXN
seq.15390.3	Galanin	numeric	Yes	P22466	GAL
seq.15391.114	Growth arrest-specific protein 6	numeric	Yes	Q14393	GAS6
seq.15394.79	Netrin receptor UNC5B	numeric	Yes	Q8IZJ1	UNC5B
seq.15395.15	Glutathione S-transferase Mu 1	numeric	Yes	P09488	GSTM1
seq.15398.2	FAD-linked sulfhydryl oxidase ALR	numeric	Yes	P55789	GFER
seq.15402.2	DNA-binding protein inhibitor ID-1	numeric	Yes	P41134	ID1
seq.15403.53	DNA-binding protein inhibitor ID-2	numeric	Yes	Q02363	ID2
seq.15404.3	Interferon alpha-21	numeric	Yes	P01568	IFNA21
seq.15405.23	Interferon alpha-4	numeric	Yes	P05014	IFNA4
seq.15412.40	Baculoviral IAP repeat-containing protein 7	numeric	Yes	Q96CA5	BIRC7
seq.15413.3	Phosphatidylcholine-sterol acyltransferase	numeric	Yes	P04180	LCAT
seq.15414.316	L-lactate dehydrogenase A chain	numeric	Yes	P00338	LDHA
seq.15416.54	Lysozyme g-like protein 2	numeric	Yes	Q86SG7	LYG2
seq.15417.3	Serpin B5	numeric	Yes	P36952	SERPINB5
seq.15418.25	Mitogen-activated protein kinase 10	numeric	Yes	P53779	MAPK10
seq.15419.15	Matrix metalloproteinase-20	numeric	Yes	O60882	MMP20
seq.15422.12	Myelin P2 protein	numeric	Yes	P02689	PMP2
seq.15426.5	Sialidase-1	numeric	Yes	Q99519	NEU1
seq.15427.35	Lysyl oxidase homolog 3	numeric	Yes	P58215	LOXL3
seq.15430.165	Opticin	numeric	Yes	Q9UBM4	OPTC
seq.15431.31	Ornithine carbamoyltransferase, mitochondrial	numeric	Yes	P00480	OTC
seq.15432.1	Otoraplin	numeric	Yes	Q9NRC9	OTOR
seq.15433.4	Proto-oncogene tyrosine-protein kinase Src	numeric	Yes	P12931	SRC
seq.15434.5	Prepronociceptin	numeric	Yes	Q13519	PNOC
seq.15435.4	Purine nucleoside phosphorylase	numeric	Yes	P00491	PNP
seq.15436.40	Receptor activity-modifying protein 1	numeric	Yes	O60894	RAMP1
seq.15437.11	Receptor activity-modifying protein 3	numeric	Yes	O60896	RAMP3
seq.15439.21	Rho-related GTP-binding protein RhoE	numeric	Yes	P61587	RND3
seq.15440.57	Neuroendocrine convertase 2	numeric	Yes	P16519	PCSK2
seq.15441.6	Ganglioside GM2 activator	numeric	Yes	P17900	GM2A
seq.15444.45	Serpin B4	numeric	Yes	P48594	SERPINB4
seq.15446.25	Neuregulin-1, sensory and motor neuron-derived factor isoform	numeric	Yes	Q02297	NRG1
seq.15447.45	Sorbitol dehydrogenase	numeric	Yes	Q00796	SORD
seq.15448.47	Sequestosome-1	numeric	Yes	Q13501	SQSTM1
seq.15449.33	T-cell immunoglobulin and mucin domain-containing protein 4	numeric	Yes	Q96H15	TIMD4
seq.15452.5	5'-Nucleotidase	numeric	Yes	P21589	NT5E
seq.15453.3	Alpha-1-microglobulin	numeric	Yes	P02760	AMBP
seq.15455.40	Disintegrin and metalloproteinase domain-containing protein 15:Extracellular domain	numeric	Yes	Q13444	ADAM15
seq.15457.14	Aminopeptidase N	numeric	Yes	P15144	ANPEP
seq.15460.9	Dipeptidyl peptidase 4	numeric	Yes	P27487	DPP4
seq.15462.28	T-cell surface glycoprotein CD8 alpha chain	numeric	Yes	P01732	CD8A
seq.15465.79	Protein canopy homolog 4	numeric	Yes	Q8N129	CNPY4
seq.15466.30	Collagen alpha-1(IX) chain	numeric	Yes	P20849	COL9A1
seq.15467.10	Collagen triple helix repeat-containing protein 1	numeric	Yes	Q96CG8	CTHRC1
seq.15468.14	Complement factor H-related protein 1	numeric	Yes	Q03591	CFHR1
seq.15470.11	Beta-hexosaminidase subunit beta	numeric	Yes	P07686	HEXB
seq.15471.29	Pancreatic lipase-related protein 2	numeric	Yes	P54317	PNLIPRP2
seq.15472.16	Low-density lipoprotein receptor-related protein 11	numeric	Yes	Q86VZ4	LRP11
seq.15474.7	Peptidyl-prolyl cis-trans isomerase NIMA-interacting 1	numeric	Yes	Q13526	PIN1
seq.15475.4	Phospholipid transfer protein	numeric	Yes	P55058	PLTP
seq.15476.6	Regenerating islet-derived protein 3-gamma	numeric	Yes	Q6UW15	REG3G
seq.15480.2	Vascular non-inflammatory molecule 2	numeric	Yes	O95498	VNN2
seq.15481.45	Antibacterial protein LL-37	numeric	Yes	P49913	CAMP
seq.15482.12	Alpha-2-macroglobulin-like protein 1	numeric	Yes	A8K2U0	A2ML1
seq.15483.377	Agrin	numeric	Yes	O00468	AGRN
seq.15486.126	Amiloride-sensitive amine oxidase [copper-containing]	numeric	Yes	P19801	AOC1
seq.15487.164	Liver carboxylesterase 1	numeric	Yes	P23141	CES1
seq.15491.20	Endosialin	numeric	Yes	Q9HCU0	CD248
seq.15492.1	Cysteine-rich motor neuron 1 protein:Extracellular domain	numeric	Yes	Q9NZV1	CRIM1
seq.15494.11	Fibroblast growth factor-binding protein 1	numeric	Yes	Q14512	FGFBP1
seq.15495.9	Folate receptor gamma	numeric	Yes	P41439	FOLR3
seq.15497.9	Heparan sulfate glucosamine 3-O-sulfotransferase 1	numeric	Yes	O14792	HS3ST1
seq.15499.11	Attractin	numeric	Yes	O75882	ATRN
seq.15503.15	Left-right determination factor 2	numeric	Yes	O00292	LEFTY2
seq.15503.20	Left-right determination factor 2	numeric	Yes	O00292	LEFTY2
seq.15504.39	Baculoviral IAP repeat-containing protein 7 Isoform beta	numeric	Yes	Q96CA5	BIRC7
seq.15506.34	Low-density lipoprotein receptor-related protein 12	numeric	Yes	Q9Y561	LRP12
seq.15509.2	Alpha-N-acetylglucosaminidase	numeric	Yes	P54802	NAGLU
seq.15511.37	Neuronal pentraxin receptor	numeric	Yes	O95502	NPTXR
seq.15513.108	Prostasin	numeric	Yes	Q16651	PRSS8
seq.15514.26	Cholinesterase	numeric	Yes	P06276	BCHE
seq.15515.2	Serum amyloid A-1 protein	numeric	Yes	P0DJI8	SAA1
seq.15516.12	Serum amyloid A-4 protein	numeric	Yes	P35542	SAA4
seq.15521.4	Calsyntenin-1	numeric	Yes	O94985	CLSTN1
seq.15522.2	Golgi-associated plant pathogenesis-related protein 1	numeric	Yes	Q9H4G4	GLIPR2
seq.15523.9	Delta-aminolevulinic acid dehydratase	numeric	Yes	P13716	ALAD
seq.15524.30	Phosphoglycerate mutase 2	numeric	Yes	P15259	PGAM2
seq.15525.294	Alcohol dehydrogenase 1C	numeric	Yes	P00326	ADH1C
seq.15526.33	Glutathione synthetase	numeric	Yes	P48637	GSS
seq.15527.90	Dihydrolipoyl dehydrogenase, mitochondrial	numeric	Yes	P09622	DLD
seq.15529.33	Cysteine and glycine-rich protein 1	numeric	Yes	P21291	CSRP1
seq.15530.33	Ephrin type-B receptor 4	numeric	Yes	P54760	EPHB4
seq.15533.97	Macrophage scavenger receptor types I and II:Extracellular domain	numeric	Yes	P21757	MSR1
seq.15534.26	Malate dehydrogenase, mitochondrial	numeric	Yes	P40926	MDH2
seq.15535.3	Serine protease 27	numeric	Yes	Q9BQR3	PRSS27
seq.15539.15	SLIT and NTRK-like protein 1	numeric	Yes	Q96PX8	SLITRK1
seq.15540.6	Vimentin	numeric	Yes	P08670	VIM
seq.15542.19	Creatine kinase U-type, mitochondrial	numeric	Yes	P12532	CKMT1A
seq.15544.25	Kallikrein-14	numeric	Yes	Q9P0G3	KLK14
seq.15545.13	Calcineurin subunit B type 1	numeric	Yes	P63098	PPP3R1
seq.15548.35	D-3-phosphoglycerate dehydrogenase	numeric	Yes	O43175	PHGDH
seq.15553.22	Acetylcholinesterase	numeric	Yes	P22303	ACHE
seq.15556.49	Alpha-amylase 2B	numeric	Yes	P19961	AMY2B
seq.15558.63	Glutamyl aminopeptidase	numeric	Yes	Q07075	ENPEP
seq.15559.5	Anthrax toxin receptor 2	numeric	Yes	P58335	ANTXR2
seq.15560.52	Transcobalamin-2	numeric	Yes	P20062	TCN2
seq.15562.24	Beta-glucuronidase	numeric	Yes	P08236	GUSB
seq.15565.102	Mucin-16	numeric	Yes	Q8WXI7	MUC16
seq.15566.10	Calponin-1	numeric	Yes	P51911	CNN1
seq.15567.2	T-cell surface glycoprotein CD3 zeta chain	numeric	Yes	P20963	CD247
seq.15569.15	Collagen Type II	numeric	Yes	P02458	COL2A1
seq.15570.99	Complement receptor type 2	numeric	Yes	P20023	CR2
seq.15573.110	Neurocan core protein	numeric	Yes	O14594	NCAN
seq.15574.37	Cyclin-A2	numeric	Yes	P20248	CCNA2
seq.15576.158	Eosinophil cationic protein	numeric	Yes	P12724	RNASE3
seq.15579.26	Ectonucleotide pyrophosphatase/phosphodiesterase family member 6	numeric	Yes	Q6UWR7	ENPP6
seq.15580.2	Ephrin type-A receptor 7	numeric	Yes	Q15375	EPHA7
seq.15581.16	Fibronectin type 3 and ankyrin repeat domains protein 1	numeric	Yes	Q8TC84	FANK1
seq.15582.25	Ficolin-1	numeric	Yes	O00602	FCN1
seq.15583.18	Fc receptor-like B	numeric	Yes	Q6BAA4	FCRLB
seq.15584.9	Complement factor H-related protein 2	numeric	Yes	P36980	CFHR2
seq.15585.304	Fibulin-5	numeric	Yes	Q9UBX5	FBLN5
seq.15587.20	Folate receptor beta	numeric	Yes	P14207	FOLR2
seq.15588.17	Alpha-galactosidase A	numeric	Yes	P06280	GLA
seq.15589.1	Vitamin D-binding protein	numeric	Yes	P02774	GC
seq.15591.28	Glutathione peroxidase 1	numeric	Yes	P07203	GPX1
seq.15594.47	Serine protease HTRA1	numeric	Yes	Q92743	HTRA1
seq.15596.7	Protein HEXIM1	numeric	Yes	O94992	HEXIM1
seq.15602.43	Interleukin-6 receptor subunit alpha	numeric	Yes	P08887	IL6R
seq.15603.20	Integrin alpha-2	numeric	Yes	P17301	ITGA2
seq.15604.18	Mitogen-activated protein kinase 9	numeric	Yes	P45984	MAPK9
seq.15606.19	Keratin, type I cytoskeletal 19	numeric	Yes	P08727	KRT19
seq.15607.56	Pyruvate kinase PKLR	numeric	Yes	P30613	PKLR
seq.15608.5	Ribosomal protein S6 kinase beta-1	numeric	Yes	P23443	RPS6KB1
seq.15610.72	Cytosol aminopeptidase	numeric	Yes	P28838	LAP3
seq.15612.5	Protein lin-7 homolog B	numeric	Yes	Q9HAP6	LIN7B
seq.15613.16	Pancreatic triacylglycerol lipase	numeric	Yes	P16233	PNLIP
seq.15614.168	Leukocyte immunoglobulin-like receptor subfamily A member 2	numeric	Yes	Q8N149	LILRA2
seq.15615.8	Leukocyte immunoglobulin-like receptor subfamily B member 3	numeric	Yes	O75022	LILRB3
seq.15617.8	Cytokine SCM-1 beta	numeric	Yes	Q9UBD3	XCL2
seq.15619.49	Myelin-oligodendrocyte glycoprotein	numeric	Yes	Q16653	MOG
seq.15620.4	Neuroligin-1	numeric	Yes	Q8N2Q7	NLGN1
seq.15622.13	Opioid-binding protein/cell adhesion molecule	numeric	Yes	Q14982	OPCML
seq.15623.1	Programmed cell death protein 1	numeric	Yes	Q15116	PDCD1
seq.15626.223	Basement membrane-specific heparan sulfate proteoglycan core protein	numeric	Yes	P98160	HSPG2
seq.15627.83	RAC-alpha serine/threonine-protein kinase	numeric	Yes	P31749	AKT1
seq.15631.18	Pregnancy-specific beta-1-glycoprotein 1	numeric	Yes	P11464	PSG1
seq.15633.6	Retinol-binding protein 4	numeric	Yes	P02753	RBP4
seq.15634.139	Slit homolog 1 protein	numeric	Yes	O75093	SLIT1
seq.15635.4	SPARC-related modular calcium-binding protein 2	numeric	Yes	Q9H3U7	SMOC2
seq.15636.49	VPS10 domain-containing receptor SorCS1	numeric	Yes	Q8WY21	SORCS1
seq.15637.38	VPS10 domain-containing receptor SorCS3	numeric	Yes	Q9UPU3	SORCS3
seq.15640.54	Transgelin	numeric	Yes	Q01995	TAGLN
seq.15641.20	Tomoregulin-1	numeric	Yes	Q8IYR6	TMEFF1
seq.15644.1	Biotinidase	numeric	Yes	P43251	BTD
seq.15653.9	Collagen alpha-1(X) chain	numeric	Yes	Q03692	COL10A1
seq.15666.21	Bone morphogenetic protein 2	numeric	Yes	P12643	BMP2
seq.15667.39	Bone morphogenetic protein 4	numeric	Yes	P12644	BMP4
seq.15668.19	Bone morphogenetic protein 8B	numeric	Yes	P34820	BMP8B
seq.15669.7	Serine/threonine-protein kinase B-raf	numeric	Yes	P15056	BRAF
seq.15670.15	Complement C1q-like protein 2	numeric	Yes	Q7Z5L3	C1QL2
seq.15674.3	B-cell antigen receptor complex-associated protein alpha chain	numeric	Yes	P11912	CD79A
seq.15675.3	CCAAT/enhancer-binding protein beta	numeric	Yes	P17676	CEBPB
seq.15678.71	Dickkopf-related protein 2	numeric	Yes	Q9UBU2	DKK2
seq.15686.49	Inhibin beta C chain	numeric	Yes	P55103	INHBC
seq.15688.30	Protein ERGIC-53	numeric	Yes	P49257	LMAN1
seq.15692.300	Nodal homolog	numeric	Yes	Q96S42	NODAL
seq.15693.9	Progesterone receptor	numeric	Yes	P06401	PGR
seq.15698.6	Alpha-taxilin	numeric	Yes	P40222	TXLNA
seq.16015.19	Alanine aminotransferase 1	numeric	Yes	P24298	GPT
seq.16021.30	Cadherin-8	numeric	Yes	P55286	CDH8
seq.16035.8	Vascular endothelial growth factor receptor 3	numeric	Yes	P35916	FLT4
seq.16043.30	SHC-transforming protein 1:Phosphotyrosine Interaction Domain	numeric	Yes	P29353	SHC1
seq.16049.43	Oxidized low-density lipoprotein receptor 1	numeric	Yes	P78380	OLR1
seq.16055.3	Complement factor H-related protein 5	numeric	Yes	Q9BXR6	CFHR5
seq.16057.6	Cation-independent mannose-6-phosphate receptor	numeric	Yes	P11717	IGF2R
seq.16060.99	Nidogen-2	numeric	Yes	Q14112	NID2
seq.16070.7	Wnt inhibitory factor 1	numeric	Yes	Q9Y5W5	WIF1
seq.16074.12	GRB2-related adapter protein 2	numeric	Yes	O75791	GRAP2
seq.16079.2	Tyrosine-protein kinase Tec	numeric	Yes	P42680	TEC
seq.16081.38	Aldo-keto reductase family 1 member B10	numeric	Yes	O60218	AKR1B10
seq.16288.17	Ephrin type-A receptor 4	numeric	Yes	P54764	EPHA4
seq.16292.288	Gastric inhibitory polypeptide	numeric	Yes	P09681	GIP
seq.16293.1	Somatoliberin	numeric	Yes	P01286	GHRH
seq.16296.43	Leucine-rich repeat-containing G-protein coupled receptor 5	numeric	Yes	O75473	LGR5
seq.16297.14	Roundabout homolog 4	numeric	Yes	Q8WZ75	ROBO4
seq.16298.84	Group IID secretory phospholipase A2	numeric	Yes	Q9UNK4	PLA2G2D
seq.16299.13	T-cell immunoreceptor with Ig and ITIM domains	numeric	Yes	Q495A1	TIGIT
seq.16300.4	Triggering receptor expressed on myeloid cells 2	numeric	Yes	Q9NZC2	TREM2
seq.16302.11	BPI fold-containing family A member 2	numeric	Yes	Q96DR5	BPIFA2
seq.16304.6	Leucine-rich repeat-containing G-protein coupled receptor 4	numeric	Yes	Q9BXB1	LGR4
seq.16305.10	Cadherin-11:Extracellular domain	numeric	Yes	P55287	CDH11
seq.16307.22	Netrin receptor UNC5D	numeric	Yes	Q6UXZ4	UNC5D
seq.16308.14	B- and T-lymphocyte attenuator	numeric	Yes	Q7Z6A9	BTLA
seq.16309.30	Dickkopf-like protein 1	numeric	Yes	Q9UK85	DKKL1
seq.16312.45	Cadherin-6	numeric	Yes	P55285	CDH6
seq.16315.105	Vascular endothelial growth factor receptor 1	numeric	Yes	P17948	FLT1
seq.16317.20	Desmoglein-3	numeric	Yes	P32926	DSG3
seq.16318.12	Serine/threonine-protein kinase receptor R3	numeric	Yes	P37023	ACVRL1
seq.16320.139	CD320 antigen	numeric	Yes	Q9NPF0	CD320
seq.16322.10	Marginal zone B- and B1-cell-specific protein	numeric	Yes	Q8WU39	MZB1
seq.16323.8	Neurexin-3	numeric	Yes	Q9Y4C0	NRXN3
seq.16324.38	Toll-like receptor 1:Extracellular domain	numeric	Yes	Q15399	TLR1
seq.16536.3	High mobility group protein HMG-I/HMG-Y	numeric	Yes	P17096	HMGA1
seq.16551.14	Signal transducer and activator of transcription 5B	numeric	Yes	P51692	STAT5B
seq.16558.2	Myocilin	numeric	Yes	Q99972	MYOC
seq.16561.9	Alpha-1B-glycoprotein	numeric	Yes	P04217	A1BG
seq.16583.8	Bis(5'-nucleosyl)-tetraphosphatase [asymmetrical]	numeric	Yes	P50583	NUDT2
seq.16585.16	N-acetyllactosaminide beta-1,3-N-acetylglucosaminyltransferase 4	numeric	Yes	Q9C0J1	B3GNT4
seq.16587.1	Beta-casein	numeric	Yes	P05814	CSN2
seq.16588.10	78 kDa glucose-regulated protein	numeric	Yes	P11021	HSPA5
seq.16591.71	Acidic mammalian chitinase	numeric	Yes	Q9BZP6	CHIA
seq.16593.3	FAS-associated death domain protein	numeric	Yes	Q13158	FADD
seq.16594.44	Fas apoptotic inhibitory molecule 1	numeric	Yes	Q9NVQ4	FAIM
seq.16596.25	Glutaredoxin-3	numeric	Yes	O76003	GLRX3
seq.16597.11	Glutaredoxin-related protein 5, mitochondrial	numeric	Yes	Q86SX6	GLRX5
seq.16599.38	GPN-loop GTPase 1	numeric	Yes	Q9HCN4	GPN1
seq.16605.2	Complement C1q and tumor necrosis factor-related protein 9A	numeric	Yes	P0C862	C1QTNF9
seq.16606.85	Aldose reductase	numeric	Yes	P15121	AKR1B1
seq.16607.78	Gelsolin	numeric	Yes	P06396	GSN
seq.16609.106	Kin of IRRE-like protein 2	numeric	Yes	Q6UWL6	KIRREL2
seq.16610.13	Low-density lipoprotein receptor-related protein 10	numeric	Yes	Q7Z4F1	LRP10
seq.16612.28	Syndecan-3	numeric	Yes	O75056	SDC3
seq.16613.3	Cadherin-17	numeric	Yes	Q12864	CDH17
seq.16614.27	R-spondin-1	numeric	Yes	Q2MKA7	RSPO1
seq.16616.137	Beta-enolase	numeric	Yes	P13929	ENO3
seq.16617.14	Caspase-14	numeric	Yes	P31944	CASP14
seq.16618.7	Early activation antigen CD69	numeric	Yes	Q07108	CD69
seq.16620.26	Lymphocyte antigen 75	numeric	Yes	O60449	LY75
seq.16621.77	NAD(P)H-hydrate epimerase	numeric	Yes	Q8NCW5	NAXE
seq.16746.12	Activin B	numeric	Yes	P09529	INHBB
seq.16748.1	Bone morphogenetic protein 3	numeric	Yes	P12645	BMP3
seq.16749.79	Growth/differentiation factor 10	numeric	Yes	P55107	GDF10
seq.16751.15	Natriuretic peptides B	numeric	Yes	P16860	NPPB
seq.16753.46	Collagen alpha-2(VI) chain	numeric	Yes	P12110	COL6A2
seq.16754.40	Peripheral plasma membrane protein CASK	numeric	Yes	O14936	CASK
seq.16755.195	Growth/differentiation factor 3	numeric	Yes	Q9NR23	GDF3
seq.16756.30	Growth/differentiation factor 7	numeric	Yes	Q7Z4P5	GDF7
seq.16758.96	Hepatoma-derived growth factor	numeric	Yes	P51858	HDGF
seq.16760.2	Interleukin-26	numeric	Yes	Q9NPH9	IL26
seq.16763.11	Leukocyte cell-derived chemotaxin-2	numeric	Yes	O14960	LECT2
seq.16765.52	Platelet basic protein	numeric	Yes	P02775	PPBP
seq.16768.3	Junction plakoglobin	numeric	Yes	P14923	JUP
seq.16769.20	Ras-related C3 botulinum toxin substrate 3	numeric	Yes	P60763	RAC3
seq.16770.3	Lithostathine-1-beta	numeric	Yes	P48304	REG1B
seq.16773.29	Signal peptide, CUB and EGF-like domain-containing protein 3	numeric	Yes	Q8IX30	SCUBE3
seq.16780.6	Heat shock 70 kDa protein 1A	numeric	Yes	P0DMV8	HSPA1A
seq.16781.2	Cytosolic endo-beta-N-acetylglucosaminidase	numeric	Yes	Q8NFI3	ENGASE
seq.16785.45	Defensin-5	numeric	Yes	Q01523	DEFA5
seq.16792.4	Sialic acid-binding Ig-like lectin 5	numeric	Yes	O15389	SIGLEC5
seq.16802.31	OCIA domain-containing protein 1	numeric	Yes	Q9NX40	OCIAD1
seq.16803.4	Calretinin	numeric	Yes	P22676	CALB2
seq.16805.5	cGMP-specific 3',5'-cyclic phosphodiesterase	numeric	Yes	O76074	PDE5A
seq.16807.35	Troponin T, fast skeletal muscle	numeric	Yes	P45378	TNNT3
seq.16809.1	Nucleoside diphosphate kinase, mitochondrial	numeric	Yes	O00746	NME4
seq.16810.3	Rab GDP dissociation inhibitor alpha	numeric	Yes	P31150	GDI1
seq.16814.13	Four and a half LIM domains protein 1	numeric	Yes	Q13642	FHL1
seq.16818.200	CUB domain-containing protein 1	numeric	Yes	Q9H5V8	CDCP1
seq.16823.75	Apolipoprotein L3	numeric	Yes	O95236	APOL3
[truncated: 5,375 more rows]
